# Supplementary material for: In situ high-resolution structure of the baseplate antenna complex in Chlorobaculum tepidum
Source: Nat Commun. 2016 Aug 18;7:12454. doi: 10.1038/ncomms12454 (PMC4992139; doi:10.1038/ncomms12454)
Supplement: Supplementary Data 1 — Python code for GASyCS main program [file ncomms12454-s2.txt]

#!/usr/local/bin/python2.4

from protStatRT import *
##from pylab import *
##import mmLib.Structure as struc
##import mmLib.FileIO as fileio
##import mmLib.AtomMath as AtomMath
from jakob_util import *
import string
import scipy.optimize as opt
##import mmLib.Viewer as Viewer
##import Scientific.Functions.LeastSquares as leastSq
from scipy.optimize import anneal
import Bio.PDB
##import Numeric
import os
import numpy
import time
##from mmLib.Library import AMINO_ACID31_DICT as aa31dict
##from mmLib.AtomMath import calc_distance, calc_torsion_angle
import operator
from random import lognormvariate, normalvariate, randint, uniform
from Bio.PDB.PDBIO import Select
from Bio.PDB.Vector import calc_dihedral, m2rotaxis, Vector, rotmat, calc_angle, rotaxis2m
from math import pi
import Scientific.Geometry.Objects3D as obj3d
from scipy.stats.distributions import norm as normstat

from scipy.stats.distributions import geom as geomstat
aa31dict={'CYS': 'C', 'GLN': 'Q', 'ILE': 'I', 'SER': 'S', 'VAL': 'V', 'MET': 'M', 'ASN': 'N', 'PRO': 'P', 'LYS': 'K', 'THR': 'T', 'PHE': 'F', 'ALA': 'A', 'HIS': 'H', 'GLY': 'G', 'ASP': 'D', 'LEU': 'L', 'ARG': 'R', 'TRP': 'W', 'GLU': 'E', 'TYR': 'Y'}
aa31dict['BCL']='B'

#was MAXMONDIST=10.0
MAXMONDIST=11.0

resrmsds=get_resrmsds()

def geomrealppf(q,pr):
  vals = log(1.0-q)/log(1-pr)

alpha=0.1
for x in []:##arange(1,15,0.25):
  px=1-normstat.cdf(0.5*x)
  k=geomstat.ppf(alpha,px)
  vals=log(1.0-alpha)/log(1-px)
  temp=1.0-(1.0-px)**(vals-1)
  print '%10.6f %10.6f %10.6f %10.6f'%(x,k,vals,temp)

def getSymmDict(anal=False):
  dct={}
  rota={'AB':['DI','FK','JE','NC','LG','HM'],\
	'AD':['EF','CB','GH'],\
	'AF':['CJ','GB','MD'],\
	'AH':['LC','BE','DK'],\
	'AJ':['IF','MB','GN'],\
	'AL':['KB','IH','NE'],\
	'AN':['IB','KJ','ML']}
  rotg={'CF':['GD'],'CH':['ED'],'EL':['KH'],'GJ':['MF'],\
  	'CD':[],'EH':[],'GF':[],'MJ':[],'IN':[],'LK':[],'IJ':['MN'],'IL':['KN']}
  tran={'AC':['IA','KE','MG','BD','JF','LH','NB'],\
	'AE':['MA','IK','GC','BH','JB','FD','NL'],\
	'AG':['KA','EC','IM','BF','LB','HD','NJ']}
  trag={'CK':['FN','GI','DL'],\
	'CM':['EI','DJ','HN'],\
	'EG':['KM','HF','LJ'],\
	'CI':['DN'],'EM':['HJ'],'GK':['FL']}
  dct.update(rota)
  dct.update(rotg)
  dct.update(tran)
  dct.update(trag)
  if not anal:return dct
  print len(dct)
  tot=0
  sets=[]
  for k in dct:
    n=len(dct[k])
    tot+=((n+n**2)/2)
    sets.append(set(dct[k]+[k]))
  print tot
  for i in range(len(sets)):
    s=sets[i]
    for j in range(i+1,len(sets)):
      both=s&sets[j]
      if len(both)>0:
	print i,j,len(both),both,s,sets[j]
  return dct
##symdct=getSymmDict(anal=False)

def getcloselst(m=2,usefull=False,useintra=False):
    if m==0:
      if useintra:return [[(0,0)],[(0,0)]]
      else:       return [[]     ,[(0,0)]]
##    if m==1:return [[(0, 1), (1, -1), (1, 0)],\
##		    [(-1, 0), (-1, 1), (0, -1), (0, 0), (0, 1), (1, -1), (1, 0)]]
##    if m==1:return [[(0, 1), (1, -1), (1, 0), (1, 1)],\
##		    [(-1, 0), (-1, 1), (0, -1), (0, 0), (0, 1), (1, -1), (1, 0), (1, 1), (-1, -1)]]
    if m==1:return [[(0, 1), (1, 0)],[(-1, 0), (0, -1), (0, 0), (0, 1), (1, 0)]]
    if m==2:return [[(1, 1), (1, -1)],[(1, 1), (-1, -1), (1, -1), (-1, 1)]]
    #now correct for new definition:
    m-=1
    cnt=0
    all=[[],[]]
    ##m=maxsep
    for i in range(m+1):
	if i==0:nextrange=range(1,m+1)
	else:nextrange=range(-m,m+1)
	for j in nextrange:
         if (i,j) in [(m,m),(m-1,m),(m,m-1),(-m,-m),(1-m,-m),(-m,1-m)]:
	  if usefull:all[0].append((i,j))
	 else:
	  if i>2 or abs(j)>2:pass##print 'too large translation',i,j
	  else:
	    ##print i,j
	    cnt+=1
	    all[0].append((i,j))
    for i in range(-m,m+1):
	for j in range(-m,m+1):
         if (i,j) in [(m,m),(m-1,m),(m,m-1),(-m,-m),(1-m,-m),(-m,1-m)]:
	  if usefull:all[1].append((i,j))
	 else:
	  ##print i,j,'r'
	  cnt+=1
	  all[1].append((i,j))
    ##print cnt
    ##print len(all[0])+len(all[1])
    return all
##print  getcloselst(1)
##print  getcloselst(2);1/0


def distMetricTup(u,v,S=None):
    if S==None:S=numpy.ones(len(u))
    U=numpy.array(u)
    V=numpy.array(v)
    return math.sqrt(numpy.dot((U-V)/S,(U-V)/S))

def measure_dihedral(at1,at2,at3,at4):
    return calc_dihedral(at1.get_vector(),at2.get_vector(),at3.get_vector(),at4.get_vector())

def getangrms(mol0,mol1,k,retang=False):
    res=[[],[]]
    for j,mol in enumerate([mol0,mol1]):
	for i in range(k-1,k+2):
	    r=mol[i]
	    n=r['N'];ca=r['CA'];c=r['C']
	    if i>1:
	      cp=mol[i-1]['C']
	      phi=measure_dihedral(cp, n, ca, c)
	      phi*=(180/pi)
	    else:phi=0.0
	    nn=mol[i+1]['N']
	    psi=measure_dihedral(n, ca, c, nn)
	    psi*=(180/pi)
	    res[j]+=[phi,psi]
    if retang:return res
    return sqrt(mean((array(res[0])-array(res[1]))**2))
	

def spearman_corr(z):
    x=array(z)[:,0]
    y=array(z)[:,1]
    n=len(x)
    xi=list(x.argsort())
    yi=list(y.argsort())
    xr=[xi.index(j) for j in range(n)]
    yr=[yi.index(j) for j in range(n)]
    sd2=sum((array(xr)-array(yr))**2)
    return 1.0-6.0*sd2/(n*(n**2-1))

def getnewbclres(name):
    name=name.strip().strip()
    if name=='MG':return 60
    if 'P' in name or 'Q' in name:return 65
    pref=name[-1]
    if pref in 'ABCD':  return [64,61,62,63]['ABCD'.index(pref)]
    if name[0]=='H':
      pref=name[-2]
      if pref in 'ABCD':return [64,61,62,63]['ABCD'.index(pref)]

def selcabcl(lin):
    return lin[3]=='BCL' and lin[2] in ['MG','C3A','CAB','C3C','CAD','CP8']

def modifypdbs(filename,outmode='Bio',selall=True,chname=None,writeEND=True,outname=None,selCA=False,outfil=None,convbcl=False):
    buf2=initfil2(filename+'.pdb')
    buf =initfil(filename+'.pdb')
    if outfil==None:
     if outname<>None:
        outfil=open(outname,'w')
     else:
      if chname==None:
        outfil=open(filename+'new.pdb','w')
      else:
        outfil=open(filename+'new'+chname+'.pdb','w')
    for i,lin in enumerate(buf):
        if len(buf2[i])>0 and buf2[i][0]=='ATOM':
            ##if selall or len(buf2[i])>2 and buf2[i][2]=='CA':
            if selall or (not selCA and len(buf2[i])>2 and buf2[i][2][0]<>'H') or \
	    (selCA and len(buf2[i])>2 and (buf2[i][2]=='CA' or selcabcl(buf2[i]))):
	    #heavy or CA only
                if outmode=='Bio':
                    chid=lin[72]
		    if chname<>None:chid=chname
                    ##newlin=lin[:21]+chid+lin[22:]
		    ##print chid,lin
		    if convbcl and chid=='B':
			atn=lin[12:16]
			newres=str(getnewbclres(atn))
			newlin=lin[:21]+'A  '+newres+lin[26:72]+'A'+'   \n'
		    elif selCA and buf2[i][3]=='BCL':
			newlin=lin[:12]+' CA '+lin[16:21]+chid+lin[22:72]+chid+'   \n'
                    else:newlin=lin[:21]+chid+lin[22:72]+chid+'   \n'
                elif outmode=='xplor':
                    chid=lin[21]
                    if chname<>None:chid=chname
                    ##newlin=lin[:72]+chid+lin[73:]
		    newlin=lin[:21]+' '+lin[22:72]+chid+'   \n'##lin[72:]
                outfil.write(newlin)
    if writeEND:
	outfil.write('END\n')
	outfil.close()

class selectAB(Select):
    def accept_chain(self, chain):
	return chain.get_id() in 'AB'

class selectChain(Select):
    def accept_chain(self, chain):
	return chain.get_id() in self.selected_chains

def calc_COM(bstruc):
    sum=None;num=0
    for atom in bstruc.get_atoms():
	if sum==None:sum=atom.get_vector()
	else:sum=sum+atom.get_vector()
	num+=1
    return sum/num

def getpair(lin,useatom):
    pair=[];ats=[]
    for i in range(len(lin)):
	wd=lin[i].strip('(')
	##wd=wd.strip(')')
	##print (wd,'here')
	if wd=='resid':pair.append(string.atoi(lin[i+1]))
	elif wd=='name':ats.append(lin[i+1].strip(')'))
    ##pair.sort()
    if pair[1]<pair[0]:
	pair=pair[1],pair[0]
	ats=ats[1],ats[0]
    if useatom:return tuple(pair),pair[1]-pair[0],tuple(ats)
    return tuple(pair),pair[1]-pair[0]

def read_distance_restraints(name,useatom=False,diffmin=1):
    buf=initfil2(name)
    lst=[]
    skip=True
    for lin in buf:
	first=lin[0]
	if first=='assign':
	  if not skip:
	    if useatom:lst.append(pairs)
	    else:lst.append(set(pairs))
    	  pairs=[]
	  skip=False
	if useatom:
	  pair,diff,ats=getpair(lin,useatom)
	  if diff>4:pairs.append((pair,ats))
	  else:skip=True
	else:
	  pair,diff=getpair(lin,useatom)
	  ##if diff>4:pairs.append(pair)
	  if diff>diffmin:pairs.append(pair)
	  else:skip=True
    return lst
##lst=read_distance_restraints('ambnew.dat',True)
##print 'numres',len(lst)
##for s in lst:print len(s),s
##1/0
    
def getsoftviol(dv,dExp=2,rSwitch=0.5,asympSlope=0.5,softExp=1.0):
    trunc=clip(dv,0,rSwitch)
    hi=clip(dv,rSwitch,10000)
    ishi=dv>rSwitch
    r=rSwitch
    b=(asympSlope-dExp*(r**(dExp-1)))*r**(softExp+1)
    a=-b*r**-softExp-asympSlope*r
    return a+trunc**dExp+asympSlope*hi+b*hi**-softExp#+ishi*0.25

def get2sidedviol(d,lims,w,violpow=2):
    if   d<lims[0]:return pow(lims[0]-d,violpow)*w
    elif d>lims[1]:return pow(d-lims[1],violpow)*w
    return 0.0

def gettransformed(bstruc,tvar=3.0):
    print 'before:',bstruc[0]['A'][25]['CA'].get_coord()
    com=calc_COM(bstruc)
    angle=random()*numpy.pi
    axis=Vector(2*random(3)-ones(3))
    axis.normalize()
    rot=rotaxis2m(angle, axis)
    translation=array((-com[0],-com[1],-com[2]),'f')
    v0=array([normalvariate(0.0,tvar) for _ in range(3)])
    id3=array(((1,0,0),(0,1,0),(0,0,1)),'f')
    for atom in bstruc.get_atoms():
        ##atom.transform(rot,translation)
        atom.transform(id3,translation)
        atom.transform(rot,v0)
    print 'after:',bstruc[0]['A'][25]['CA'].get_coord()
    ##io=Bio.PDB.PDBIO()
    ##io.set_structure(bstruc)
    ##io.save(outname)

def getSymvars_old(dim):
    ref_chain=dim[0]['B']
    alt_chain=dim[0]['A']
    ref_atoms = []
    alt_atoms = []
    for refat in ref_chain.get_atoms():
      if refat.name[0] in 'CNO':
	ref_atoms.append(refat)
    for altat in alt_chain.get_atoms():
      if altat.name[0] in 'CNO':
	alt_atoms.append(altat)
    super_imposer=Bio.PDB.Superimposer()
    super_imposer.set_atoms(ref_atoms, alt_atoms)
    ##super_imposer.apply(dim[0].get_atoms())
    print "RMS = %8.5f" % super_imposer.rms
    rot, tran=super_imposer.rotran
    print rot
    print tran
    sangle, saxis=m2rotaxis(rot)
    print sangle
    print saxis
    return saxis

def getSymvars(dim):
    ##oldsaxis=getSymvars_old(dim)
    c25=(dim[0]['A'][25]['CA'].get_coord()+dim[0]['B'][25]['CA'].get_coord())/2
    ##c24=(dim[0]['A'][24]['CA'].get_coord()+dim[0]['B'][24]['CA'].get_coord())/2
    c24=(dim[0]['A'][60]['CA'].get_coord()+dim[0]['B'][60]['CA'].get_coord())/2
    saxis=Vector(c25-c24)
    print saxis
    ##print oldsaxis
    ##print dot(saxis,oldsaxis)
    return saxis

def getmolaxes_simple(mon):
    z=mon[46]['CA'].get_coord()-mon[6]['CA'].get_coord()
    z/=norm(z)
    ab25=mon[25]['CA'].get_coord()-mon[25]['CB'].get_coord()
    c=ab25/norm(ab25)
    y=cross(z,c)
    ##print y
    ##print z;1/0
    return z,y,c

def getsumd2(param, *args):
    data,com=args
    sumd2=0.0
    line=obj3d.Line( obj3d.Vector(com), obj3d.Vector(param) )
    for dat in data:
	sumd2+= ( line.distanceFrom( obj3d.Vector(dat) ) **2)
    return sumd2

def getsumd2y(param, *args):
    data,com,z=args
    sumd2=0.0
    y2=(-param[1]*z[1]-param[0]*z[0])/z[2]
    line=obj3d.Line( obj3d.Vector(com), obj3d.Vector((param[0],param[1],y2)) )
    for dat in data:
	sumd2+= ( line.distanceFrom( obj3d.Vector(dat) ) **2)
    return sumd2

def getsumd2y_aligned(param, *args):
    data,com=args
    sumd2=0.0
    y2=0.0
    line=obj3d.Line( obj3d.Vector(com), obj3d.Vector((param[0],param[1],y2)) )
    for dat in data:
	sumd2+= ( line.distanceFrom( obj3d.Vector(dat) ) **2)
    return sumd2

def getCOM(mon):
    data=[mon[i]['CA'].get_coord() for i in range(1,59)]
    D=array(data)
    return average(D,axis=0)

def getmolaxes(mon,returnz=False,com=None):
    data=[mon[i]['CA'].get_coord() for i in range(1,59)]
    D=array(data)
    com=average(D,axis=0)
    old=getmolaxes_simple(mon)
    oldz=old[0]
    ##print 'old z:',old[0]
    ##print com
    sol=opt.fmin(getsumd2,oldz,args=(data,com))
    vec=sol
    if dot(oldz,vec)<0.0:
	##print 'using negative z'
	vec=-vec
    ##print vec
    if returnz:return vec/norm(vec)
    soly=opt.fmin(getsumd2y,(0.1,-0.1),args=(data,com,vec))
    ##print soly
    vecy=array( (soly[0],soly[1],(-soly[1]*vec[1]-soly[0]*vec[0])/vec[2]) )
    vec/=norm(vec)
    vecy/=norm(vecy)
    if dot(old[2],vecy)<0.0:
	##print 'using negative y'
	vecy=-vecy
    ##print dot(vec,vecy)
    return vec,vecy,old[2]

def getmolyaxis(mon):
    data=[mon[i]['CA'].get_coord() for i in range(1,59)]
    D=array(data)
    com=average(D,axis=0)
    soly=opt.fmin(getsumd2y_aligned,(0.1,-0.1),args=(data,com))
    ##print soly
    vecy=array( (soly[0],soly[1],0.0) )
    vecy/=norm(vecy)
    ##ab25=mon[25]['CA'].get_coord()-mon[25]['CB'].get_coord()
    ab25=mon[25]['CA'].get_coord()-mon[60]['MG'].get_coord()#HIS_CA-BCL_Mg
    c=ab25/norm(ab25)
    if dot(c,vecy)<0.0:
	##print 'using negative y'
	vecy=-vecy
    return vecy,com

def getrefv(dim):
    ##return dim[0]['B'][25]['CA'].get_coord()-dim[0]['A'][25]['CA'].get_coord()
    return getCOM(dim[0]['A'])-getCOM(dim[0]['B'])

def get4vars(name='anneal1_0',label='',dim=None):
    if dim==None:
      modifypdbs(name,outname='tmpxxx.pdb')##,writeEND=False)
      dim=Bio.PDB.PDBParser().get_structure('tmp','tmpxxx.pdb')
    monA=dim[0]['A']
    ##for i in range(100):
    ##gettransformed(dim)
    print 'dimer read',dim
    saxis=getSymvars(dim)
    com=getCOM(monA)
    molaxes=getmolaxes(monA)
    ##molaxes=getmolaxes_simple(dim[0]['A'])
    print '----------------'
    zax,yax,cax=molaxes
    vz=Vector(zax)
    vy=Vector(yax)
    vc=Vector(cax)
    vo=Vector((0,0,0))
    angcs=calc_angle(vc,vo,saxis)
    if angcs*180/pi>90:saxis=-saxis
    angzs=calc_angle(vz,vo,saxis)
    angys=calc_angle(vy,vo,saxis)
    angzs*=(180/pi)
    angys*=(180/pi)
    ##if angzs>90:angzs=180-angzs
    ##if angys>90:angys=180-angys
    print 'angs:',angzs,angys
    print '----------------'
    refv=getrefv(dim)
    print refv
    reflen=norm(refv)
    vr=Vector(refv)
    angzr=calc_angle(vz,vo,vr)
    angzr*=(180/pi)
    ##if angzr>90:angzr=180-angzr
    print 'refs:',reflen,angzr
    print 'Vars: %s %6.2f %6.2f %6.2f %6.2f'%(label,angzs,angys,angzr,reflen)
    return angzs,angys,angzr,reflen

def oldmain():
    monnum=1
    namelst=sys.argv[1:]
    print namelst
    for nam in namelst:
    ##for i in range(8):
    ##  for j in range(8):
	##name='anneal%1d_%1d'%(monnum,i)
	name=nam[:-4]
	vars=get4vars(name)
	lab=string.split(name,'/')[-1]
	##print 'vars: %1d %1d %1d %6.2f %6.2f %6.2f %6.2f'%tuple([j+1,monnum,i]+list(vars))
	print 'vars: %1s %6.2f %6.2f %6.2f %6.2f'%tuple([lab]+list(vars))
##main()

def genaligned(i=None,mon=None,chname=' ',dosave=True,convbcl=False):
    if i<>None:
      ##path='../../../xplor/monomer/ft1/'
      path='../anneal_monom/'
      buf=initfil('enersort')
      lin=buf[i]
      ##name='csmamonom'+str(i+1)+'.pdb'
      name=path+string.split(lin,':')[0]
      newname ='best'+str(i+1)+'.pdb'
      newname2='best'+str(i+1)+'s.pdb'
      if convbcl:modifypdbs(name[:-4],convbcl=True,outname=newname)
      outname='alimonom'+str(i+1)+'.pdb'
      ##modifypdbs(name)##,writeEND=False)
      os.system('grep -v BCL %s > tmph'%newname)
      os.system('grep BCL %s | sort -n -k6 > tmpt'%newname)
      os.system('cat tmph tmpt > %s'%newname2)
      os.system('rm tmph tmpt')
      name=newname2
    if mon==None:
      mon=Bio.PDB.PDBParser().get_structure('mon1',name)
    ##print mon[0]['A'][62].child_dict.keys()
    zax=getmolaxes(mon[0][chname],True)
    vaz=Vector(zax)
    vao=Vector((0,0,0))
    vz=Vector(0.0,0.0,1.0)
    rotz=rotmat(vz,vaz)
    ##print rotz
    v0=array((0.0,0.0,0.0),'f')
    id3=array(((1,0,0),(0,1,0),(0,0,1)),'f')
    for atom in mon.get_atoms():
        ##atom.transform(id3,-tran)
        atom.transform(rotz,v0)
        ##atom.coord=numpy.dot(rotz,atom.coord)
    yax,com=getmolyaxis(mon[0][chname]) #NOTE: new definition
    vay=Vector(yax)
    vy=Vector(0.0,1.0,0.0)
    roty=rotmat(vy,vay)
    ##print roty
    for atom in mon.get_atoms():
        atom.coord-=com
        atom.transform(roty,v0)
    if dosave:
      io=Bio.PDB.PDBIO()
      io.set_structure(mon)
      io.save(outname)


def solve2pol(a,b,c):
    D=(b**2)-4*a*c
    print 'diskriminant:',D
    sqd=sqrt(D)
    return (-b+sqd)/2/a,(-b-sqd)/2/a,

def applyvars4(mon,vars,tnum=0,savename='transformed0.pdb'):
    v0=array((0.0,0.0,0.0),'f')
    vo=Vector((0,0,0))
    voz=Vector((0,0,1))
    com=getCOM(mon[0][' '])
    print com
    print vars
    vz=cos(vars[0])
    vy=cos(vars[1])
    vx=1-(vz**2)-(vy**2)
    ##vx=-vx;vy=-vy;vz=-vz
    rot=Vector(vx,vy,vz)
    print rot
    'find translation.............'
    tz=cos(vars[2])
    r=vars[3]
    #solve 2nd order pol
    a=-1.0-((vy/vx)**2)
    b=-2*vz*tz*vy/vx/vx
    ##c=(r**2)-(tz**2)
    c=1.0-(tz**2)-((vz*tz/vx)**2)
    tys=solve2pol(a,b,c)
    s0=tys[tnum]
    print a*(s0**2)+b*s0+c
    txs=[(-vz*tz-vy*ty)/vx for ty in tys]
    trans=[array((txs[i],tys[i],tz))*r for i in range(2)]
    print [norm(trans[i]) for i in range(2)]
    print [Vector(trans[i])*rot for i in range(2)]
    print [calc_angle(Vector(trans[i]),vo,voz) for i in range(2)]
    #now find the transformation!
    rotmat=rotaxis2m(pi,rot)
    for atom in mon.get_atoms():
        ##atom.coord+=trans[tnum]
        ##atom.transform(rotmat,v0)
        ##atom.coord+=trans[tnum]
        atom.transform(rotmat,-trans[tnum])
    ##for atom in mon.get_atoms():
        ##atom.coord-=trans[tnum]
    if savename<>'':
      io=Bio.PDB.PDBIO()
      io.set_structure(mon)
      io.save(savename)

def crankshaft(mol,i,da,ch='A'):
    mon=mol[0][ch]
    v=mon[i]['N'].coord   -mon[i]['CA'].coord
    u=mon[i-1]['CA'].coord-mon[i-1]['C'].coord
    axv=Vector(v[0],v[1],v[2])
    axu=Vector(u[0],u[1],u[2])
    rotmatv=rotaxis2m(da*pi/180,axv)
    rotmatu=rotaxis2m(da*pi/180,axu)
    for at in mon[i]:
	if not at.name=='H':
          at.transform(rotmatv,zeros(3))
    for j in range(i+1,len(mon)+1):
      for at in mon[j]:
          at.transform(rotmatv,zeros(3))
    mon[i-1]['O'].transform(rotmatu,zeros(3))
    for j in range(i,  len(mon)+1):
      for at in mon[j]:
          at.transform(rotmatu,zeros(3))

def getangviol(val,target,thr,const,npow=2):
    dev=abs(val-target)-thr
    if dev<0.0:return 0.0
    else:return const*dev**npow
    
def calcavecacadist(mon):
    lst=[mon[i+2]['CA']-mon[i+1]['CA'] for i in range(58)]
    aved=average(lst)
    mind=min(lst)
    maxd=max(lst)
    stdd=std(lst)
    dnmg=mon[25]['NE2']-mon[60]['MG']
    drt =mon[64]['O2A']-mon[65]['CP1']
    maxi=argmax(lst)
    ##print 'tjekcaca: %7.4f %7.4f %7.4f %9.6f %7.4f %8.4f %2d'%(aved,mind,maxd,stdd,dnmg,drt,maxi)
    if dnmg>3.0:print 'WARNING: large coordination distance',dnmg,mon
    if drt >3.0:print 'WARNING: large ring-tail distance',drt,mon

def applyvars8new(mol,molheavy,vars,savename='',normalize=True,meta=None,retplang=False):
    mon=mol[0]['B']
    if molheavy<>None:
	monh=molheavy[0]['B']
        ##calcavecacadist(mon)
        calcavecacadist(monh)
    ##else:monh=mol[0]['B']
    vz=cos(vars[0]*pi/180)
    ##vy=cos(vars[1]*pi/180)
    vy=sin(vars[0]*pi/180)*sin(vars[1]*pi/180)
    ##vx=1-(vz**2)-(vy**2)
    ##vx=sqrt(1-(vz**2)-(vy**2))
    vx=sin(vars[0]*pi/180)*cos(vars[1]*pi/180)
    rot=Vector(vx,vy,vz)#this is the base-plate normal
    'find angle bchla plane forms with base-plate normal'
    plats=[Vector(mon[k]['CA'].coord) for k in [60,61,62]]
    plannorm=(plats[1]-plats[0])**(plats[2]-plats[1])
    ##plannorm/=sqrt(numpy.dot(plannorm,plannorm))
    ##plannorm.normalize()
    ##print rot,plannorm
    ##plang=numpy.arccos(rot*plannorm)
    plang=rot.angle(plannorm)/math.pi*180
    plangviol=getangviol(plang,90,20,0.5)
    if retplang:return plangviol
    ##plang=plannorm.angle(rot)
    ##print 'rotnormtjek:',rot.norm()
    ##print 'plang is',plang,plangviol
    'find translation.............'
    a=array((-vy,vx,0.0))
    b=array((vx*vz,vy*vz,-vy*vy-vx*vx))
    if normalize:
      a/=norm(a)
      b/=norm(b)
    ang=vars[2]*pi/180
    r=vars[3]
    rx=r*cos(ang)##vars[2]
    ry=r*sin(ang)##vars[3]
    ##trans=a*r*cos(ang)+b*r*sin(ang)
    trans=a*rx+b*ry
    rotmat=rotaxis2m(pi,rot)
    trans0=vars[5]*(a*cos(vars[4]*pi/180)+b*sin(vars[4]*pi/180))
    trans1=vars[7]*(a*cos(vars[6]*pi/180)+b*sin(vars[6]*pi/180))
    if meta<>None:meta.rottrans=(rotmat,trans)
    for atom in mon.get_atoms():
        atom.transform(rotmat,trans)
    if molheavy<>None:
      ##print 'rotating chain B with heavy atoms',monh,rotmat,trans
      for atom in monh.get_atoms():
        atom.transform(rotmat,trans)
    if savename=='':
	return (trans0,trans1),plangviol
    else:
      io=Bio.PDB.PDBIO()
      io.set_structure(molheavy)
      io.save(savename+'AB.pdb')
      numres=len(mol[0]['A'])
      pairdct={(1,0):'CN', (-1,0):'ID', (0,-1):'MH', (0,1):'EJ', (1,-1):'GL', (-1,1):'KF'}
      for pair in pairdct:
	transl=trans0*pair[0]+trans1*pair[1]
        for i in range(numres):
	  for at in molheavy[0]['A'][i+1]:
	    at.coord=at.coord+transl
	  for at in molheavy[0]['B'][i+1]:
	    at.coord=at.coord+transl
        io.save(savename+pairdct[pair]+'.pdb',
		chainconvdct={'A':pairdct[pair][0],'B':pairdct[pair][1]})
	#back-transform
        for i in range(numres):
	  for at in molheavy[0]['A'][i+1]:
	    at.coord=at.coord-transl
	  for at in molheavy[0]['B'][i+1]:
	    at.coord=at.coord-transl
    ##print rot;print trans;print trans0;print trans1
    ##del rot;del trans;del trans0;del trans1
    ##return trans0,trans1
    return (trans0,trans1),plangviol

def rmsd(s0,s1):
      ref_atoms = [at for at in s0.get_atoms()]
      alt_atoms = [at for at in s1.get_atoms()]
      super_imposer=Bio.PDB.Superimposer()
      super_imposer.set_atoms(ref_atoms, alt_atoms)
      super_imposer.apply(alt_atoms)
      print "RMS: %6.3f" % super_imposer.rms
      del super_imposer

##modifypdbs('testmon1zy',writeEND=False)##,selall=False)
def testapply(name='testmon1zy.pdb'):
  dimvarsref=get4vars('test13new',label='ref')
  ##buf=initfil2('frep')
  buf=initfil2('v13')
  for j,lin in enumerate(buf):
    for tnum in [0,1]:
	mon=Bio.PDB.PDBParser().get_structure('mon1ali',name)
        outtrnam='transformed'+str(tnum)
	vars=[eval(x)*pi/180 for x in lin[4:8]]
	vars[-1]/=(pi/180)
	applyvars4(mon,vars,tnum,savename=outtrnam+'.pdb')
	modifypdbs('transformed'+str(tnum),chname='B')##,selall=False)
	outdimnam='dim'+str(tnum)
	os.system('cat testmon1zynew.pdb '+outtrnam+'newB.pdb > '+outdimnam+'.pdb')
	dimvars=get4vars(outdimnam,label=str(j)+str(tnum))
	rmsd(Bio.PDB.PDBParser().get_structure('s0','test13new.pdb'),
	     Bio.PDB.PDBParser().get_structure('s1',outdimnam+'.pdb'))
	

def getmutener(ener,redo):
    R=redo.Rv
    eold=redo.evdw
    rr=redo.redores
    if isinstance(rr,list):
      erold=0.0
      for ri in rr:
	erold+=(sum(R[:,ri])+sum(R[ri,:]))##-R[ri,ri])
        for rj in rr:erold-=max(R[rj,ri],R[ri,rj])#one of them can be zero
    else:
      erold=    sum(R[:,rr])+sum(R[rr,:])-R[rr,rr]
    newener=eold-erold+ener
    print 'mutenervars:',ener,erold,newener##,R[rr,rr]
    if newener<0:
	print 'WARNING FATAL: negative evdw',newener
	##raise SystemExit,"quitting (negative evdw)"
    return newener

def getpairlabel(j,p):
    s=str(j)
    for k in range(2):
	if p[k]>0:s+='-'
	else:     s+='+'
	s+=str(abs(p[k]))
    return s

def consideratns(rdiff,atns,resnums,bmin=4):
    bbats=['C','CA','N','O','CB','OT1','OT2','H','HA','HA1','HA2']#and HT?
    bb2=  ['C','CA','N']##,'O','OT1','OT2']
    if rdiff>=15 and resnums[0]<59 and resnums[1]<59: return False
    ##elif resnums[0]>=59 and resnums[1]>=59: return False#BChl a allready optimized
    elif 64>resnums[0]>=59 and 64>resnums[1]>=59: return False#BChl a allready optimized - but not the TAIL!
    elif 1<rdiff: return True
    elif rdiff==1:
	if (not atns[0] in bbats or not atns[1] in bbats): return True
	else:return False
    elif rdiff==0:
	if resnums[0]==64:return False#the tail it self is allready optimized
	##print atns
	##if atns[0]<atns[1]:return False#ikke taelle dobbelt...
	if atns[0]<=atns[1]:return False#ikke taelle dobbelt... eller ens!
	bsum=0#number of bonds
	if atns[0] in bb2 and atns[1] in bb2:return False
	else:##if (not atns[0] in bb2) and (not atns[1] in bb2):
	  #one or both in side-chain or H/HA/O
	  ##if atns in [('HA1','HA2'),('HA2','HA1')]:return False
	  bs=[]
	  hcount=0
	  for n in range(2):
	    if   atns[n]=='N':bs.append('n0')
	    elif atns[n]=='H':bs.append('n1')
	    elif atns[n]=='C':bs.append('c0')
	    elif atns[n] in ['O','OT1','OT2']:
			      bs.append('c1')
	    else:
	      #atns[n] in side-chain
	      bsi='ABGDEZH'.index(atns[n][1])
	      bs.append(bsi)
	      if atns[n][0]=='H':hcount+=1
	  bs.sort()
	  ##print bs
	  if isinstance(bs[1],str):
	    if isinstance(bs[0],str):
	      #nh or co
	      if bs[0][0]==bs[1][0]:
	        bsum=abs(string.atoi(bs[1][1])-string.atoi(bs[0][1]))
	      else:
	        bsum=2+string.atoi(bs[1][1])+string.atoi(bs[0][1])
	    else:
	      #one in nh or co other in side chain
	      bsum=1+string.atoi(bs[1][1])+bs[0]
	  else:
	    #both in side chain
	    bsum=abs(bs[0]-bs[1])
	bsum+=hcount
	if False:##else:
	  if atns[0] in bb2:bnum=0
	  else:bnum=1
	  if atns[bnum][0]=='O':bsum+=2#two bonds from CA
	  else:bsum+=1
	  bsum+=('ABGDEZH'.index(atns[1-bnum][1]))
	##print 'bsum:',bsum
	return bsum>=bmin
    return False

def getdmax(d,atns):
    elems=atns[0][0],atns[1][0]
    if (elems[0]=='O' and atns[1] in ['H','HA','HA1','HA2']) or \
       (elems[1]=='O' and atns[0] in ['H','HA','HA1','HA2']):return 1.6#Hbond
    vdwrads={'H':1.2, 'C':1.7, 'N':1.55,'O':1.52, 'S':1.8, 'M':1.73} #'M' is Mg
    dsum=0.0
    for n in range(2):
	dsum+=vdwrads[elems[n]]
	#TODO use number of bound proton for heavy atom only calc
	if atns[n]=='C':pass #quart carbon
	elif atns[n]=='N':pass##dsum+=0.15
	elif elems[n] in 'CN':dsum+=0.25 #tetrahedral C og N
    return dsum

def calc_evdw(r,rmin=6.0,ceil=999,W=None,molh=None,symm=None,distdct={},rdistdct={},
	      verbose=0,meta=None,redo=None,label='',vdwfac=1.6):
    ##return clip(rmin-r,0.0,ceil)**2
    R=zeros((len(W),len(W)))
    if molh<>None:
	numviols=0
	tot=0.0
	j,trans=symm
	monsymm=molh[0]['AB'[j]]
	##print monsymm,trans
	searchpairs=[]
	if redo==None:
	 for i in range(len(r)):
	  for k in range(j*i,len(r)):
	    if label<>'0+0+0' or i<=k:searchpairs.append((i,k))
	else:
	 rr=redo.redores
	 if isinstance(rr,list):
	  for ri in rr:
	   for i in range(len(r)):
	    ##if ri<>i:
	     if i<ri:
	      ##if not i in rr:#added this new line to prevent double counting of ligand
	      #above not used; 14.05.12
	       searchpairs.append((i,ri))
	       if j==0 and label<>'0+0+0':
	         searchpairs.append((ri,i))
	     else:
	       searchpairs.append((ri,i))
	       if j==0 and label<>'0+0+0':
	         searchpairs.append((i,ri))
	 else:
	  for i in range(rr):
	   searchpairs.append((i,rr))
	   if j==0 and label<>'0+0+0':searchpairs.append((rr,i))
	  for i in range(rr,len(r)):
	   searchpairs.append((rr,i))
	   if j==0 and label<>'0+0+0':searchpairs.append((i,rr))
	##print 'searchpairs:',j,label,searchpairs,meta,redo
	##if label=='0+0+0':print 'searchpairs:',j,searchpairs,meta,redo
	for i,k in searchpairs:
	    if r[i][k]<W[i][k]*vdwfac or (redo<>None and isinstance(rr,list) and (i in rr or k in rr) and r[i][k]<W[i][k]*vdwfac+15.0):## or label=='0+0+0':
		##simple=clip(W[i][k]-r[i][k],0.0,ceil)**2
		restot=0.0
		resk=molh[0]['A'][k+1]
		resi=monsymm[i+1]
		if redo<>None:
		  if isinstance(rr,list):
		   if k in rr:
		     kind=rr.index(k)
		     resk=redo.rescoords[kind]
		   if i in rr:
		     iind=rr.index(i)
		     if j==1:resi=redo.symcoords[iind]
		     else:   resi=redo.rescoords[iind]
		  else:
		   if k==rr: resk=redo.rescoords
		   if i==rr:
		     if j==1:resi=redo.symcoords
		     else:   resi=redo.rescoords
		  ##print resk,resi
		##print resi['CA'].coord,resi
		##resi=monsymm[i+1]
		for atom in resk:
		  for atomy in resi:
		   atn=atom.id
		   atny=atomy.id
		   rdiff=abs(i-k)
		   if label<>'0+0+0' or consideratns(rdiff,(atn,atny),(i,k)):
		    d=sqrt(sum((atom.coord-atomy.coord-trans)**2))
		    ##if d<3.6:
		    dmax=getdmax(d,(atn,atny))
		    thisviol=0.0
		    ##if verbose>2 and label=="0+0+0": print 'notViol: %2d %2d %4s %4s %s %8.5f %2d %8.5f'%(i,k,atny,atn,label,d,rdiff,thisviol),r[i][k]
		    if d<dmax:
			##if label=='0+0+0':print 'intra'
			thisviol=dmax-d
			restot+=(thisviol**2)
			if thisviol>0.5:numviols+=1
			if verbose>0:print 'vdwviol: %2d %2d %4s %4s %s %8.5f %2d %8.5f'%(i,k,atny,atn,label,d,rdiff,thisviol),r[i][k]
			##if redo<>None:print 'vdwviol:',i,k,atomy,atom,d
		    else:
			pass
			##print 'nonviol: %2d %2d %4s %4s %s %8.5f'%(i,k,atomy.id,atom.id,label,d)
		    if d<13.0:
		      ##atkey=atom.id,atomy.id
		      atkey=atny,atn
		      if atkey[0][0]=='C' and atkey[1][0]=='C':
			if not (i,k) in distdct:distdct[(i,k)]={}
			if not atkey in distdct[(i,k)]:distdct[(i,k)][atkey]=0.0
			distdct[(i,k)][atkey]+=(d**-6)#multiplied with 2.0 for symm...
			##print 'derived dist',i,k,atkey,d
		      ##if meta<>None and label<>'0+0+0' or abs(k-i)>1:
		      ##if meta<>None and (label<>'0+0+0' or abs(k-i)>1):
		      ##if redo<>None and (label<>'0+0+0' or abs(k-i)>1):
		      if (redo<>None or meta<>None) and (label<>'0+0+0' or abs(k-i)>1):
		       resni=aa31dict[resi.resname]
		       if resni in 'FYHW' and \
		       (atkey[1][0]=='C' or atkey[1]=='N') and atkey[0][0]=='C' and not atkey[0] in ['CA','C','CB']:
			labi=resni+label
			if not k in rdistdct:rdistdct[k]={}
			if not i in rdistdct[k]:rdistdct[k][i]={}
			if not labi in rdistdct[k][i]:rdistdct[k][i][labi]={}
			rdistdct[k][i][labi][(atkey[1],atkey[0])]=d
			##print 'usingrdistki',k,i,labi,atkey,d,atom.get_full_id(),atomy.get_full_id()
		       resnk=aa31dict[resk.resname]
		       if resnk in 'FYHW' and \
		       (atkey[0][0]=='C' or atkey[0]=='N') and atkey[1][0]=='C' and not atkey[1] in ['CA','C','CB']:
			labk=resnk+label
			if not i in rdistdct:rdistdct[i]={}
			if not k in rdistdct[i]:rdistdct[i][k]={}
			if not labk in rdistdct[i][k]:rdistdct[i][k][labk]={}
			rdistdct[i][k][labk][atkey]=d
			##print 'usingrdistik',i,k,labk,atkey,d
		##if restot>0.0:print 'tjek',i,k,r[i][k],dmin,simple,restot,minpair
		if j==0 or i==k:newrestot=restot*0.2
		else:           newrestot=restot*0.4#double for symm
		tot+=newrestot
		if meta<>None:
		  R[i,k]=restot*0.2
		  if j==1:R[k,i]=restot*0.2
		if redo<>None:
		  rdct=redo.updRv
		  if not (i,k) in rdct:rdct[(i,k)]=0.0
		  rdct[(i,k)]+=(restot*0.2)
		  ##if j==1:
		  if j==1 and i<>k:
		    if not (k,i) in rdct:rdct[(k,i)]=0.0
		    rdct[(k,i)]+=(restot*0.2)
	##if redo<>None:print 'tot',j,tot
	if verbose>1:print numviols,'vdw violations',label
	return tot,R,numviols
    ##print 'using coarse grain vdw calculation',label
    if label=='0+0+0':return 0.0,R,0
    E=clip(W-r,0.0,ceil)**2 #r is a matrix
    ##print label,sum(E)
    return sum(E),R,0
    #enddef calc_evdw

def get_evdw(mol,molheavy,transs,sched,dovis=False,verbose=0,meta=None,redo=None):
    trans0,trans1=transs
    numres=len(mol[0]['A'])
    cadct=[]
    upds=sched.evaluateupdates()
    sched.reactivate()
    A=array([mol[0]['A'][i]['CA'].coord for i in range(1,numres+1)])
    nact=0
    totviol=0
    ##print 'TJEK',sched.count,sched.actives[0][2][(2, -2)]
    if redo==None:
     for j in range(2):
      cadct.append([])
      for i in range(6):
       cadct[j].append({})
       ##for pair in sched.allpairs[j][i]:
       for pair in sched.actives[j][i]:
	if sched.actives[j][i][pair][0]:
	  nact+=1
	  t0,t1=pair
	  tr01=t0*trans0+t1*trans1
	  ##cadct[key]=array([mol[0]['A'][i]['CA'].coord+tr01 for i in range(1,numres+1)])
	  cadct[j][i][pair]=array([mol[0]['AB'[j]][n]['CA'].coord+tr01 for n in range(1,numres+1)])
    ##print 'cmp',cadct[0][3]
    ##print molheavy
    ##res65=molheavy[0]['A'][65]
    ##for atn in res65:print atn
    ##print 'cmp_65',A[64],molheavy[0]['A'][65]['CP8'].coord
    ##print 'cmp_25',A[24],molheavy[0]['A'][25]['CB'].coord
    if verbose>0:print 'active neighbors:',nact
    T=zeros((numres,numres))
    ener=0.0
    minav=0.0
    #now consider inactivation...
    d6dcts=[]
    if meta<>None:
	##print 'meta is not None, reinitializing dfull'
	meta.dfull=[];dfull=meta.dfull
    else:dfull=[]
    distdct={}
    rdistdct={}
    R=zeros((numres,numres))
    usedpairs=0
    mindmgmg=99.9
    for i in range(6):
      d6dcts.append([]);dfull.append([])
      for j in range(2):
       d6dcts[i].append({});dfull[i].append({})
       if redo==None:searchpairs=cadct[j][i].keys()
       else:searchpairs=redo.dfull[i][j].keys()
       for pair in searchpairs:
       ##for pair in cadct[j][i]:
	t0,t1=pair
	label=getpairlabel(j,pair)
	if redo==None:
	  B=cadct[j][i][pair]
	  C=array([A-B[n] for n in range(numres)])
	  D=sqrt(sum(C*C,axis=2))
	  if pair<>(0,0):
	    dmgmg=sqrt(sum((B[-1]-A[-1])**2))
	    if dmgmg<mindmgmg:mindmgmg=dmgmg
	    ##print 'dmgmg',i,j,pair,dmgmg
	  ##print 'redo is None, using matrix (D) from cadct',label,D[:,64]
	else:
	  D=redo.dfull[i][j][pair]
	  ##print 'redo is not None, using matrix (D) from redo',label,D[:,64]
    	if sched.usefg:sE,Rny,numviol=calc_evdw(D,W=sched.wids,molh=molheavy,symm=(j,t0*trans0+t1*trans1),distdct=distdct,rdistdct=rdistdct,meta=meta,redo=redo,label=label,vdwfac=sched.vdwfac)
    	else:sE,Rny,numviol=calc_evdw(D,W=sched.wids,label=label)
	totviol+=numviol
	if meta<>None:R+=Rny
	if verbose>1 and sE>0:print 'calculated evdw for',j,i,pair,sE,label
	ener+=sE
	if redo==None:
	 D6=D**-6
	 if j==0:D6=0.5*(D6+transpose(D6))
	 if i<2:
	  d6dcts[i][j][pair]=sum(D6)
	 elif i==2:
	  if not 0 in d6dcts[2][j]:d6dcts[2][j][0]=0.0
	  d6dcts[2][j][0]+=sum(D6)
	 if meta<>None:
	  md=sum(D6)**(-1.0/6)
	  if md<MAXMONDIST+6:
	    if verbose>1:print 'storing all information for future mutation',i,j,pair,md
	    dfull[i][j][pair]=D#store all information for future mutation
	    usedpairs+=1
	 T+=D6
	 if sE>0.0 and verbose>1:print 'vdw contact',j,i,pair,sE
	 if upds[i]:
	  if i<2:md=d6dcts[i][j][pair]**(-1.0/6)
	  else:  md=sum(D6)**(-1.0/6)
	  sched.actives[j][i][pair][1].append(md)
	  if i>1 and md>MAXMONDIST+2:#maxmd - should be i>2?
	    if verbose>1:print 'inactivating pair',j,i,pair,sched.count,md
	    sched.inactivate(j,i,pair)
    print 'mindmgmg:',mindmgmg
    dmgmgviol=get2sidedviol(mindmgmg,[15.0,25.0],5.0)
    if verbose>0:print 'numusedpairs:',usedpairs
    if redo==None:
     for i in range(len(d6dcts)):
      for j in range(2):
       for pair in d6dcts[i][j]:
	  md=d6dcts[i][j][pair]**(-1.0/6)
	  if verbose>1:print 'tjekdist',j,i,pair,md##,min(D.flatten())
	  if i==0:
	    if md>3.0:minav+=((md-3.0)**2)
	  elif i<3:
	    ##if md>9.0:
	    if md>MAXMONDIST:
		if verbose>0:print 'bound violation:',i,j,pair,md
		minav+=((md-MAXMONDIST)**2)
    else:
	##print 'getting mutated evdw',ener
	ener=getmutener(ener,redo)
    if verbose>1:print 'tjektsum',sum(T)
    sched.count+=1
    if meta<>None:meta.Rv=R
    ##print 'total number of vdw violations:',totviol
    return ener,T,minav,distdct,rdistdct
    if dovis:
	##imshow(log(D),interpolation='nearest',cmap=cm.jet,vmin=log(3.0))
	##imshow(T**(-1.0/6),interpolation='nearest',cmap=cm.jet,vmax=12.0)
	##imshow(log(T),interpolation='nearest',cmap=cm.jet)
	imshow(R,interpolation='nearest',cmap=cm.jet)
	pylab.colorbar()
	show()
	1/0

def getmutviol(ener,redo):
    if isinstance(redo.redores,list):
	searchinds=set([])
	for ri in redo.redores:
	  searchinds|=redo.restrsets[ri]#union
    else:
	searchinds=redo.restrsets[redo.redores]
    ##print searchinds
    eold=redo.eambdist
    theseviols=[redo.allviols[i] for i in searchinds]
    print theseviols
    erold=sum(theseviols)
    print ener,erold
    return eold-erold+ener

def get_eambdist(D,lst,mind=10.0,distdct={},dovis=False,meta=None,redo=None,verbose=9):
    if redo<>None:
	D=redo.dmat
	redo.updallviols={}
    tot=0.0
    numres=65##59
    R=zeros((numres,numres))
    numviols=0
    ##if redo<>None:print distdct.keys()
    if meta<>None:
	meta.restrsets=[set([]) for i in range(numres)]
	allviols=[]
    if redo<>None:
	##redo.distdct.update(distdct)#distdct er nye opdaterede dct med rr
	firstdct=distdct#distdct er nye opdaterede dct med rr
	distdct=redo.distdct#brug en kopi?
	redo.upddistdct=firstdct
    else:firstdct={}
    ##print distdct.keys()
    if redo==None:searchinds=range(len(lst))
    else:
      if isinstance(redo.redores,list):
	searchinds=set([])
	for ri in redo.redores:
	  searchinds|=redo.restrsets[ri]#union
	print 'searchinds:',searchinds
      else:
	searchinds=redo.restrsets[redo.redores]
    ##print searchinds
    for i in searchinds:
    ##for i,s in enumerate(lst):
      s=lst[i]
      sd=0.0
      for rst in s:
	if len(distdct)>0:p,ats=rst
	else:p=rst
	p=p[0]-1,p[1]-1
	if meta<>None:
	  for j in range(2):
	    meta.restrsets[p[j]].add(i)
	used=False
	dcg=D[p[0],p[1]]
	if p in firstdct:searchpair=firstdct[p]
	elif p in distdct:searchpair=distdct[p]
	else:searchpair={}
	if len(searchpair)>0:
	  if ats in searchpair:##distdct[p]:
	    d=searchpair[ats]
	    ##print 'using atomic dist',i,rst,d**(-1.0/6),dcg**(-1.0/6),p,ats
	    used=True
	  elif verbose>0:print 'warning: ats not in res',p,ats,dcg**(-1.0/6)#no problem...?
	if not used:
	    ##print 'using coarse dist',i,rst,dcg**(-1.0/6)
	    ##print distdct[p]
	    d=dcg
	##sd+=(d**-6.0)
	sd+=d#is allready raised to -6
      ad=sd**(-1.0/6)
      ##print 'total',i,ad,'--------------------------'
      sviol=0.0
      if ad>mind:
	dev=ad-mind
	if dev>1.0:numviols+=1
	##sviol=getsoftviol(dev,dExp=2,rSwitch=2.0,asympSlope=0.3)
	sviol=getsoftviol(dev,dExp=2,rSwitch=1.5,asympSlope=0.3)
	tot+=sviol
        for rst in s:
	  if len(distdct)>0:p,ats=rst
	  else:p=rst
	  if meta<>None:
	    R[p[0]-1,p[1]-1]+=(sviol/len(s))
	    R[p[1]-1,p[0]-1]+=(sviol/len(s))
      if meta<>None:allviols.append(sviol)
      elif redo<>None:redo.updallviols[i]=sviol#TODO: also store for update of Rd (for ES)
    if dovis:
	imshow(R,interpolation='nearest',cmap=cm.jet)
	pylab.colorbar()
	show()
	1/0
    if meta<>None:
	##print 'numviols distance',numviols
	meta.Rd=R
	meta.sviols=zeros(len(R))
	meta.allviols=allviols
	for k in range(len(meta.restrsets)):
	  ##print 'resnums',k,len(meta.restrsets[k])
	  for i in meta.restrsets[k]:
	    meta.sviols[k]+=allviols[i]
    if redo<>None:
	tot=getmutviol(tot,redo)
    ##print 'numviols distance',numviols
    return tot

def calc_totener(evdw,eambdist,shiftener=0.0):
    ##return evdw+2.0*eambdist
    return evdw+1.0*eambdist+0.1*shiftener

def resetcoords(dim0,dimc,h0,hc):
    for ch in 'AB':##CDEFGHIJKLMN':
      for i in range(len(dim0[0][ch])):
	for at in dim0[0][ch][i+1]:
	  atn=at.id
	  at.coord=dimc[0][ch][i+1][atn].coord
	if h0<>None:
	 for at in h0[0][ch][i+1]:
	  atn=at.id
	  at.coord=hc[0][ch][i+1][atn].coord

def zeromol(mol):
    for ch in 'AB':
      for i in range(len(mol[0][ch])):
	for at in mol[0][ch][i+1]:
	  at.coord=zeros(3)

def ener8vars(vars,mol,mol_copy,molheavy,molheavyc,restrlst,sched,savename='',meta=None,redo=None,
	      calcShift=True,autoreject=False,so=None,overlay=False):
	##print 'mols',mol,molheavy
	lower=(  0, 0,  0, 0,  0, 0,  0, 0)
	upper=(180,180,360,30,180,40,360,40)
	##upper=(180,180,360,30,180,50,360,50)
	T0=time.time()
	if redo<>None:
	  transs=redo.transs
	  redo.updRv={}
	  plangviol=applyvars8new(mol,molheavy,vars,savename,meta=meta,retplang=True)
	else:transs,plangviol=applyvars8new(mol,molheavy,vars,savename,meta=meta)
	##if savename<>'':return
	evdw,D,minav,distdct,rdistdct=get_evdw(mol,molheavy,transs,sched,meta=meta,redo=redo)
	if sched.usefg: eambdist=get_eambdist(D,restrlst,8.0,distdct,meta=meta,redo=redo)
	else:eambdist=get_eambdist(D,restrlst,9.0)
        if redo<>None: redo.updrdistdct=rdistdct
	if redo<>None:sviol=redo.sviol
	else:
	 sviol=minav
	 for j in [3,5,7]:
	  sviol+=max(0,lower[j]-vars[j])**2
	  sviol+=max(0,vars[j]-upper[j])**2
	if meta<>None:
	  meta.restrlst=restrlst
	  meta.wids=sched.wids
	  meta.transs=transs
	  meta.dmat=D
	  meta.distdct=distdct
	  meta.rdistdct=rdistdct
	  meta.mol=mol
	  meta.molheavy=molheavy#also store copies???
	  meta.sviol=sviol
	  meta.evdw=evdw
	  meta.eambdist=eambdist
	  meta.sviol=sviol
	  meta.x0=vars
	if redo<>None:
	  redo.updeambdist=eambdist
	  redo.updevdw=evdw
	if calcShift:
	  so.prot.update_shaicvars(so.meta,mode=so.protdct.updmode)
          shAIC([so.prot],'csma','csmaA',writestd=False,protdct=so.protdct,resrmsds=resrmsds)
	  so.shiftener=so.prot.shiftener
	  print 'setting shift energy:',so.shiftener
	  eshift=so.shiftener
	else:eshift=0.0
	totener=calc_totener(evdw,eambdist,eshift)
	totener+=sviol
	totener+=plangviol
	print evdw,eambdist,sviol+plangviol,eshift*0.1,totener
	print 'energy: %8s'%mol.get_id(),
	fmtlin='%7.3f '*8
	print fmtlin%tuple(vars),
	print '%7.3f %7.3f %7.3f %7.3f %8.3f'%(evdw,eambdist,sviol+plangviol,eshift*0.1,totener)
	if calcShift and autoreject:
	  ##so.energy=prevener
	  so.prot.undochangesEntries(so.meta)##redo)
	print 'TIME:',time.time()-T0
	##if meta==None and redo==None:## and savename=='':
	##if redo==None:
	##if redo==None and meta==None:#OK???!!!
	if overlay or (redo==None and meta==None):
	  reoverlaychains(mol)
	  if molheavy<>None:#OK?
	    reoverlaychains(molheavy)
	  ##resetcoords(mol,mol_copy,molheavy,molheavyc)#TODO:when todo this
	return totener


def oldgetTranformedVars(x):
    print x
    x0=x[0]%360
    if x0>180:x0=360-x0
    x1=x[1]%360
    if x1>180:x1=360-x1
    if x1>90:
	x1=180-x1
	x0=180-x0
    return x0,x1,x[2],x[3]
    
def getTranformedVars(x):
    ##print x
    x0=x[0]%360
    if x0>180:x0=360-x0
    x1=x[1]%360
    if x1>180:x1=360-x1
    if False:##x1>90:
	x1=180-x1
	x0=180-x0
    x2=x[2]%360
    x3=x[3]
    if x3<0:
	##print 'reversing',x3
	x3=-x3
	x2=(x2+180)%360
    x4=x[4]%180
    x5=abs(x[5])
    x6=x[6]%180
    x7=abs(x[7])
    #here is the new...
    if x4>x6:
	##print 'swappingfirst',x4,x6
	x4,x6=x6,x4
	x5,x7=x7,x5
##    delta=x6-x4
##    if delta>90:
##	print 'swappingsecond',delta
##	x4,x6=x6,x4+180
##	x5,x7=x7,x5
    return list((x0,x1,x2,x3,x4,x5,x6,x7))
    
class Scheduler:

    alpha=0.1

    def __init__(self,updfrqs,initthrs,wids,usefg=True):
	##print 'initializing scheduler'
	all=[]	
	for j in range(2):
	  prev=set([])
	  trilst=[]
	  for i in range(6):
	    lst=getcloselst(i,useintra=True)[j]
	    ##print j,i,len(lst),lst
	    pairs=set(lst)
	    trilst.append(pairs-prev)
	    ##prev=pairs
	    prev|=pairs
	  ##for i in range(6):print j,i,len(trilst[i]),trilst[i]
	  all.append(trilst)
	self.allpairs=all
	self.count=0
	self.updfrqs=updfrqs
	self.initthrs=initthrs
	self.actives=[]
	for j in range(2):
	  self.actives.append([])
	  for i in range(6):
	    self.actives[j].append({})
	    for k in self.allpairs[j][i]:
		self.actives[j][i][k]=[True,[]]
	self.wids=wids
	self.usefg=usefg
	self.forceupdate=False
	self.vdwfac=1.6

    def inactivate(self,j,i,k):
	##del self.actives[j][i][k]#or set to False?
	self.actives[j][i][k][0]=False
	##print self.actives[j][i][k]

    def evaluateupdates(self):#consider as candidate for inactivation
	n=self.count
	##return [(n<self.initthrs[i] or n%self.updfrqs[i]==0) for i in range(3)]
	return [(n>self.initthrs[i] and n%self.updfrqs[i]==0) for i in range(6)]

    def calcupdfac(self,x):
	if x>7.0:return 500.0
	px=1-normstat.cdf(0.5*x)
	##k=geomstat.ppf(self.alpha,px)
	##return k
	return log(1.0-self.alpha)/log(1-px)

    def reactivate(self):
	nact=0
	##print 'allActive',self.actives
	for i in range(6):
	  if self.forceupdate or self.count<self.initthrs[i] or self.count%self.updfrqs[i]==0:
	    srm6=0.0;numr=0
	    calcrat=(i>1)
	    for j in range(2):
	      ##for k in self.allpairs[j][i]:
		##if k in self.actives[j][i]:nact+=1
		##else:print 'pair inactive',j,i,k
	      ##for k in self.allpairs[j][i]:self.actives[j][i][k]=True
	      for k in self.allpairs[j][i]:
		actjik=self.actives[j][i][k]
		actjik[0]=True
		if calcrat:
		  if len(actjik[1])>1:
		    diff=abs(actjik[1][-1]-actjik[1][-2])
		    ave=0.5*(actjik[1][-1]+actjik[1][-2])
		    rat=abs(ave-MAXMONDIST-2)/diff
		    ##print 'thisrat:',i,j,k,rat
		    srm6+=(rat**-6)
		    numr+=1
		    if len(actjik[1])>10:
		       while len(actjik[1])>10: actjik[1].pop(0)
		  else:
		    calcrat=False
		    ##print 'no data for',i,j,k,actjik
	    if calcrat:
		averat=(srm6/numr)**(-1.0/6)
		fac=self.calcupdfac(averat)
		newupdfrqi=clip(int(round(self.updfrqs[i]*fac,0)),3,50)
		##print 'averat:',i,averat,fac,newupdfrqi
		self.updfrqs[i]=newupdfrqi
	self.forceupdate=False
	##print 'testact',nact

class SimpleAtom:

    def __init__(self,coord):
	self.coord=coord

    def get_coord(self):
	return self.coord


def copycoords(ar):
    return array([c for c in ar])

def crossOver(monom,symm,other,start,end=None,store=None,hinge=None,addligand=False):
	print 'testbefore:',monom[25]['CG'].coord
	##print 'testbefore:',other[start+2]['CA'].coord
	numres=60##len(monom)+1
	if end==None:
	  end=numres
	  ##endmode=True
	atnsp=['C','CA','O']
	atnsc=['N','CA']##,'CB']
	ref_atoms=[];alt_atoms=[]
	#ovelay with amide bond plane atoms - problems with cis!
	for atn in atnsp:
	    ref_atoms.append(monom[start-1][atn])
	    if hinge<>None:#this is the case in the second call
	      alt_atoms.append(hinge[1][atn])
	      ##print 'using hinge atoms (p)',atn
	    else:
	      alt_atoms.append(other[start-1][atn])
	    if store<>None:#this is the case in the first call
	      store[1][atn]=SimpleAtom(copycoords(monom[end-2][atn].coord))
	for atn in atnsc:
	    ref_atoms.append(monom[start][atn])
	    if hinge<>None:
	      alt_atoms.append(hinge[2][atn])
	      ##print 'using hinge atoms (c)',atn
	    else:
	      alt_atoms.append(other[start][atn])
	    if store<>None:
	      store[2][atn]=SimpleAtom(copycoords(monom[end-1][atn].coord))
	super_imposer=Bio.PDB.Superimposer()
	super_imposer.set_atoms(ref_atoms, alt_atoms)
	rot,tran=super_imposer.rotran
        rot=rot.astype('f')
        tran=tran.astype('f')
	##for i in range(start,end):##numres):
	searchrange=range(start,end)
	##if start<=25<end:## or (start<=25 and end==None):
	##if 26 in searchrange:
	if addligand:
	  searchrange+=range(60,66)
	  print 'adding ligand',start,end
	if store<>None and end==26:
	  print 'storing BCL atom coordinates'
	  for j in range(60,66):
	    store[j]={}
	    resj=monom[j]
	    for at in resj:
	      atn=at.id
	      store[j][atn]=SimpleAtom(copycoords(resj[atn].coord))
	for i in searchrange:
	 for at in monom[i]:
	  atn=at.id
	  if store<>None and i==end-1:
	    store[2][atn]=SimpleAtom(copycoords(monom[end-1][atn].coord))
	  if hinge<>None and i==start:
	    oat=hinge[2][atn]
	  else:
	    oat=other[i][atn]
	  if hinge<>None and start==25 and i>=60:#BCL
	    oat=hinge[i][atn]
	  oco=oat.coord
	  at.coord=numpy.dot(oco,rot)+tran
	  sat=symm[i][atn]
	  ##sat.coord=numpy.dot(at.coord, rotmat)+trans
	  sat.coord=copycoords(at.coord)
	  #NOTE: format is an overlayed dimer
	print 'testafter:',monom[25]['CG'].coord
	##print 'testafter:',other[start+2]['CA'].coord
        calcavecacadist(monom)

def double_crossOver(monom,symm,other,start,end,double=True):
	'''substitute all residue between start and end with residues from other.
	   Residues from end to numres will be rigidly transformed'''
	#TODO subst. "mod N-terminal..."
	##addligand=(25 in range(start,end))
	##addligand=end>25
	print 'double_crossOver',monom,other
	if double:
	  store={1:{},2:{}}
	  crossOver(monom,symm,other,start,end+1,store,addligand=start<=25<=end)
	  crossOver(monom,symm,monom,end,hinge=store,addligand=end<=25)
	else:crossOver(monom,symm,other,start)##,addligand=addligand)##,end+1,store)

class MetaData:

    def alignres(self,ci,mgat):
	#ci are the reference coords, which can be the HIS coordinating BCL
	atns=['CA','N','C','O','CB']
	dnmg=None;dnmg2=None
	if self.redores==58:atns[3]='OT1' #C-terminus
	cf=self.rescoords
	if self.hingecoords<>None:
	    cf=self.hingecoords
	    ##if isinstance(self.redores,list):
	    ##if 59 in self.redores:#HIS is hinge
	    if self.redores[0]==59:#HIS is hinge
		atns=['CG','ND1','CE1','NE2','CD2']
	        dnmg =ci['NE2']-mgat
	    	dnmg2=self.hingecoords['NE2']-self.rescoords[0]['MG']
	    elif self.redores[0]==24:
		print 'mutating HIS including BCL',self.redores,ci,dnmg
	        dnmg =ci['NE2']-mgat
	    	dnmg2=self.hingecoords['NE2']-self.rescoords[1]['MG']
	    elif self.redores[0]==64:
	        print 'mutating BCL tail'#A-ring ester group is hinge
		atns=['CBA','CGA','O1A','O2A']
	    print 'dnmg before:',dnmg,dnmg2
	print 'aligning atoms for redores',self.redores,atns
	ref_atoms = [ci[atn] for atn in atns]
	alt_atoms = [cf[atn] for atn in atns]
	super_imposer=Bio.PDB.Superimposer()
	super_imposer.set_atoms(ref_atoms, alt_atoms)
	##super_imposer.apply(alt_atoms) #BURDE VIRKE!!!
	print "RMS: %6.3f" % super_imposer.rms
	rotmat,trans=self.rottrans
	rot,tran=super_imposer.rotran
        rot=rot.astype('f')
        tran=tran.astype('f')
	cf=self.rescoords
	cs=self.symcoords
	if isinstance(cf,list):
	 cf=cf+self.crescoords
	 cs=cs+self.csymcoords
	 for i,res in enumerate(cf):
	  for at in res:
	    atn=at.id
	    at.coord=numpy.dot(at.coord, rot)+tran
	    sat=cs[i][atn] #symcoords (cs) is a list
	    sat.coord=numpy.dot(at.coord, rotmat)+trans
	else:
	  for at in cf:
	    atn=at.id
	    at.coord=numpy.dot(at.coord, rot)+tran
	    sat=self.symcoords[atn]
	    sat.coord=numpy.dot(at.coord, rotmat)+trans
	if dnmg<>None:
	  if self.redores[0]==59:#HIS is hinge
	    dnmg2=self.hingecoords['NE2']-self.rescoords[0]['MG']
	  else:
	    dnmg2=self.hingecoords['NE2']-self.rescoords[1]['MG']
	  dnmg=ci['NE2']-mgat
	  print 'dnmg after:',dnmg,dnmg2

    def update(self):
	print 'updating metadata',self
	rr=self.redores
	#---------vdw matrix------- Rv
	for key in self.updRv:
	  self.Rv[key]=self.updRv[key]
	#---------violation list--- allviols
	for i in self.updallviols:
	  self.allviols[i]=self.updallviols[i]
	#---------fg dm6 dict ----- distdct
	##self.distdct.update(self.upddistdct)
	for pair in self.distdct:
	 if isinstance(rr,int)  and      rr in pair or\
	    isinstance(rr,list) and any([ri in pair for ri in rr]):
	    ##del self.distdct[pair]
	    #above causes RuntimeError: dictionary changed size during iteration
	    self.distdct[pair]={}
	    if pair in self.upddistdct:
	      self.distdct[pair]=self.upddistdct[pair].copy() #??
	#---------arom vars   -----rdistdct
	##self.rdistdct.update(self.updrdistdct)
	rdct= self.rdistdct
	urdct=self.updrdistdct
	if isinstance(rr,list):rrs=rr
	else:rrs=[rr]
	for rr in rrs:
	 if rr in rdct:
	  rdct[rr]={}
	  if rr in urdct:
	    for k in urdct[rr]:
	      rdct[rr][k]={}
	      for lab in urdct[rr][k]:
		rdct[rr][k][lab]=urdct[rr][k][lab].copy()
	 for i in rdct:
	  if rr in rdct[i]:
	    rdct[i][rr]={}
	    if i in urdct and rr in urdct[i]:
	      for lab in urdct[i][rr]:
		rdct[i][rr][lab]=urdct[i][rr][lab].copy()
	#---------energies for ambdist and vdw
	self.eambdist=self.updeambdist
	self.evdw=self.updevdw
	#---------molecular representations
	rr=self.redores
	print 'updating coordinates',rr
	#TODO: update dfull in case rr is ligand
	if isinstance(self.rescoords,list):
	 mon=self.molheavy[0]['A']
	 dnmg=mon[25]['NE2']-mon[60]['MG']
	 print 'before update dnmg:',dnmg
	 for i,res in enumerate(self.rescoords):
	  ri=rr[i]
	  for at in res:
	    atn=at.id
	    rc=at.coord
	    sc=self.symcoords[i][atn].coord
	    self.molheavy[0]['A'][ri+1][atn].coord=copycoords(rc)
	    self.molheavy[0]['B'][ri+1][atn].coord=copycoords(sc)
	 dnmg=mon[25]['NE2']-mon[60]['MG']
	 print 'after  update dnmg:',dnmg
	else:
	 for at in self.rescoords:
	  atn=at.id
	  if not atn in ['CA','CB','N','C','O','HA','H']:
	    rc=at.coord
	    sc=self.symcoords[atn].coord
	    self.molheavy[0]['A'][rr+1][atn].coord=copycoords(rc)
	    self.molheavy[0]['B'][rr+1][atn].coord=copycoords(sc)
	#---------aves[rr] and wids[rr]
	#TODO
	

    def show(self,col='b'):
	print dir(self)
	if False:
	  print self.Rd
	  print sum(self.Rd)
	  print self.Rv
	  print sum(self.Rv)
	  print self.dfull[2][1].keys()
	  print self.dfull[3][1].keys()
	  print self.dfull[4][1].keys()
	  print self.distdct.keys()
	##print self.distdct[(16,33)]
	subplot(311)
	resviols=array([sum(self.Rd[:,i]) for i in range(59)])
	##plot(range(59),self.sviols,c=col)
	plot(range(59),resviols,c=col)
	resvdws=array([2.0*sum(self.Rv[:,i]) for i in range(59)])
	subplot(312)
	plot(range(59),resvdws,c=col)
	subplot(313)
	plot(range(59),resvdws+resviols,c=col)
	
    def calc_aromvars(self,dct,redores=None):
	##rdistdct[i][k][labk][(atkey[1],atkey[0])]=d
	rdct=self.rdistdct
	#i is sensing
	#k is arom res
	if redores<>None:
	  print 'redoing aromvars for:',redores
	  ##print dct.keys()
	  ##if redores in dct:print dct[redores]
	  rdct=self.updrdistdct
	  ##print rdct.keys()
	  ##if redores in rdct:print rdct[redores]
	  dct[redores]={}
	  for i in dct:
	    for arres in dct[i]:
	      for ati in dct[i][arres]:
		if redores in dct[i][arres][ati]:
		  dct[i][arres][ati][redores]={}
	for i in rdct:
	  ##if not i in dct:dct[i]={}
	  if not i in dct:dct[i]={}
	  for k in rdct[i]:
	   if redores==None or (i==redores or k==redores):
	    for lab in rdct[i][k]:
	      arres=lab[0]
	      lab1=lab[1:]
	      if not arres in dct[i]:dct[i][arres]={}
	      for ats in rdct[i][k][lab]:
		ati,atk=ats
		if not ati in dct[i][arres]: dct[i][arres][ati]={}
		if not k in dct[i][arres][ati]: dct[i][arres][ati][k]={}
		if not lab1 in dct[i][arres][ati][k] \
		or isinstance(dct[i][arres][ati][k][lab1],tuple):
			##print 'reiniting data',i,arres,ati,k,lab1,
			##if lab1 in dct[i][arres][ati][k]:print dct[i][arres][ati][k][lab1]
			##else: print 'empty'
			dct[i][arres][ati][k][lab1]=[]
		dct[i][arres][ati][k][lab1].append(rdct[i][k][lab][ats])
	for i in dct:
	  for arres in dct[i]:
	    for ati in dct[i][arres]:
	      for k in dct[i][arres][ati]:
	       if redores==None or (i==redores or k==redores):
		for lab1 in dct[i][arres][ati][k]:
		  lst=dct[i][arres][ati][k][lab1]
		  num=len(lst)
		  if num>1:
		   delta=abs(i-k)
		   if lab1<>'0+0+0' or delta>1:
		    ##print 'aromdata',i,arres,ati,k,lab1,lst
		    ave=average(lst)
		    if ave<10.0:
		         rs3=sum(array(lst)**-3)
			 std3=std(lst)
			 ##print 'arom: %2d %1s %4s %2d %s: %1d %6.3f %6.3f'%(i,arres,ati,k,lab1,num,ave,std3)
			 ##if i==34 or k==34:print 'aromtjek: %2d %1s %4s %2d %s: %1d %6.3f %6.3f'%(i,arres,ati,k,lab1,num,ave,std3)
			 dct[i][arres][ati][k][lab1]=(rs3,std3)
		    else:
		         dct[i][arres][ati][k][lab1]=(0.001,None)
		         ##print 'large distance',ave
		  else:
			 dct[i][arres][ati][k][lab1]=(None,None)
			 ##print 'small (empty) list',num,i,arres,ati,k,lab1
	return dct

    def calc_packvars(self,dct,adct,chain,minresid,redores=None,dosum=True,bcplsd=False):
	##print 'calculating packvars',chain
	##print chain
	##for res in chain:print res
	for i in range(len(self.dmat)):self.dmat[i][i]=0.0
	##D=ones((59,59))*0.00001
	ddct=self.distdct
	##print 'distdct',ddct
	if redores<>None:
	  ddct=self.upddistdct
	  print 'redoing packvars for:',redores
	  ##print dct.keys()
	  ##if redores in dct:print dct[redores]
	  dct[redores]={}
	  for i in dct:
	    for at in dct[i]:
	      if redores in dct[i][at]:
		dct[i][at][redores]=0.0
	if dosum:
	 for pair in ddct:
	  i,k=pair
	  ##if abs(i-k)>4:
	  if abs(i-k)>4 and (redores==None or (i==redores or k==redores)):
	   ##if not i in dct or i==redores:dct[i]={}
	   ##if not k in dct or k==redores:dct[k]={}
	   if not i in dct:dct[i]={}
	   if not k in dct:dct[k]={}
	   for ats in ddct[pair]:
	    ##if 24 in pair:print 'using pairs',pair,ats,ddct[pair][ats]
	    ati,atk=ats
	    if not ati in dct[i]:   dct[i][ati]={}
	    if not k in dct[i][ati]:dct[i][ati][k]=0.0
	    dct[i][ati][k]+=ddct[pair][ats]
	    if not atk in dct[k]:   dct[k][atk]={}
	    if not i in dct[k][atk]:dct[k][atk][i]=0.0
	    dct[k][atk][i]+=ddct[pair][ats]
	    ##D[i][k]+=ddct[pair][ats]
	    ##D[k][i]+=ddct[pair][ats]
	##imshow(rot90(D**(-1.0/6)),interpolation='nearest',cmap=cm.jet)##,vmax=12.0)
	##imshow(rot90(self.dmat**(-1.0/6)),interpolation='nearest',cmap=cm.jet)##,vmax=12.0)
	##imshow(rot90(log(self.dmat)),interpolation='nearest',cmap=cm.jet)##,vmax=12.0)
	##pylab.colorbar()
	##show()
	##lst=[]
	##lsd=log(sum(self.dmat,axis=0))
	#NOTE: dmap is not recovered in each iteration! => problems? TJEK!
	if dosum:
	  lsd=[]
	  for i in range(len(self.dmat)):
	    sd=0.0
	    for k in range(len(self.dmat)):
	      if abs(i-k)>4:
	        sd+=self.dmat[i][k]
	    lsd.append(log(sd))
	  ##print 'lsd:',lsd
	  if bcplsd:self.lsd=lsd[:]#store for backup
	else:lsd=self.lsd
	for i in range(len(chain)):
	 if i in dct:
	  adct[i]={}
	  ##lscm6=log(dct[i]['CA'])
	  ##print 'packdatatjek',i,dct[i].keys(),dct[i]
	  for at in chain[i+minresid]:##dct[i]:
	    atn=at.name
	    sumi=0.0
	    if atn in dct[i]:
	      for k in dct[i][atn]: sumi+=dct[i][atn][k]
	      ##print 'packcalc',i,atn,len(dct[i][atn]),sumi
	    ##else:print 'pack atn not in dct[i]',i,atn
	    if sumi<0.000000000001:
		##print 'pack using lsd',i,atn
		lscm6=lsd[i]
	    else:lscm6=log(sumi)
	    ##print 'packtest',i,atn,lscm6,sumi
	    adct[i][atn]=[None,exp(min(-2.0,lscm6*0.66+2.7))]#overwrite with 6 to 3 transformation
	  ##lst.append(lscm6)
	 else:
	  ##print 'no pack data for (using value from ca-ca contact matrix)',i
	  adct[i]={}
	  for at in chain[i+minresid]:##dct[i]:
	    atn=at.name
	    adct[i][atn]=[None,exp(lsd[i]*0.66+2.7)]
	    dct[i]={'X':{'Y':0.0}}
	  ##lst.append(-15)
	##plot(range(59),lst)
	##plot(range(59),lsd)
	##print lsd
	##show()
	##1/0
	##return dct,adct

    def get_cadists(self):
	#ca-ca dists for monomer only
	data=self.dfull[0][0][(0,0)]
	##print 'getting cadists',data[-1]
	##print data
	return data
	

def genCGstruc(name,avename,widnums,widnames):
    mol=Bio.PDB.PDBParser().get_structure('mol',name)
    numres=len(mol[0]['A'])
    ##aves=open('aves.txt','w')
    aves=open(avename,'w')
    ##wids=[open('wids'+str(j)+'.txt','w') for j in range(8)]
    wids=[open(widnames[k],'w') for k in range(len(widnums))]
    for i in range(numres):
	cos=array([at.coord for at in mol[0]['A'][i+1]])
	ave=mean(cos,axis=0)
	aves.write('%8.3f %8.3f %8.3f\n'%tuple(ave))
	ds=sqrt((cos-ave)**2)
	##for j,p in enumerate([1,1.5,2,2.5,3,4,5,6]):
	for k in range(len(widnums)):
	  j=widnums[k];p=[1,1.5,2,2.5,3,4,5,6][k]
	  wid=mean(ds**p)**(1.0/p)
	  ##print i,ave,wid
	  wids[k].write('%8.4f\n'%wid)
##genCGstruc(name='csma_dim_heavy.pdb')

def setavecoords(mol,coos):
    numres=len(mol[0]['A'])
    for i in range(numres):
	mol[0]['A'][i+1]['CA'].coord=array(coos[i])
	mol[0]['B'][i+1]['CA'].coord=array(coos[i])

def getwidmat(j=None,num=None,ccdist=3.6,w=None):
    if w==None:w=array([lin[0] for lin in initfil2f('widss/wids'+str(j)+'_'+num+'.txt')])
    return array([w+w[i]+ccdist for i in range(len(w))])

def genHeavyStruc(pref):
    modifypdbs(pref,outname=pref+'_heavy.pdb',selall=False)

def genCAStruc(pref):
    modifypdbs(pref+'_heavy',outname=pref+'_CA.pdb',selall=False,selCA=True)

def genDimers(pref,i):
    outfile=open('hdimers/hdimer' +str(i+1)+'.pdb','w')
    for ch in 'AB':
      modifypdbs(pref+'_heavy',chname=ch,writeEND=(ch=='B'),outfil=outfile)
    outfile=open('cadimers/cadimer'+str(i+1)+'.pdb','w')
    for ch in 'AB':
      modifypdbs(pref+'_CA'   ,chname=ch,writeEND=(ch=='B'),outfil=outfile)

def gen2mer(pref,ext):
    outfile=open('h2mer'+ext+'.pdb','w')
    for ch in 'AB':
      modifypdbs(pref+ext,chname=ch,writeEND=(ch=='B'),outfil=outfile)
    outfile.close()

def gen14mer(pref,ext):
    outfile=open('h14mer'+ext+'.pdb','w')
    for ch in 'ABCDEFGHIJKLMN':
      modifypdbs(pref+ext,chname=ch,writeEND=(ch=='N'),outfil=outfile)
    outfile.close()

def prepareall(n):
  1/0#please delete this line, and then you are ready to start!
  for i in range(n):
    modifypdbs("best1",convbcl=True)##,writeEND=False)
    genaligned(i,convbcl=True,chname='A')
    modifypdbs('alimonom'+str(i+1),chname='ABCDEFGH'[i],writeEND=False)
    if True:
	genHeavyStruc('alimonom'+str(i+1))
	genCGstruc('alimonom'+str(i+1)+'_heavy.pdb','aves'+str(i+1)+'.txt',[2],['wids2_'+str(i+1)+'.txt'])
	genCAStruc('alimonoms/alimonom'+str(i+1))
	genDimers('alimonoms/alimonom'+str(i+1),i)
prepareall(64)


#scscalc depricated: see gasycs0.py
##scscalc(initfilename='optnewall')

def getequivscsvars(x0):
      i=0
      eqlst=[]
      for j in [0,180]:
        for k in [0,180]:
	  for v in [0,1]:
	    ##for s in [0,1]:
		x0[4]=(x0[4]+j)%360
		x0[6]=(x0[6]+k)%360
		if v:x0[4:6],x0[6:8]=x0[6:8],x0[4:6]
		fmtlin='%7.3f '*8
		eqstr=fmtlin%tuple(x0)
		eqlst.append(eqstr)
      eqset=set(eqlst)
      eqs=[]
      for eqstr in eqset:
	lst=string.split(eqstr)
	x0=array([eval(x) for x in lst])
	eqs.append(x0)
      return eqs


def annealOne(num,molhs,x0,maxiter=60,startTemp=1.0):
    print 'starting annealing',x0,maxiter,startTemp
    return scscalc(num,doanneal=True,startval=x0,molhs=molhs,maxiter=maxiter,startTemp=startTemp,doopt=False)

def getmutlst(num,mol):
    mutlst=[]
    for i in range(num):
      rn1='X'
      while rn1 in 'XGAP':
        rr=randint(6,44)
        rn1=aa31dict[mol[0]['A'][rr+1].resname]
      molnum=randint(1,8)
      mutlst.append((rr,molnum))
    return mutlst

def getcrosslst(numcross,num):
    lst=[]
    for i in range(numcross):
      molnum=num
      while molnum==num:molnum=str(randint(1,8))
      start=randint(2,54)
      maxstep=59-start
      maxstep=min(5,maxstep)
      step=randint(3,maxstep)
      end=start+step
      lst.append((start,end,molnum))
    return lst


def reoverlaychains(mol):
      ##print 'overlaying chains for',mol
      for i in range(len(mol[0]['A'])):
	for at in mol[0]['A'][i+1]:
	  atn=at.id
	  atb=mol[0]['B'][i+1][atn]
	  ##atb.coord=array(at.coord[j] for j in range(3))#deep copy
	  atb.coord=copycoords(at.coord)


def testmutann(num='3'):
    mol=Bio.PDB.PDBParser().get_structure('mol','alimonom'+num+'_CA.pdb')
    molhs=None;x0=None
    temp=1.0
    for i in range(5):
      mutlst=getmutlst(300,mol)
      meta=mutateHillClimber(num,mutlst,molhs,x0)
      molhmut=meta.molheavy
      reoverlaychains(molhmut)
      x0=meta.x0
      ##x0=[74.233, 118.628, 18.422, 11.547, 91.64, 37.338, 131.641, 37.322]
      molhmut =Bio.PDB.PDBParser().get_structure('molhc','h2mer'+num+'.pdb')
      molhcopy=Bio.PDB.PDBParser().get_structure('molhc','h2mer'+num+'.pdb')
      molhs=(molhmut,molhcopy)
      x0=annealOne(num,molhs,x0,startTemp=temp)
      temp-=0.1
    selch=selectChain()
    selch.selected_chains='A'
    io=Bio.PDB.PDBIO()
    io.set_structure(meta.molheavy)
    io.save('tmpmonh'+num+'.pdb',selch)
    gen14mer('tmpmonh',num)
    generateStructure('h14mer'+num+'.pdb',x0,'testgab'+num+'.pdb')

##num=sys.argv[1]
##testmutann(num)

def testcrossOver(num='5',numcross=10):
    meta,best=scscalc(num,fromFile=True,returnMeta=True,molhs=None,startval=None)
    #NOTE: format er ikke-overlay dimer
    molh0=meta.molheavy
    reoverlaychains(molh0)
    molh=molh0
    ##crosslst=getcrosslst(numcross,num)
    crosslst=[(14,17,'7')]
    crosslst=[(2,5,'2')]
    for i in range(numcross):
	start,end,onum=crosslst[i]
	print 'crossing:',start,end,onum
	other=Bio.PDB.PDBParser().get_structure('other','hdimer'+onum+'.pdb')[0]['A']
	monom=molh[0]['A']
	symm =molh[0]['B']
	double_crossOver(monom,symm,other,start,end)
	#update residue ave and wids
	meta,best=scscalc(num,fromFile=True,returnMeta=True,molhs=(molh,molh),startval=None)
    selch=selectChain()
    selch.selected_chains='A'
    io=Bio.PDB.PDBIO()
    io.set_structure(molh)
    io.save('tmpmoncr'+num+'.pdb',selch)
##testcrossOver()

if False:
  xinit=[eval(x) for x in initfil2('fgopt3')[0][3:-1]]
  x0=getTranformedVars(xinit)
  generateStructure('h14mer3d.pdb',x0,'')
##generateStructure('hdimer3.pdb',x0,'')

class Population(list):

    def __init__(self,useHN=True):
        list.__init__(self)
	if useHN:self.tmppdbfg=Bio.PDB.PDBParser().get_structure('tmpfg','hndimer_template.pdb')
	else:    self.tmppdbfg=Bio.PDB.PDBParser().get_structure('tmpfg','hdimer_template.pdb')
	self.tmppdbcg=Bio.PDB.PDBParser().get_structure('tmpcg','cadimer_template.pdb')
	self.racedct={}
	self.splitlib=[
		  '00001111',
		  '11110000',
		  '00000101',
		  '00001010',
		  '11000000',
		  '00110000',
		  '00110101',
		  '11001010',
		  '11111111']

    def append(self,val):
	list.append(self,val)
	rn=val.race
	if not rn in self.racedct:self.racedct[rn]=[]
	self.racedct[rn].append(val)

    def mergewithchildren(self):
	for child in self.children:self.append(child)
	del self.children

    def fillFromRand(self,envi,shift=0,size=64,mod=8,pure=False):
	data=[[] for _ in range(64)]
	buf=initfil2('allenerrandny')
	for lin in buf:
	    ener=eval(lin[-1])
	    racenum=string.atoi(lin[1][5:])
	    xinit=[eval(x) for x in lin[2:10]]
	    x0=getTranformedVars(xinit)
	    data[racenum-1].append((ener,x0))
	if pure:nummembers=size/mod
	else:nummembers=size/len(data)
	for i in range(len(data)):
	  data[i].sort()
	cnt=shift
	racecnt=0
	while len(self)<size:
	  if pure:racenum=cnt%len(data)#64
	  else:racenum=racecnt%len(data)#64
	  mol,molheavy,aves,wids,x0,racenum=initStructureObject(str(racenum+1),2,cnt,'',x0=zeros(8))
	  for m in range(nummembers):
	    thisdat=data[racenum]
	    if len(thisdat)==0:
		print 'WARNING no data for',racenum
		thidat=data[randint(0,61)]
	    if pure:ener,x0=thisdat[m%len(thisdat)]
	    else:ener,x0=thisdat[(cnt%mod)+m*mod]
	    if not pure:print 'loaded structure',racenum,(cnt%mod)+m*mod,mol,x0
	    so=StructureObject(mol,molheavy,racenum,racenum,x0,aves,wids,usefg=False)#molcopy?
	    so.rstlst  =envi.restrlstcg
	    so.rstlstcg=envi.restrlstcg
	    so.rstlstfg=envi.restrlstfg
	    so.energy=ener
	    so.firstx0=copycoords(x0)
	    ##so.calculate_fitness()
	    self.append(so)
	  if pure:cnt+=mod
	  else:
	    cnt+=1
	    racecnt+=1

    def fillFromFile(self,envi,pref='fgopt',shift=0,size=64,mod=8,totnum=512,getrace=False):
	cnt=shift
	while len(self)<size:
	  racenum=cnt
	  mol,molheavy,aves,wids,x0,racenum=initStructureObject(str(racenum+1),2,cnt,pref,getrace=getrace)
	  ##mol,molheavy,aves,wids,x0=initStructureObject('8',2,i)
	  so=StructureObject(mol,molheavy,racenum,racenum,x0,aves,wids)##,usefg=False)#molcopy?
	  so.rstlst  =envi.restrlstfg
	  so.rstlstcg=envi.restrlstcg
	  self.append(so)
	  cnt=(cnt+mod)%totnum

    def fillFromScratch(self,envi,shift,size=64,numgenes=64,mod=8):
	cnt=shift
	##while cnt<size:
	while len(self)<size:
	  racenum=cnt
	  mol,molheavy,aves,wids,x0,racenum=initStructureObject(str(cnt+1),2,cnt,'',x0=zeros(8))
	  so=StructureObject(mol,molheavy,racenum,racenum,x0,aves,wids,usefg=False)#molcopy?
	  so.rstlst  =envi.restrlstcg
	  so.rstlstcg=envi.restrlstcg
	  so.rstlstfg=envi.restrlstfg
	  so.try_random()
	  print cnt,so
	  self.append(so)
	  cnt=(cnt+mod)%numgenes

    def sort(self):
	list.sort(self,key=operator.attrgetter('energy'))
	for i,val in enumerate(self):
	  val.rank=i
	##list.sort(self,lambda x,y: cmp(x.energy,y.energy))

    def get_clone(self,so,overwritesched=True):
	return so.clone(self.tmppdbcg,self.tmppdbfg,overwritesched)
	
    def reread_templates(self,mode='hn'):
	if mode=='hn':
	  hfile=open('hndimer_template.pdb','r')
	else:
	  hfile=open('hdimer_template.pdb','r')
	cafile=open('cadimer_template.pdb','r')
	self.tmppdbfg=Bio.PDB.PDBParser().get_structure('tmph',hfile)
	self.tmppdbcg=Bio.PDB.PDBParser().get_structure('tmpcg',cafile)
	hfile.close()
	cafile.close()

    def get_crossover(self,firstnum,first,onum,other,step,verbose=2,fixstart=None):
	print 'prevener',first.energy
	if verbose>2:print 'testcoords1',first.molfg[0]['A'][52]['CA'].coord,first
	if fixstart==None:
	  start=randint(2,56-step)
	  ##start=56-step
	else:start=fixstart
	end=start+step
	print 'crossing',start,end,firstnum,onum
	child=self.get_clone(first)
	child.meta.window=(start,end)
	if self.calcShift:
	  first.protdct.window=(start,end)
	  child.prot=first.prot
	  child.protdct=first.protdct
	  child.protdct.updmode='dcov'#OK?
	  first.prot.oldstruc=first.prot.bstruc
	##angrms=getangrms(first.molfg[0]['A'],other.molfg[0]['A'],start)
	print 'data',start,end,firstnum,onum##,angrms
	if verbose>1:
	  befangs=getangrms(first.molfg[0]['A'],other.molfg[0]['A'],start,retang=True)
	##print 'tjekcoordbef',oldstruc[0]['A'][41]['N'].coord,child.prot.bstruc[0]['A'][41]['N'].coord
	##child.crossover(other,start,end,self.calcShift)
	child.crossover(other,start,end,self.calcShift)
	##print 'tjekcoordaft',oldstruc[0]['A'][41]['N'].coord,child.prot.bstruc[0]['A'][41]['N'].coord
        ##child.initialize_shAICenergy()
	if verbose>2:print 'testcoords2',first.molfg[0]['A'][52]['CA'].coord,first
	if verbose>2:print 'testcoords3',child.molfg[0]['A'][52]['CA'].coord,child
	if True:#decide later whether to use
	  #now update encoded lists bblst and sclst
	  for i in range(start,end):
	    ##print 'replacing',i,child.bblst[i],other.bblst[i]
	    child.bblst[i]=other.bblst[i]
	    child.sclst[i]=other.sclst[i]
	    #only do this when using child???
	  if verbose>2:
	    aftangs=getangrms(child.molfg[0]['A'],other.molfg[0]['A'],start,retang=True)
	    print 'tjekangsbef',befangs[0]
	    print 'tjekangsaft',aftangs[0]
	    print 'bblst',child.bblst
	  return child
	  self.reread_templates()
	  #reread (zero) template pdb coordinates

    def ga_special(self):
	i=2;so=self[i]
	step=5
	##child=self.get_crossover(i,so,onum,other,step)
	##child=self.get_crossover(i,so,onum,other,step)
	for onum in [0,1,4,5,6,7]:
	  other=self[onum]
    	  child=so.mixSCS(other,onum,splitstr='00001111')
	  child.calculate_energy(savename='mix2'+str(onum))

    def extinction(self,size,divweight=3.0,rmsweight=10.0,elitenum=4):
	#self is sorted with lowest energy first
	##while len(self)>size:self.pop()
	print 'performing extinction with divweight',divweight
	N=len(self)
	if N<=size:return
	A=ones((N,N))*999
	for i in range(N):
	  soi=self[i]
	  for j in range(i+1,N):
	    soj=self[j]
	    dij=soi.calcdist(soj,rmsweight)
	    A[i,j]=dij
	    A[j,i]=dij
	keeplst=range(elitenum)
	print 'eliteraces',[so.race for so in self[:elitenum]]
	dellst=[]
	while len(keeplst)<size:
	  minscore=999;keepn=None
	  for n in range(elitenum,len(self)):
	   if not n in keeplst:
	    enern=self[n].energy
	    sumd=0.0
	    for k in keeplst:
		sumd+=(A[n,k]**-6.0)#high numbers for n with similar members k
	    rmd=(sumd/len(keeplst))**(-1.0/6)
	    score=enern-divweight*rmd
	    ##print 'keeping?',self[n].race,n,enern,rmd,score
	    if score<minscore:
		minscore=score;keepn=n
	   ##print 'extinction:',deln
	  print 'Keeping:',keepn,minscore
	  ##dellst.append(deln)
	  keeplst.append(keepn)
	for i in range(len(self)-1,-1,-1):
	   if not i in keeplst:self.pop(i)
	print 'tjek: size of population is now:',len(self)

    def evaluate(self,size=None,divweight=3.0,keyword='eval'):
	if size==None:size=len(self)
	##self.population.sort()
	fits=[]
	devs=[]
	bestso=None;bestener=9999
	for i,so in enumerate(self):
	  so.calculate_fitness()
	  fits.append(so.fitness)
	  so.x0=getTranformedVars(so.x0)
	  rms=sqrt(average((so.x0-so.firstx0)**2))
	  devs.append(rms)
	  print '%s: %3d %7.3f %6.3f %6.3f'%(keyword,i,so.energy,so.fitness,rms)
	  if so.energy<bestener:
	    bestener=so.energy
	    bestso=so
	avefit=average(fits)
	psener=-log(avefit)*100.0
	self.sort()
	es=array([so.energy for so in self[:10]])
	wes=[]
	for n in [6,4,2]:
	  w=exp(-linspace(0,n,len(es)))
	  wes.append(sum(w*es)/sum(w))
	print 'avefit: %7.4f %7.3f %7.3f'%(avefit,psener,average(devs)),
	print '    %7.3f %7.3f %7.3f'%tuple(wes)
	bestso.show()
	self.extinction(size,divweight=divweight)

		##pop.write('gafgbess2_'+str(shift)+'_')
    def write(self,writename='test',writenum=2,dopickle=True):
	for i,so in enumerate(self[:writenum]):
	  so.show(label='final')
	  so.sched.usefg=True
	  so.calculate_energy(savename=writename+str(i),calcShift=self.calcShift)##self.name)
	  if dopickle:save_dba2(so,'best_'+writename+str(i)+'.pck')
	  ##so.sched.usefg=False

    def selectNormal(self,selrat,size):
	if selrat>1.0:return randint(0,size-1)
	i=99999
	while i>size-1:
	  i=int(abs(normalvariate(0,selrat))*size)
	return i

    def runSCSmixing(self,selrats=(0.5,2.0),temperature=10.0):
	#effective in intial stages
	splitlib=['00001111',
		  '11110000',
		  '00000101',
		  '00001010',
		  '11000000',
		  '00110000',
		  '00110101',
		  '11001010',
		  '11111111']
	children=Population()
	cnt=0
	size=len(self)
	while cnt<size*25 and len(children)<size*2:
	  i=self.selectNormal(selrats[0],size)
	  so=self[i]
	  onum=i
	  while onum==i: onum=self.selectNormal(selrats[1],size)
	  other=self[onum]
	  splitnum=randint(0,len(splitlib)-1)#TODO: non-uniform selection?
    	  brother=so.mixSCS(other,onum,splitstr=splitlib[splitnum],T=temperature)
	  if brother<>None:children.append(brother)
	  ##brother.fathernum=i
	  ##if brother<>None:self[i]=brother#replace
	  cnt+=1
	print len(children),'members in population'
	print cnt,'tries'
	self.children=children

    def mutate1(self,so,envi,nummut=30,T=10,calcShift=True):
	    if calcShift:so.prot.oldstruc=so.prot.bstruc
	    child=self.get_clone(so,overwritesched=False)
            child.update_aves_wids()
	    ##print 'tjekcoordbef',so.prot.oldstruc[0]['A'][25]['CG'].coord,
	    print child.meta.molheavy is child.molfg
	    child.meta.molheavy=child.molfg
	    if calcShift:
	      child.prot=so.prot
	      child.prot.bstruc=child.molfg
	      child.prot.structure=child.prot.bstruc[0]['A']
	      child.prot.structure.numres=59
	      child.prot.structure.minres=1
	      child.protdct=so.protdct
	      ##child.protdct.updmode='mutate'
	    child.reoverlay_chains()
	    child.calculate_energy(meta=child.meta,calcShift=calcShift)
	    if calcShift:
	      child.protdct.updmode='mutate'
	    prevener=child.energy
	    child.mutsused=0
	    child.sched.vdwfac=2.2
	    for n in range(nummut):
	      #ramp T down?...
	      child.mutate(envi,self,T,calcShift=calcShift)##,rr=64)##24)##,molnum=1)
	      child.show()
	      ##if n==2:1/0
	      ##print 'tjekcoordaft',so.prot.oldstruc[0]['A'][25]['CG'].coord,so.prot.oldstruc is so.prot.bstruc,
	      ##print so.prot.bstruc[0]['A'][25]['CG'].coord
	    ##child.reoverlay_chains()
	    if calcShift:mode='hn'
	    else:mode='heavy'
	    self.reread_templates(mode=mode)
	    child.sched.vdwfac=1.6
	    child.prevener=prevener
	    ##print 'tjekcoordaft',so.prot.oldstruc[0]['A'][25]['CG'].coord,so.prot.oldstruc is so.prot.bstruc,
	    ##print so.prot.bstruc[0]['A'][25]['CG'].coord
	    return child

    def runmutations(self,envi,nummut=30,growthmode='replace'):
	for i in range(len(self)):
	    so=self[i]
	    child=self.get_clone(so,overwritesched=False)
	    self[i]=child
	    child.calculate_energy(meta=child.meta)
	    child.sched.vdwfac=2.2
	    for n in range(nummut):
	      child.mutate(envi,self)##WithReplace()#temperature, etc...
	    child.reoverlay_chains()
	    self.reread_templates()
	    child.sched.vdwfac=1.6

    def breed(self,limitfac=25.0,expandfac=1.0,temperature=10.0,probs=(0.5,0.5),
	      growthmode='append',selrats=(0.5,2.0),stepstd=1.0,nummut=30,forcefield=None):
	children=Population(useHN=self.calcShift)
	children.calcShift=self.calcShift
	cnt=0
	size=len(self)
	print 'breeding population',size,limitfac,temperature,growthmode
	while cnt<size*limitfac and len(children)<size*expandfac:
	  #find mates (only one in case of mutation)
	  i=self.selectNormal(selrats[0],size)
	  so=self[i]
	  print 'breeding structure object',so
	  onum=None
	  if selrats[1]<>None:
	    onum=i
	    counter=0
	    nracei=so.get_nearestrace()
	    while onum==i:
		onum=self.selectNormal(selrats[1],size)
		other=self[onum]
		nraceo=other.get_nearestrace()
		if nracei==nraceo:
		  counter+=1
		  if counter<100:onum=i#dont breed identical races - start over again
	  other=self[onum]
	  #find breeding operation - and breed mates
	  rn=uniform(0.0,1.0)
	  psum=0.0
	  for j in range(len(probs)):
	    psum+=probs[j]
	    if rn<psum:break
	  prevener=so.energy
	  if j==0:
	    ##prevener=so.energy
	    splitnum=randint(0,len(self.splitlib)-1)#TODO: non-uniform selection?
	    splitstr=self.splitlib[splitnum]
    	    child=so.mixSCS(other,onum,splitstr=splitstr,calcShift=self.calcShift)
	    flag='mixedscs';breedvar=splitstr
	  elif j==1:
	    ##prevener=so.energy
	    ##step=1
	    step=1+int(abs(normalvariate(0,stepstd)))
	    child=self.get_crossover(i,so,onum,other,step) #TODO: match with bb angles?
	    flag='coordcross';breedvar=step
	  elif j==2:
    	    child=self.mutate1(so,self.envi,nummut=nummut,T=temperature/2.5,calcShift=self.calcShift)
	    ##prevener=child.prevener
	    flag='mutated';breedvar=(child.meta.redores,child.meta.redomol,child.mutsused)
	    if child.mutsused==0:
		print 'no mutations used'
		child.energy=9999
	  #consider acceptance of child
	  childener=child.energy
	  ptest=exp(-(childener-prevener)/temperature)
	  if childener<prevener or ptest>uniform(0.0,1.0):
	    print 'breedinfo: using',flag,i,onum,childener,prevener,breedvar,ptest
	    if j==0:
		if self.calcShift:so.prot.backupEntries()
	    if j==1:
		if self.calcShift:
		  so.prot.backupEntries()
		  self.reread_templates()
		else:
		  self.reread_templates(mode='heavy')
	    if growthmode=='append':children.append(child)
	    elif growthmode=='replace':self[i]=child
	  else:
	    print 'breedinfo: rejecting',flag,i,onum,childener,prevener,ptest,breedvar
	    if j==0:
              if self.calcShift:so.prot.undochangesEntries(so.meta)
	    if j==1:
	      print 'rejecting dcov:',step,i,onum,child.energy,prevener
              if self.calcShift:
                so.prot.undochangesEntries(so.meta)
	        so.prot.bstruc=so.prot.oldstruc
	        so.prot.structure=so.prot.bstruc[0]['A']
	        so.molfg=so.prot.bstruc
	      so.meta.molheavy=so.molfg
	    if j==2:
	      reoverlaychains(so.molfg)
	      reoverlaychains(so.molcg)
	      if self.calcShift:
		so.molfg=so.prot.oldstruc
		so.prot.bstruc=so.prot.oldstruc
		so.prot.structure=so.prot.bstruc[0]['A']
		so.energy=None
		so.meta=MetaData()
		so.meta.molheavy=so.molfg
		so.initialize_shAICenergy(forcefield=forcefield)
		##initener=so.energy
		##so.calculate_energy(meta=so.meta)
	      print 'reinitialized energy',childener,prevener,so.energy##,initener
	  cnt+=1
	if growthmode=='append':self.children=children

    def runanneals(self,frac=1.0,temp=10.0,numiter=25):
	for i,so in enumerate(self):
	  so.mutSCShistory=[]
	  so.stagnation=0
	  so.anneal(numiter,frac,temp,calcShift=self.calcShift)

    def runoptimize(self,nonzdelt=0.05,numiter=25,grainmode=None):
	for i,so in enumerate(self):
	##meta=so0.meta
	##so0.rstlst=self.envi.restrlstfg
	##so0.initialize(self.envi,overlay=True)
	  if self.calcShift:so.protdct.updmode='rigid'
	  reoverlaychains(so.molfg)
	  reoverlaychains(so.molcg)
	  if so.energy==None:so.calculate_energy()
	  so.optimize(numiter,nonzdelt,grainmode=grainmode,calcShift=self.calcShift)##WithReplace()#temperature, etc...
	  so.calculate_fitness()

    def run_supercrossovers(self,divnum=2,numcross=16):
	for i in range(numcross):
	    stepmax=1+(numcross-i)/divnum
    	    self.runcrossovers(stepmax=stepmax)

    def runcrossovers(self,stepmax=1,doappend=False,grainmode=None):
	for i,so in enumerate(self):
	    if so.energy==None:so.calculate_energy()
	    ##fgener0=so.energy
	    ##so.sched.usefg=False
	    ##so.rstlst=self.envi.restrlstcg
	    ##so.calculate_energy()
	    ##cgener0=so.energy
	    child=self.get_crossover(i,so,replace=True,stepmax=stepmax)
	    if child<>None:
	      ##child.sched.usefg=True
	      ##child.rstlst=self.envi.restrlstfg
	      ##child.reinitializ_schedule()
	      ##child.calculate_energy()
	      ##fgener1=child.energy
	      ##print 'cmpeners',fgener0,fgener1,fgener0-fgener1
	      #NOTE: stepmax is important, determines size of subst window, decrease gradually...
	      if doappend:self.children.append(child)#more needed...?
	##self[-1].calculate_energy(savename='crossfintest')


class Schema:

    def __init__(self,maxiter,population,environment):
	self.maxiter=maxiter
	self.population=population
	self.envi=environment

    def initializeall(self):
	for so in self.population:
	  so.initialize(self.envi)
	  so.calculate_fitness()

    def tournament_selection(self,rounds=0):
	#TODO: implement diversity reward
	rounds=0
	pop=self.population
	i=randint(0,len(pop)-1)
	best=pop[i]
	bestener=best.energy
	cnt=0
	while cnt<rounds-0.1:
	  if 0.1<rounds-cnt<0.99:
	    if uniform(0.0,1.0)>rounds-cnt:break
	    #else: complete final round
	  i=randint(0,len(self.population)-1)
	  cand=pop[i]
	  ener=cand.energy
	  ##ener+=pop.getdiversityreward(cand)
	  if ener<bestener:
	    bestener=ener
	    best=cand
	  cnt+=1
	return best,i

    def generate_forcefield(self,path='./',pref='shAICvars',usedelems='CNH',usedss='SH-'):
	backbonelst=[['C','CA'],['H','HA'],['C','C'],['N','N'],['C','CB'],['H','H']]
	dct={}
	for elem,atn in backbonelst:
	  if elem in usedelems:
	    for ss in usedss:
	      typID=(elem,atn,ss)
	      dct[typID]=read_dba(path+'/'+pref+ss+elem+'_'+atn+'.pck')
	self.forcefield=dct

    def initialize_finegrain(self):
	pop=self.population
	print 'initializing fine grain structures',len(pop)
        self.envi.restrlstfg=read_distance_restraints('ambnew.dat',useatom=True)
        self.envi.restrlstcg=read_distance_restraints('ambnew.dat',useatom=False)
	for so in pop:
	  so.rstlst=self.envi.restrlstfg
	  so.rstlstfg=so.rstlst
	  so.rstlstcg=self.envi.restrlstcg
	  so.sched.usefg=True
	  if pop.calcShift:
            so.initialize_shAICenergy(forcefield=self.forcefield)
	  else:
	    so.calculate_energy(calcShift=pop.calcShift)
	  so.firstx0=copycoords(so.x0)
	  if len(so.bblst)==59:#NOTE TODO TAKEBACK !
	    so.bblst+=(6*so.bblst[0])
	    so.sclst+=(6*so.sclst[0])

    def fg_breed_evolve_steady_state(self,shift):
	self.initialize_finegrain()
	pop=self.population
	pop.runanneals(frac=2.0,temp=15,numiter=25)
	pop.runoptimize(0.15,25)
	pop.evaluate(size=256,divweight=4.0)
	##pop.evaluate(size=len(pop),divweight=3.0)
        ##pop.runmutations(self.envi,nummut=30)
	##pop.runoptimize(0.05,10)
	sizes=[128,64,32,16,8]
	for i in range(len(sizes)):
	  sr=[3.0,2.0,1.5,0.9,0.6][i]
	  ss=[2.5,1.6,1.4,1.2,1.0][i]
	  ts=[15.0,10.0,6.0,3.0,1.0]
	  ##sizes=[64,64,32,16]
	  ##sizes=[32,22,14,8]
          pop.breed(limitfac=16.0,temperature=ts[i],growthmode='replace',selrats=(sr,sr),stepstd=ss,
		    probs=(0.1,0.6-(i*0.1),0.3+(i*0.1)),nummut=30)##,forcefield=self.forcefield)
		    ##probs=(0.0,0.0,1.0),nummut=30)
	  pop.runoptimize(0.12-i*0.02,25)##,grainmode='cff'[i]+'g')
	  pop.evaluate(size=sizes[i],divweight=3.5-i*0.5)
	pop.write('gafgbess9_'+str(shift)+'_')
  
    def ga_shaic(self):
	pop=self.population
	for i in range(4):
	  sr=[2.0,1.5,0.9,0.6][i]
	  ss=[1.6,1.4,1.2,1.0][i]
          pop.breed(limitfac=30.0,temperature=8.0-2*i,growthmode='replace',selrats=(sr,sr),stepstd=ss,
		    probs=(0.1,0.25,0.65),nummut=30)
		    ##probs=(0.0,0.0,1.0),nummut=30)
		    ##probs=(0.0,1.0,0.0),nummut=50)
		    ##probs=(0.0,0.25,0.75),nummut=50)
	  pop.runoptimize(0.1-i*0.02,25)
	  pop.evaluate(size=8,divweight=3.0-i*0.5)
	pop.write('gashaic')

    def fg_breed_evolve_grow_extinct(self):
	self.initialize_finegrain()
	pop=self.population
	pop.evaluate(size=256,divweight=5.0)
	pop.runanneals(frac=2.0,temp=15,numiter=25)
	pop.evaluate(size=128,divweight=5.0)
	##pop.evaluate(size=16,divweight=3.0,keyword='evalfg')
	##pop.runanneals(frac=1.0,temp=10,numiter=30)
	##pop.runoptimize(0.15,30)
	##for so in pop: so.show(label='final')
	##pop.write('teststructures/testp_')
	##pop.evaluate(size=64,divweight=5.0)
        ##pop.runmutations(self.envi,nummut=30)
	##pop.runanneals(frac=2.0,temp=15,numiter=25)
	for i in range(4):
	  sr=[2.0,1.2,0.7,0.5][i]
	  ss=[3.0,2.0,1.3,1.0][i]
	  sizes=[128,64,32,16]
          pop.breed(limitfac=20.0,temperature=12.0-2*i,growthmode='append',selrats=(sr,sr),stepstd=ss,
		    ##probs=(0.1,0.0,0.9),nummut=50)
		    ##probs=(0.0,1.0,0.0),nummut=30) #(mixscs,dcov,mutate)
		    probs=(0.1,0.4,0.5),nummut=30) #(mixscs,dcov,mutate)
		    ##probs=(0.1,0.9,0.0),nummut=50)
          ##pop.children.runmutations(self.envi,nummut=45)
	  pop.children.runoptimize(0.12-i*0.02,25)##,grainmode='cff'[i]+'g')
	  pop.mergewithchildren()
	  pop.evaluate(size=sizes[i],divweight=3.5-i*0.5)
	##pop.write('teststructures/testny_'+str(shift))
	pop.write('testnew_'+pop.name)

    def cg_breed_evolve_steady_state(self,calcShift=False):
	pop=self.population
	pop.evaluate(size=128,divweight=5.0)
	##pop.evaluate()
	##pop.runoptimize(0.1,25)
        pop.breed(limitfac=20.0,temperature=5.0,growthmode='replace',selrats=(2.0,2.0),stepstd=3.0)
	pop.runanneals(numiter=25)
	pop.evaluate()
	for i in range(5):
	  sr=[0.9,0.8,0.7,0.6,0.5][i]
	  ss=[2.6,2.1,1.7,1.3,1.0][i]
          pop.breed(limitfac=20.0,temperature=5.0-i,growthmode='replace',selrats=(sr,sr),stepstd=ss)
	  pop.runoptimize(0.09-i*0.01,30+i*5)
	  pop.evaluate()
	##pop.write('gacgbess')

    def cg_extend_random(self):
	pop=self.population
	self.evolve_random()
	pop.runanneals(numiter=30)
	pop.evaluate(size=128,divweight=5.0)
        pop.breed(limitfac=25.0,expandfac=3.0,temperature=20.0,probs=(1.0,0.0,0.0),growthmode='append',selrats=(2.0,2.0))
	pop.children.runanneals(numiter=25)
	pop.mergewithchildren()
	pop.evaluate(size=256,divweight=5.0)
        pop.breed(limitfac=30.0,expandfac=3.0,temperature=12.0,probs=(1.0,0.0,0.0),growthmode='append',selrats=(0.7,0.7))
	pop.children.runanneals(numiter=30)
	pop.mergewithchildren()
	pop.evaluate(size=512,divweight=5.0)
	##pop.runoptimize(0.15,50)
	##pop.evaluate(size=256,divweight=5.0)

    def cg_breed_evolve_grow_extinct(self):
	pop=self.population
	##pop.evaluate(size=128,divweight=5.0)
	pop.runoptimize(0.15,30)
	pop.evaluate(size=394,divweight=5.0)
        pop.breed(limitfac=20.0,temperature=10.0,growthmode='append',selrats=(2.0,2.0),stepstd=3.0)
	pop.children.runanneals(numiter=25)
	pop.mergewithchildren()
	pop.evaluate(size=256,divweight=5.0)
	for i in range(4):##5):
	  sr=[0.9,0.7,0.5,0.3,0.25][i]
	  ss=[2.6,2.1,1.7,1.3,1.0][i]
          pop.breed(limitfac=25.0,temperature=10.0-2*i,growthmode='append',selrats=(sr,sr),stepstd=ss)
	  pop.children.runoptimize(0.08-i*0.012,30+i*5)
	  pop.mergewithchildren()
	  pop.evaluate(size=256,divweight=5.0-i*0.4)
	##pop.write('gacgbege')

    def evolve_racepure(self,size):
	pop=self.population
	pop.evaluate()
	pop.runoptimize(50)
	#round 1 of breeding and evolution
	pop.runSCSmixing((2.0,2.0),15)
	pop.children.runanneals(numiter=25)
	pop.mergewithchildren()
	pop.evaluate(size)
	#round 2 of breeding and evolution
	pop.runSCSmixing((0.5,2.0),10)
	pop.children.runanneals(numiter=25)
	pop.mergewithchildren()
	pop.evaluate(size)
	#round 3 of breeding and evolution
	pop.runSCSmixing((0.5,0.5),8)
	pop.children.runoptimize(0.1,25)
	pop.mergewithchildren()
	pop.evaluate(size)
	#round 4 of breeding and evolution
	pop.runSCSmixing((0.3,0.5),6)
	pop.children.runoptimize(0.05,50)
	pop.mergewithchildren()
	pop.evaluate(size/2)
	pop.write()

    def evolve_random(self,mintrys=16,maxtrys=64,minener=200):
	pop=self.population
	print 'random evolution for individuals',len(pop)
	for i in range(len(pop)):
	    bestener=9999;bestx0=None
	    so=pop[i]
	    print 'trying random for',i,so
	    for n in range(maxtrys):
		so.try_random()
		ener=so.energy
		if ener<bestener:
		  bestener=ener
		  bestx0=so.x0
		if n>=maxtrys or (ener<minener and n>=mintrys):break
	    print 'randresult:',i,n,
	    fmtlin='%7.3f '*8
	    print fmtlin%tuple(bestx0),
	    print '%8.3f'%bestener
	    so.x0=bestx0
	    so.energy=bestener
	    so.firstx0=copycoords(bestx0)
	   

    def runmutate1(self,mutnum=0):
	so0=self.population[mutnum]
	so0.rstlst=self.envi.restrlstfg
	so0.stagnation=0
	so0.mutSCShistory=[]
	##so0.initialize(self.envi)
	T0=time.time()
	f=3.0;cnt=0;T=20.0
	if so0.energy==None:so0.calculate_energy()
	fgener0=so0.energy
	so0.sched.usefg=False
	so0.rstlst=self.envi.restrlstcg
	so0.optimize(50,0.05)##WithReplace()#temperature, etc...
	so0.sched.usefg=True
	so0.rstlst=self.envi.restrlstfg
	so0.reinitializ_schedule()
	so0.calculate_energy()
	fgener1=so0.energy
	print 'total time:',time.time()-T0
	print 'cmpeners',fgener0,fgener1,fgener0-fgener1
	for i in range(self.maxiter):
	  ##so0.mutate(self.envi,self.population)##WithReplace()#temperature, etc...
    	  so0.mutateSCS(f,T,useweights=so0.stagnation>2,size=10,fw=1.0)
    	  ##so0.mutateSCS(f,T,useweights=False,size=10,fw=1.0)
	  cnt+=1
	  f=3.0/ (1+cnt)
	  T=20.0/(1+cnt)
	so0.calculate_fitness()
	print 'total time:',time.time()-T0
	##so0.finalize_mutations()

    

class Environment:

    def __init__(self,num):
	self.restrlstfg=read_distance_restraints('ambnew.dat',useatom=True)
	self.restrlstcg=read_distance_restraints('ambnew.dat',useatom=False)
	self.libmols=[Bio.PDB.PDBParser().get_structure(\
			'mol'+str(i),'hdimers/hdimer'+str(i+1)+'.pdb') for i in range(num)]
			#was 'mol'+str(i),'hdimer'+str(i+1)+'.pdb') for i in range(num)]


class StructureObject:

    def __init__(self,molcg,molfg,bblst,sclst,scsvars,aves,wids,usefg=True):
	self.energy=None
	self.generation=0
	self.molcg=molcg
	self.molfg=molfg
	#molcopies?...
	self.x0   =scsvars
	self.aves =aves
	self.wids =wids
	self.meta=MetaData()
	self.sched=Scheduler([1,1,4,8,10,20],[999999,999999,100,25,9,5],wids,usefg)
	if isinstance(bblst,list):
	  self.race=tuple(bblst)
	  self.bblst=bblst
	elif isinstance(bblst,int):
	  self.race=bblst
	  ##self.bblst=[bblst for _ in range(59)]
	  self.bblst=[bblst for _ in range(65)]
	if isinstance(sclst,list):self.sclst=sclst
	##elif isinstance(sclst,int):self.sclst=[sclst for _ in range(59)]
	elif isinstance(sclst,int):self.sclst=[sclst for _ in range(65)]
	self.optstatus=1

    def reinitializ_schedule(self):
	self.sched=Scheduler([1,1,4,8,10,20],[999999,999999,100,25,9,5],self.wids,self.sched.usefg)

    def clone(self,molcg,molfg,overwritesched=True):
	'''used to produce a child for crossover and side chain mutation
	   initializes mol coords from templates and overwrites with molcg and molfg'''
	bblst=self.bblst[:]
	sclst=self.sclst[:]
	x0=copycoords(self.x0)
	aves=array(self.aves)
	wids=array(self.wids)
	oldsched=self.sched
	##zeromol(molcg)
	##zeromol(molfg)
        so=StructureObject(molcg,molfg,bblst,sclst,x0,aves,wids)
	so.copyallcoords(self)
	so.rstlst=self.rstlst
	so.rstlstcg=self.rstlstcg
	so.rstlstfg=self.rstlstfg
	if overwritesched:
	  so.sched=oldsched
	  so.sched.forceupdate=True
	so.optstatus=0
	so.stagnation=0
	so.mutSCShistory=[]
	so.firstx0=self.firstx0
	so.meta=self.meta#OK???
	#inherets meta from parent!
	so.meta.molheavy=so.molfg #100811
	so.energy=self.energy
	return so

    def brother(self,overwritesched=True):
	'''used to produce a child for crossover and side chain mutation
	   copies (shares) mol coords with selfs'''
	bblst=self.bblst##[:]
	sclst=self.sclst##[:]
	x0=copycoords(self.x0)
	aves=self.aves
	wids=self.wids
	oldsched=self.sched
	molcg=self.molcg
	molfg=self.molfg
        so=StructureObject(molcg,molfg,bblst,sclst,x0,aves,wids)
	so.race=self.race
	so.rstlst=self.rstlst
	if overwritesched:
	  so.sched=oldsched
	  so.sched.forceupdate=True
	so.optstatus=0
	so.stagnation=0
	so.mutSCShistory=[]
	so.energy=self.energy
	so.rstlstcg=self.rstlstcg
	so.rstlstfg=self.rstlstfg
	so.firstx0=self.firstx0
	return so

    def calculate_energy(self,meta=None,redo=None,savename='',calcShift=True,mode='mutate',overlay=False):
	if self.sched.usefg:molheavy=self.molfg
	else:molheavy=None
	ener0=ener8vars(self.x0,self.molcg,None,##self.mol_copy,
			molheavy,None,##self.molheavyc,
			self.rstlst,self.sched,meta=meta,redo=redo,savename=savename,calcShift=calcShift,so=self,overlay=overlay)
	self.energy=ener0

    def initialize_shAICenergy(self,genhn=True,forcefield=None):
	#TODO: generalize for non-csma!
	if genhn:self.generateHNstruct()
	if self.energy==None:
	    self.meta=MetaData()
	    self.calculate_energy(meta=self.meta,calcShift=False)
	self.firstx0=copycoords(self.x0)
	self.show()
	prot=getProtein('csma','','csma','csmaA',bstruc=self.molfg,label='xx'+str(self.get_nearestrace()),
	    seq='MSGGGVFTDILAAAGRIFEVMVEGHWETVGMLFDSLGKGTMRINRNAYGSMGGGSLRGS',
	    sec='-----HHHHHHHHHHHHHHHHHHHHHHHHHHHHHHHHHHHHHHHH--------------',
	    shiftname='csma_shiftsnew.sparky',shiftformat='sparky',meta=self.meta)
	protdct=shAIC([prot],'csma','csmaA',writestd=False,resrmsds=resrmsds,forcefield=forcefield)
	prot.backupEntries()
	self.protdct=protdct
	self.prot=prot
	self.shiftener=prot.shiftener
	print 'setting shift energy: (initializing)',self.shiftener
	self.energy+=(0.1*self.shiftener)

    def generateHNstruct(self):#and generate HA* too
	print 'generating protonated structure'
	##molhn=Bio.PDB.PDBParser().get_structure('hn'+str(self.race[0]),'tmp54t.pdb')
	##molhn=Bio.PDB.PDBParser().get_structure('hn'+str(self.race[0]),'tmp54c.pdb')
	molhn=Bio.PDB.PDBParser().get_structure('hn'+str(self.get_nearestrace()),'tmp54d.pdb')##c.pdb')
	##molhn=Bio.PDB.PDBParser().get_structure('hn'+str(self.race[0]),'hndimer_template.pdb')
	atns=['CA','N','C']
	for i in range(len(molhn[0]['A'])):
	 ci=self.molfg[0]['A'][i+1]
	 cf=     molhn[0]['A'][i+1]
	 if i>58:
	  for at in cf:
	    at.coord=copycoords(ci[at.name].coord)
	    atn=at.id
	    molhn[0]['B'][i+1][atn].coord=copycoords(at.coord)
	 else:
	  ref_atoms = [ci[atn] for atn in atns]
	  alt_atoms = [cf[atn] for atn in atns]
	  super_imposer=Bio.PDB.Superimposer()
	  super_imposer.set_atoms(ref_atoms, alt_atoms)
	  ##super_imposer.apply(alt_atoms) #BURDE VIRKE!!!
	  ##print "RMS: %6.3f" % super_imposer.rms
	  rot,tran=super_imposer.rotran
          rot=rot.astype('f')
          tran=tran.astype('f')
	  for at in cf:
	    if at.name in ['H','HA','HA1','HA2']:
	      at.coord=numpy.dot(at.coord, rot)+tran
	    else:
	      at.coord=copycoords(ci[at.name].coord)
	    ##same for chain B:
	    atn=at.id
	    molhn[0]['B'][i+1][atn].coord=copycoords(at.coord)
	##self.molhn=molhn
	self.molfg=molhn#overwrite!
	return
	io=Bio.PDB.PDBIO()
	io.set_structure(molhn)
	io.save('testmolhn.pdb')
	1/0

    def optimize(self,numiter,nonzdelt,grainmode=None,calcShift=True):
	'''optimizes the scsvars using a simplex algorith'''
	if grainmode=='cg':#change from fg initialization to cg
	  prevener=self.energy
	  prevx0=copycoords(self.x0)
	  self.sched.usefg=False
	  rstlst=self.rstlstcg
	else:rstlst=self.rstlst
	if self.sched.usefg:molheavy=self.molfg
	else:molheavy=None
	if calcShift:optmeta=self.meta
	else:optmeta=None#OK? eller altid None?
        result=opt.fmin(ener8vars,self.x0,args=(self.molcg,None,
			molheavy,None,rstlst,self.sched,'',optmeta,None,calcShift,True,self,True),
		full_output=True,ftol=9.0,xtol=0.01,maxfun=numiter,nonzdelt=nonzdelt)
	      #args=(vars,mol,mol_copy,molheavy,molheavyc,restrlst,sched,savename='',meta=None,redo=None,
	      #calcShift=True,autoreject=False,so=None):
		#should meta be None??? when is dmat updated?
		##full_output=True,gtol=0.01,maxiter=numiter,epsilon=0.1) #for conj. grad.
		#fmin powell is more robust, but slower
        solvars,finalener,iterations,fcalls0,warnflag=result
	nrace=self.get_nearestrace()
	fmtlin='optimiresult: %2d '+'%7.3f '*8+'   %8.3f'
	print fmtlin%tuple([nrace]+list(solvars)+[finalener])
	self.x0=solvars
	self.energy=finalener
	self.optstatus=2
	if grainmode=='cg':#change back to fg
	  self.sched.usefg=True
	  ##self.reinitializ_schedule()
	  self.calculate_energy()
	  fgener=self.energy
	  enerdiff=prevener-fgener
	  print 'enerdiff:',enerdiff
	  if enerdiff<=0:
	    #change back...
	    self.x0=prevx0
	    self.energy=prevener
	  else:print 'using coarse grain optimized scsvars',enerdiff

    def calculate_fitness(self):#,population ... model diversity...
	self.fitness=exp(-self.energy/100)

    def initialize(self,envi=None,overlay=False):
	self.rstlst=envi.restrlstfg
	self.calculate_energy(meta=self.meta)
	if overlay:
	  reoverlaychains(self.molfg)
	  reoverlaychains(self.molcg)

    def copyallcoords(self,other):
	mcg=self.molcg
	mfg=self.molfg
	ocg=other.molcg
	ofg=other.molfg
	for ch in 'AB':
	  for i in range(len(mcg[0][ch])):
	    mcg[0][ch][i+1]['CA'].coord=copycoords(\
	    ocg[0][ch][i+1]['CA'].coord)
	    for at in mfg[0][ch][i+1]:
		atn=at.id
		oco=ofg[0][ch][i+1][atn].coord
		at.coord=copycoords(oco)

    def istabu(self,rr,molnum):
	return self.sclst[rr]==molnum or rr in range(59,63) or rr in [0,58]
	#or molnum=="firstnum"
	#TODO:use a tabu list of history or prev energies

    def useMutation(self,rr,molnum,enermut,prevener):
	self.meta.update()
	print 'using mutation: %2d %d %6.3f %6.3f'%(rr,molnum,enermut,prevener)
	self.sclst[rr]=molnum#encode mutation

    def oldgetweightedscsvars(self,size,fw):
	X=array([c  for c,en in self.mutSCShistory[-10:]])
	y=array([en for c,en in self.mutSCShistory[-10:]])
	w=exp(-y/100)#the fitness
	newx0=[]
	for i in range(len(X[0])):#8
	  newx0.append(sum(X[:,i]*w)/sum(w))
	print 'trying weighted average:',newx0
	self.stagnation=0
	return array(newx0)

    def getweightedscsvars(self):
	s=self.stagnation
	X=array([c  for c,en in self.mutSCShistory[-s:]])
	y=array([en for c,en in self.mutSCShistory[-s:]])
	dy=y-self.energy
	newx0=[]
	for i in range(len(X[0])):#8
	  dx=X[:,i]-self.x0[i]
	  di=sum(dx*dy)/sum(dy)
	  newx0.append(self.x0[i]-di)
	print 'trying weighted average:',newx0
	self.stagnation=1
	return array(newx0)

    def getmutatescsvars(self,f):
	stdevs=ones(8)*3.0#TODO more specialized stdevs
	devs=[normalvariate(0,s)*f for s in stdevs]
	##print 'tjek',f,devs
	xinit=self.x0+array(devs)
	return getTranformedVars(xinit)

    ##def mutateSCS(self,f,T,useweights=False,size=10,fw=1.0):
    def anneal(self,numiter=25,f0=1.0,T0=10.0,useweights=False,size=10,fw=1.0,verbose=1,calcShift=True):
      T=T0;f=f0
      geo=0.88
      ##self.calculate_energy()#delete after - for debugging
      for i in range(numiter):
	oldx0=copycoords(self.x0)
	prevener=self.energy
	if useweights and len(self.mutSCShistory)>=size:
	  self.x0=self.getweightedscsvars()##size,fw)
    	else:
	  self.x0=self.getmutatescsvars(f)
	self.calculate_energy(calcShift=calcShift)
	mutener=self.energy
	self.mutSCShistory.append((copycoords(self.x0),mutener))
	ptest=exp(-(mutener-prevener)/T)
	if mutener<prevener or ptest>uniform(0.0,1.0):
	  if verbose>1:
	    print 'using mutated scsvars:',self.x0,ptest,mutener
	  self.stagnation=0
	  #keep overwritten object or reset and append the overwritten clone
	else:
	  self.x0=oldx0
	  self.energy=prevener#more resetting?
	  self.stagnation+=1
	T*=geo
	f*=geo
      #end-for
      if verbose>0:
	  nrace=self.get_nearestrace()
	  print 'annealresult: %2d'%nrace,
	  fmtlin='%7.3f '*8
	  print fmtlin%tuple(self.x0),
	  print '%8.3f'%self.energy

    def try_random(self,calcener=True):
       	##angz=clip(normalvariate(90.0,15.0),0,180)
       	##x0=(angz,random()*180,random()*360,random()*30,random()*180,random()*20+10,random()*360,random()*20+10)
	angz=random()*180
	##angz=clip(normalvariate(90.0,20.0),0,180)
       	self.x0=(angz,random()*180,random()*360,random()*30,random()*180,random()*20+10,random()*360,random()*20+10)
	if calcener:self.calculate_energy(calcShift=False)

    def mutate(self,envi,pop,T=0.0,rr=None,molnum=None,calcShift=True):
	rn1='X';tabu=True
	redo=self.meta
	prevener=self.energy
	if rr==None:
	  while rn1 in 'XGAP' or tabu:
	    ##if molnum==None:molnum=randint(0,len(envi.libmols)-1)
	    molnum=randint(0,len(envi.libmols)-1)
            ##rr=randint(1,57)
            rr=randint(0,64)
	    resn=self.molcg[0]['A'][rr+1].resname
	    if resn in aa31dict:rn1=aa31dict[resn]
	    else:resn='Z'
	    tabu=self.istabu(rr,molnum) #TODO N/C-term need new hinge atoms, OK?...
	    ##self.sclst[rr]==molnum or rr in range(59,63) #N/C-terms OK?
	elif molnum==None:
	  while tabu:
	    molnum=randint(0,len(envi.libmols)-1)
	    tabu=self.istabu(rr,molnum)
	#rr=63 is full bchla, rr=64 is tail, rr=24 is HIS implying full bchla
	combdct={24:[24]+range(59,65), 63:range(59,65), 64:[64]}
	print 'using mutating: %2d %d'%(rr,molnum)
	redomol=envi.libmols[molnum]
	redo.redomol=molnum
	mgat=self.molfg[0]['A'][60]['MG']
	redo.crescoords=[]
	redo.csymcoords=[]
	if rr in combdct:
	  rrs=combdct[rr]
	  redo.redores=rrs
	  redo.rescoords=[redomol[0]['A'][ri+1] for ri in rrs]
	  redo.symcoords=[redomol[0]['B'][ri+1] for ri in rrs]
	  refcoords=self.molfg[0]['A'][25]
	  redo.hingecoords=redomol[0]['A'][25]
	  if rr==63:
	    redo.crescoords=[redomol[0]['A'][25]]
	    redo.csymcoords=[redomol[0]['B'][25]]
	  if rr==64:
	    refcoords=self.molfg[0]['A'][64]
	    redo.hingecoords=redomol[0]['A'][64]
	    redo.crescoords=[redomol[0]['A'][ri+1] for ri in [24]+range(59,64)]
	    redo.csymcoords=[redomol[0]['B'][ri+1] for ri in [24]+range(59,64)]
	else:
	  redo.redores=rr
	  redo.rescoords= redomol[0]['A'][rr+1]
	  redo.symcoords= redomol[0]['B'][rr+1]
	  refcoords=self.molfg[0]['A'][rr+1]
	  redo.hingecoords=None
	redo.alignres(refcoords,mgat)
	if calcShift:self.protdct.redores=redo.redores
	self.calculate_energy(redo=redo,calcShift=calcShift)
	enermut=self.energy
	##TODO: self.mutatehistory.append(((rr,molnum),mutener))
	#store for history...
	if T>0.01:ptest=exp(-(enermut-prevener)/T)
	#use soft temperature dependent acceptance
	if enermut<prevener or (T>0.01 and ptest>uniform(0.0,1.0)):
	    print 'using energies',  rr,molnum,enermut,prevener,T
	    self.useMutation(rr,molnum,enermut,prevener)#replacement!
	    if calcShift:self.prot.backupEntries()
	    self.mutsused+=1
	else:
	  print 'not using mutation',rr,molnum,enermut,prevener,T
	  self.energy=prevener
	  if calcShift:self.prot.undochangesEntries(redo)

    def update_aves_wids(self,p=2,searchrange=None):
	widlst=[]
	if searchrange==None:searchrange=range(len(self.aves))
	allaves=[]
	for i in searchrange:
	  cos=array([at.coord for at in self.molfg[0]['A'][i+1]])
	  ave=mean(cos,axis=0)
	  ds=sqrt((cos-ave)**2)
	  wid=mean(ds**p)**(1.0/p)
	  ##print (i,self.aves[i],ave)
	  if i==64:print 'Tjekave %2d %6.3f %6.3f'%(i,self.aves[i][0],ave[0])
	  allaves.append(sqrt(mean((self.aves[i]-ave)**2)))
	  self.aves[i]=ave
	  widlst.append(wid)
	print 'meandev',mean(allaves)
        newwidmat=getwidmat(w=widlst)
        self.wids=newwidmat

    def reoverlay_chains(self):
	setavecoords(self.molcg,self.aves)
	reoverlaychains(self.molfg)
	reoverlaychains(self.molcg)

    def finalize_mutations(self):
	self.update_aves_wids()
	self.reoverlay_chains()
	##self.meta=MetaData()
	self.calculate_energy(meta=self.meta,savename='mutnytest')

    def crossover(self,other,start,end,calcShift):
	self.reoverlay_chains()
	monom=self.molfg[0]['A']
	symm =self.molfg[0]['B']
	double_crossOver(monom,symm,other.molfg[0]['A'],start,end,double=True)
	genaligned(mon=self.molfg,chname='A',dosave=False)
	#TJEK: must not change other's coordinates!
	#TODO subst. "mod N-terminal..."
	self.update_aves_wids()##searchrange=range(start,len(self.aves)))
	self.reoverlay_chains()
	##self.generateHNstruct()#still using tmp54c template
	if calcShift:
	  self.prot.bstruc=self.molfg
	  self.prot.structure=self.molfg[0]['A']
	  self.prot.structure.numres=59
	  self.prot.structure.minres=1
	self.calculate_energy(meta=self.meta,calcShift=calcShift)##,savename='crossnytest')
	##self.reoverlay_chains()#need this?

    def inheretSCS(self,other):
        self.mixSCS(other,onum,splitstr='11111111')

    def mixSCS(self,other,onum,splitstr='00001111',T=10.0,calcShift=True):
	oldx0=copycoords(self.x0)
	prevener=self.energy
	brother=self.brother()#shares mol coords with self - but coords are unchanged
	brother.meta=self.meta
	if calcShift:
	  brother.prot=self.prot
	  brother.protdct=self.protdct
	  brother.protdct.updmode='rigid'
	newx0=[]
	for i,s in enumerate(splitstr):
	  if s=='0':newx0.append(self.x0[i])
	  else:newx0.append(    other.x0[i])
	brother.x0=array(newx0)
	brother.calculate_energy(meta=brother.meta,calcShift=calcShift)##,savename='crossnytest')
	brother.reoverlay_chains()
	return brother

    def get_nearestrace(self):
	race=None;maxcount=0
	##print set(self.bblst)
	for x in set(self.bblst):
	  cnt=self.bblst.count(x)
	  ##print x,cnt
	  if cnt>maxcount:
	    maxcount=cnt
	    race=x
	return race

    def show(self,printlists=True,label='summary'):
	rms=sqrt(average((self.x0-self.firstx0)**2))
	if isinstance(self.race,int):
	  print '%s: %2d '%(label,self.race),
	else:##if isinstance(self.race,tuple):
	  nearestrace=self.get_nearestrace()
	  print '%s: %2d '%(label,nearestrace),
	fmtlin='%7.3f '*8
	print fmtlin%tuple(self.x0),
	print '%9.3f'%self.energy
	mollabs=string.digits+string.ascii_letters+'#%&=*?!$+-'
	##print len(mollabs),mollabs
	if printlists:
	  ##print self.bblst
	  ##print self.sclst
	  bblabs=string.join([mollabs[i] for i in self.bblst],'')
	  sclabs=string.join([mollabs[i] for i in self.sclst],'')
	  print 'covalent_geo_bb',bblabs
	  print 'covalent_geo_sc',sclabs

    def calcdist(self,other,rmsweight):
	eqx=getequivscsvars(self.x0)
	eqy=getequivscsvars(other.x0)
	minrms=9999
	for x in eqx:
	  for y in eqy:
	    diff=abs(x-y)
	    diff/=array((7.0,7.0,7.0,1.0,7.0,1.0,7.0,1.0))
	    rms=sqrt(average(diff**2))
	    if rms<minrms:minrms=rms
	bbx=array(self.bblst)
	bby=array(other.bblst)
	dif=sum(bbx<>bby)
	##print 'dif',dif,self.race,other.race
	if dif<1:bbdist=0.0
	else:bbdist=50+10.0*log(1+dif)#maximally ca. 90
	scx=array(self.sclst)
	scy=array(other.sclst)
	dif=sum(scx==scy)
	if dif<1:scdist=0.0
	else:scdist=20+ 4.0*log(1+dif)
	return 1.0+rmsweight*log(minrms)+bbdist+scdist


def initStructureObject(num,widnum,listnum=0,pref='cgopt',x0=None,getrace=False):#init from file
    if getrace:
      ##buf=initfil2(pref+num)
      buf=initfil2(pref)
      ##race=str(string.atoi(buf[listnum][2])+1)
      racenum=string.atoi(buf[listnum][1])
      race=str(racenum+1)
      print 'extracted race from file',race
    else:
	race=num
	racenum=listnum
    name ='cadimers/cadimer'+race+'.pdb'
    hname='hdimers/hdimer' +race+'.pdb'
    mol=Bio.PDB.PDBParser().get_structure('molcg'+race,name)
    molheavy=Bio.PDB.PDBParser().get_structure('heavy',hname)
    ##mol_copy=Bio.PDB.PDBParser().get_structure('molcopy',name)
    aves=initfil2f('avess/aves'+race+'.txt')
    wids=getwidmat(widnum,race)
    setavecoords(mol,aves)
    ##setavecoords(mol_copy,aves)
    ##buf=initfil2('fgopt'+num)
    if x0==None:
      buf=initfil2(pref)##+num)
      xinit=[eval(x) for x in buf[listnum][2:-1]]
      x0=getTranformedVars(xinit)
    return mol,molheavy,aves,wids,x0,racenum

def main():
    shift=string.atoi(sys.argv[1])
    size=string.atoi(sys.argv[2])
    envi=Environment(64)
    pop=Population(useHN=False)
    pop.envi=envi
    pop.name=str(shift+1)
    pop.calcShift=False
    ##pop.fillFromFile(envi,'cgopt',shift,size,getrace=True)
    ##pop.fillFromFile(envi,'test',shift,size,getrace=True)
    pop.fillFromScratch(envi,shift,size,mod=1)
    sch=Schema(2048,pop,envi)
    sch.cg_extend_random()
    sch.cg_breed_evolve_grow_extinct()
    ##pop.fillFromRand(envi,shift,size,pure=False)
    ##pop.fillFromFile(envi,'cgoptmany',shift,size,getrace=True,mod=8)
    ##sch.generate_forcefield(path='data'+str(shift))##,usedelems='CN',usedss='H')
    T0=time.time()
    ##sch.fg_breed_evolve_grow_extinct()
    sch.fg_breed_evolve_steady_state(shift)
    print 'total time:',time.time()-T0
    ##save_dba2(sch,'schema_2fgss'+str(shift+1)+'.pck')
    save_dba2(sch,'schema_9fgss'+str(shift+1)+'.pck')

main()

def read_main():
    shift=string.atoi(sys.argv[1])
    suff=str(shift+1)
    sch=read_dba('schema'+suff+'.pck')#fg steady state
    sch.population.envi=sch.envi
    T0=time.time()
    ##sch.fg_breed_evolve_steady_state()
    sch.fg_breed_evolve_grow_extinct()
    print 'total time:',time.time()-T0
    ##save_dba2(sch,'schemafgss'+suff+'.pck')
##read_main()

def readdata():
  pop=Population()
  ##envi=Environment(64)
  envi=Environment(4)
  for i in range(2):
    pref=str(i)
    ##sch=read_dba('schemafgss'+pref+'.pck')
    ##sch=read_dba('schema_1fgge'+pref+'.pck')
    ##sch=read_dba('schema_2fgss'+pref+'.pck')
    ##sch.population.sort()
    ##so=sch.population[0]
    ##save_dba2(so,'best_1fgge_'+pref+'ss.pck')
    ##save_dba2(so,'best_2fgss_'+pref+'ss.pck')
    ##so=read_dba('test'+pref+'ss.pck')
    ##so=read_dba('best_1fgge_'+pref+'ss.pck')
    ##so=read_dba('best_2fgss_'+pref+'ss.pck')
    so=read_dba('best_gafgbess0_1_'+pref+'.pck')
    ##so.meta.rdistdct={}
    pop.append(so)
    pop.calcShift=True
    ##other=read_dba('best_2fgss_'+str(i+2)+'ss.pck')
    ##other.generateHNstruct()
    if True:
      ##reoverlaychains(so.molfg)
      ##reoverlaychains(so.molcg)
      so.sched.usefg=True
      ##so.rstlst=so.rstlstfg
      so.rstlst=read_distance_restraints('ambnew.dat',useatom=True)
      so.meta=MetaData()
      so.energy=None
      so.update_aves_wids()
      so.reoverlay_chains()
      so.initialize_shAICenergy()
      ##testing='dcov'
      ##testing='none'
      testing='mutate'
      ##testing='rigid'
      if testing=='rigid':
	so.protdct.updmode='rigid'
	pop.runoptimize(0.05,1)##25)
        so.protdct.updmode='ready'
	so.calculate_energy(meta=so.meta,mode='ready')
        reoverlaychains(so.molfg)
        reoverlaychains(so.molcg)
        so.initialize_shAICenergy()
	1/0
      elif testing=='dcov':
	so.protdct.updmode='dcov'
	pop.reread_templates()
	for pair in [(2,40),(2,20),(2,30),(3,35)]:##,(3,45),(4,25)]:
	##for pair in [(2,30),(3,35),(3,45),(4,25)]:
	  delta,wstart=pair
	  print 'dcoving:',delta,wstart,so
	  ##print 'tjekcoordbef',so.prot.structure[41]['N'].coord
	  prevener=so.energy*1.1
	  child=pop.get_crossover(None,so,None,other,delta,fixstart=wstart)
	  if child.energy<prevener:
	    print 'accepting dcov:',delta,wstart,child.energy,prevener
	    so=child#overwrite
	    prevener=so.energy##*1.1
	    pop.reread_templates()
	    so.prot.backupEntries()
	  else:
	    print 'rejecting dcov:',delta,wstart,child.energy,prevener
            so.prot.undochangesEntries(so.meta)
	    so.prot.bstruc=so.prot.oldstruc
	    so.prot.structure=so.prot.bstruc[0]['A']
	  ##print 'tjekcoordaft',so.prot.structure[41]['N'].coord
        so.protdct.updmode='ready'
        reoverlaychains(so.molfg)
        reoverlaychains(so.molcg)
        so.calculate_energy(meta=so.meta,mode='ready')
        so.initialize_shAICenergy()
	1/0
	#NOTE child and so shares prot and protdct => if child is kept it must be reinitialized with own prot
      elif testing=='mutate':
	so.protdct.updmode='mutate'
	##so.protdct.redores=so.meta.redores
	rer=[64]##,26,15,19,55,22,34,43,8,37,45]
	for n in range(len(rer)):
	  so.mutate(envi,pop,T=0.0,rr=rer[n],molnum=3)
        ##reoverlaychains(so.molfg)
        ##reoverlaychains(so.molcg)
        ##so.protdct.updmode='ready'
	##so.calculate_energy(meta=None,mode='ready')
        so.initialize_shAICenergy()
	1/0
	##prot.update_shaicvars(so.meta)
      if False:
        so.generateHNstruct()
	##so=child
        prot=getProtein('csma','','csma','csmaA',bstruc=so.molfg,label='xx'+str(so.get_nearestrace()),
	    seq='MSGGGVFTDILAAAGRIFEVMVEGHWETVGMLFDSLGKGTMRINRNAYGSMGGGSLRGS',
	    sec='-----HHHHHHHHHHHHHHHHHHHHHHHHHHHHHHHHHHHHHHHH--------------',
	    shiftname='csma_shiftsnew.sparky',shiftformat='sparky',meta=so.meta)
        shAIC([prot],'csma','csmaA',writestd=False,resrmsds=resrmsds)##,forcefield=protdct)
	1/0
      ##shAIC([prot],'csma','csmaA',writestd=False,protdct=protdct,resrmsds=resrmsds)
      ##print 'TIME: total  ',time.time()-T0
      ##T0=time.time()
      if testing=='dcov':
	prot.bstruc=oldstruc
	prot.structure=oldstruc[0]['A']
	prot.structure.numres=59
	prot.structure.minres=1
      if testing=='rigid':
        so.x0=oldx0
      ##prot.undochangesEntries(so.meta)
      ##print 'TIME: undoing',time.time()-T0
      ##prot.update_shaicvars(so.meta)
      ##so.reoverlay_chains()
      ##so.calculate_energy(meta=so.meta)
      ##protdct.updmode='ready'
      ##shAIC([prot],'csma','csmaA',writestd=False,protdct=protdct,resrmsds=resrmsds)
  pop.reread_templates()
  sch=Schema(1024,pop,envi)
  pop.envi=envi
  sch.ga_shaic()
##readdata()
   
