# Supplementary material for: In situ high-resolution structure of the baseplate antenna complex in Chlorobaculum tepidum
Source: Nat Commun. 2016 Aug 18;7:12454. doi: 10.1038/ncomms12454 (PMC4992139; doi:10.1038/ncomms12454)
Supplement: Supplementary Data 2 — Python code for sub program used by GASyCS [file ncomms12454-s3.txt]

#!/usr/local/bin/python2.4
# -*- coding: utf-8 -*-

'''
IRA: Inferential Resonance and Restraint Assignment af Jakob T Nielsen

Program til automatisk tilordning af afstands-restraints og resonancer
fungerer generelt for nD
Bruger assignment pdfs til at representere usikkerhed i tilordning
skal virke uden en struktur! - man er dog noedt til at have en "dummy-pdf-fil"!!!
med sandsyndligheder for "residue-contacts"
til forskel for ira060107 haves et andet udtryk for (p^E_H) for 3D data
resAssignments med redoResAssignments og replaceShifts
DVS. uden conten+conmat syntax!
Iterativ resonance tilordning benytter pdf
ContactProbability infoert (igen) - bliver opdateret een gang.
Benytter baade 2d og 3d data til at opdatere.
opdatering kan (snart) laves med 3 metoder: "Naive Bayes", "MaxJoint" og "PostEstimation"
'''

##import numpy
from numpy import log, exp, sqrt, take, hstack, vstack, ones, zeros, empty,\
argmax, argmin, arange, linspace, pi, array, transpose, cos, sin, prod,\
average, sum, dot
from numpy.random import normal as randNorm
from numpy.random import rand
from scipy.optimize.anneal import anneal
from random import normalvariate
from random import randint
import string, os, math
##import mmLib.Structure as struc
##import mmLib.FileIO as fileio
##import mmLib.AtomMath as AtomMath
from jakob.util import *
##import jakob.getlogDBAs as ldba
##from pylab import show, scatter, plot, clf, contour, imshow, rot90, subplot, title
##import scipy.integrate as Integ
##from mmLib.Library import AMINO_ACID31_DICT as aa31dict
import scipy.optimize.optimize as opt
import time
from sets import Set

#GLOBAL CONSTANTS:
SILENT=0
SYMM=None
SHOWON=0
SHOWON2=0
SQRT_2PI=2.506628
DEBUG=False

#global functions:
def heigh2LevelCurve(A,*args):
   '''nivea-kurven i et "contour-plot" for en cross peak'''
   K,hlev,lw0=args
   return K*lw0*sqrt(log(A/hlev)) 

def pOr(p1,p2):
    return 1.0-(1.0-p1)*(1.0-p2)

def showdata(xlst,ylst,cl,f,args=(),lws=None):
   if len(xlst)>0:
       Xlst=array(xlst)
       Ylst=array(ylst)
       w1,w2=Xlst.transpose() 
       scatter(w1*-1.0, w2*-1.0, s=f(Ylst,*args), c=cl, alpha=0.75,linewidths=lws,faceted=False)

def gaus1(x,mu,g):
    return exp(-0.5*(x-mu)**2/(g**2))

def agaus(x,g):
    return exp(-0.5*x**2/(g**2))

def gaus2(x,y,mu,g):
    return gaus1(x,mu[0],g[0])*gaus1(y,mu[1],g[1])

def gausNd(A,x,mu,g):
    prod=A
    for i in range(len(mu)):
       prod=prod*gaus1(x[i],mu[i],g[i])
    return prod
      
def gausNdGrad(A,x,mu,g):
    prod=A
    grad=numpy.zeros(len(mu))
    for i in range(len(mu)):
       prod=prod*gaus1(x[i],mu[i],g[i])
       grad[i]=-1.0*(x[i]-mu[i])/(g[i])**2	
    return prod*grad

def GetSumGradGausNd(x,*args):
   vc,sigGausCurves,lw=args
   sum=0
   for i in sigGausCurves:
      p,h=vc.list[i],vc.vallst[i]
      sum=sum-gausNdGrad(h,x,p,lw)
   return sum

def GetSumGausNd(x,*args):
   vc,sigGausCurves,lw=args
   sum=0
   for i in sigGausCurves:
      p,h=vc.list[i],vc.vallst[i]
      sum=sum-gausNd(h,x,p,lw)
   return sum

def chid2chnum(c):
    #s='ABCDEFGHIJKLMN'
    s='ABDEGH'
    return s.index(c)
    
def CalcVolfacCum(lr,lsig2,rmin=4.5,lsigint=1.0,n=6.0):
    ##print ('sdf',rmin),log(rmin),numpy.log(rmin),log(2.0),lr,lsig2,lsigint
    if lsig2==0:return 0.0
    z=(log(rmin)-lr)/(sqrt(lsig2+(lsigint/n)**2))
    return comStandardNormal(z)

def entrop(r,printing=0):
    sum=0
    a=(1-r)/r
    for j in range(1,17):
        if printing:print a*r**j,log(a*r**j)
        sum=sum+r**j*(log(a)+j*log(r))
    return -1.0*sum*a

def dist2pScaled(co,p,s):
    sum=0.0
    for i in range(len(co)):
        sum=sum+(co[i]-p[i])**2/(s[0][i]**2+s[1][i]**2)
    ##print co,p,sum
    return sum

def getType(ats,pair=(0,1)):
    diff=abs(string.atoi(ats[pair[0]].fragment_id)-string.atoi(ats[pair[1]].fragment_id))
    return diff

def dist2p(s,t,noargs):
    sum=0
    for i in range(len(s)):
        sum=sum+(s[i]-t[i])**2
    return sum

def distMetric3(u,v,s):
   U=numpy.array(u)
   V=numpy.array(v)
   S=numpy.array(s)
   return math.sqrt(numpy.dot((U-V)/S,(U-V)/S))

def distMetricVec(U,V,S=None):
    if S==None:S=ones(len(U))
    return math.sqrt(dot((U-V)/S,(U-V)/S))

def aboveDiag(U):
    return U[1]>U[0]

def distMetricSym(U,v,S=None):
    V=take(v,[1,0])#invert
    if S==None:S=ones(len(U))
    return math.sqrt(dot((U-V)/S,(U-V)/S)/len(U))

def distMetricVec2(U,V,S=None):
    if S==None:S=ones(len(U))
    return math.sqrt(dot((U-V)/S,(U-V)/S)/len(U))

def distMetricTup(u,v,S=None):
    if S==None:S=numpy.ones(len(u))
    U=numpy.array(u)
    V=numpy.array(v)
    return math.sqrt(numpy.dot((U-V)/S,(U-V)/S))

def distMetricTup2(u,v,S=None):
    if S==None:S=numpy.ones(len(u))
    U=numpy.array(u)
    V=numpy.array(v)
    return math.sqrt(numpy.dot((U-V)/S,(U-V)/S)/len(U))

def diffSingArrays(s,t,noargs):
    return abs(s[0]-t[0])

def newvol(vol):
    if vol==0:return -999
    else:return vol/100000000

def logNormal(x,lmu,lsig):
    const=x*lsig*math.sqrt(2.0*pi)
    return numpy.exp(-0.5*((numpy.log(x)-lmu)/lsig)**2)/const

def powerlaw(param, r):
    return param[0]*r**param[1]

def linlaw(param, r):
    return param[0]*r+param[1]

def loglaw(param,t):
    return log(param[0])+param[1]*log(t)

def getfunc(k,p):
    def func(x):
        return (1.0+k*x**2)**-p#*math.exp(-0.5*(x-0.1)**2)
    
    return func

def getfunc2(n):
    return getfunc(n/(n-1),n/2)

def G(x):
    return (1.0+1.0*x**2)**-1.0    

def Bprob(dev,n):
    g=getfunc2(n)
    normK=romb.romberg(g,(-10.0,10.0),accuracy=0.01)
    return g(dev)#/normK

#functions defined on an array of the class Atom
def getAsFormat(ats):
   if ats==None:return '?-?-?'
   rns,ris,rcs=[],[],[]
   for j in range(len(ats)):
       ##print ats[j]
       ##print ats[j].res_name
       ris.append(ats[j].fragment_id)
       try:rns.append(aa31dict[ats[j].res_name])
       except KeyError:
           print 'trying one letter:',ats[j].res_name
           rns.append(ats[j].res_name)
       rcs.append(ats[j].name)
   frd=abs(eval(ris[0])-eval(ris[1]))
   if len(ats)==2:
       if ris[0]==ris[1]:#2d
           line='%6s-%-6s'%(rns[0]+ris[0]+rcs[0],rcs[1])
       else:
           line='%6s-%-6s'%(rns[0]+ris[0]+rcs[0],rns[1]+ris[1]+rcs[1])
   elif len(ats)==3:
       if ris[0]==ris[1]:#3d
           ##line='%6s-%-6s%-6s'%(rns[0]+ris[0]+rcs[0],rcs[1],rcs[2])
           line='%6s-%-6s'%(rns[0]+ris[0]+rcs[0],rcs[1])
       else:
           ##line='%6s-%-6s%-6s'%(rns[0]+ris[0]+rcs[0],rns[1]+ris[1]+rcs[1],rns[2]+ris[2]+rcs[2])
           line='%6s-%-6s'%(rns[0]+ris[0]+rcs[0],rns[1]+ris[1]+rcs[1])
       if ris[1]==ris[2]:
           line=''+line.strip()+'-'+rcs[2]
       else:
           line=''+line.strip()+'-'+rns[2]+ris[2]+rcs[2]
   return line

def getAssignmentKey(ats):
   key=[]
   for j in range(len(ats)):
       key.append((ats[j].fragment_id,ats[j].name))
   return key


#functions defined on an array of the class Experiment
def getVolFunc(explst):
    print 'entering function definition (once?)'
    Gs=zeros((len(explst),3,4-1))*0.0#allocation for 4d experiments
    ds=(1.7,2.6,3.4)
    rminis=[]
    for i in range(len(explst)):
        expi=explst[i]
        rmini=expi.getMaxRmin()
        print i,rmini
        rminis.append(rmini)
        for j in range(3):
            for k in range(len(rmini)):
                Gs[i,j,k]=CalcVolfacCum(log(ds[j]),0.15,rmin=rmini[k],n=6.0)

    print 'Her er Gs:',Gs
        
    def f(i,ds):
      G=1.0
      ##ds.sort()
      print i,ds
      if explst[i].multi in [[1],[1,1]]:#TODO generaliser...
        ds.sort()
      ds=ds[:explst[i].dimension-1]
      for k in range(len(ds)):
       if explst[i].multi[k]>0:
        d=ds[k]
        if 1.0<d<=2.1:G*=Gs[i,0,k]#1-bond
        elif 2.1<d<=2.7:G*=Gs[i,1,k]#2-bond
        elif 3.0<d<=3.7:G*=Gs[i,2,k]#3-bond
        else:G*=CalcVolfacCum(log(d),0.15,rmin=rminis[i][k],n=6.0)
      return G
    
    return f

def testDuplicates(explst):
    explst[0].stripPeaks([explst[1]],slice=1,sym=1,tol=0.5)
    for peak in explst[0].peakData.peaklist:
	if peak.strip:
	   co=peak.shifts
	   ats=peak.names
	   if co[1]<45:
	     if peak.virtFlag in [0,3]:
	      if ats[1].name<>'CA':
                dist=round(AtomMath.calc_distance(ats[0],ats[1]),3)
		if dist<3.1:
		  print co,dist,ats[1].res_name+ats[0].fragment_id,ats[1].temp_factor,ats[1].name,peak.virtFlag

def createShiftDBA(filename):
   buf=initfil2(filename)
   dba={}
   for lst in buf:
      if lst<>[]:
        elem=lst[2]
        ##if elem in ['C']
        if elem in ['N','C']:
           name=lst[0]
           at=lst[1]
           avg=string.atof(lst[6])
           std=string.atof(lst[7])
           if not dba.has_key(name):dba[name]={}
           dba[name][at]=(avg,std)
   return dba

def repos(vec,inds,dtype=int):
    rvec=zeros(len(inds),dtype=dtype)
    rvec[inds]=vec
    return rvec

def getValidDBA(validMat):
    dba={}
    for i in range(len(validMat)):
        validassigns,dists,inds=validMat[i]
        ##print validMat[i]
        for j in range(len(validassigns)):
            vec=validassigns[j];distvec=dists[j]
            ##rvec=repos(vec,inds)
            rvec=take(vec,inds)#representative combination
            tup=tuple(rvec)
            if not dba.has_key(tup):dba[tup]=[[],[]]
            dba[tup][0].append(inds)
            dba[tup][1].append(distvec)
    return dba


class Prob(float):
    
    def __new__(cls,x):
        if x>1 or x<0:raise ValueError
        else: return float.__new__(cls,x)
        
    def __and__(self,other):
        return Prob(self*other)
    
    def __iand__(self,other):
        return self&other
    
    def __or__(self,other):
        return Prob(1.0-(1.0-self)*(1.0-other))
    
    def __ior__(self,other):
	return self|other

    def __invert__(self):
        return Prob(1.0-self)
    
    def __div__(self,other):
	return Prob(float.__div__(self,other))

    def __idiv__(self,other):
	return self/other

    def sub(self,other):
        return self&(~other)

    def allAnd(ps):
	if len(ps)==0:return Prob(1.0)
	elif len(ps)==1:return ps[0]
	else: P=ps[0]
	for p in ps[1:]:P=P&p
	return P

    allAnd = staticmethod(allAnd)


class PickData:
    #observed non-shifted peaks:
    ObsSingle=0#red
    ObsMerged=3#magenta
    #"shifted" peaks
    ObsShifted=1#black
    ObsMergedShifted=2#blue

    def __init__(self,FinalPeakPos,PeakHeights,PeakAssignments,exp0):
       #[plst,p2lst,p3lst,p4lst],[hlst,h2lst,h3lst,h4lst],[aslst,as2lst,as3lst,as4lst]
       self.obsPeaks=len(FinalPeakPos[self.ObsSingle])+\
                      len(FinalPeakPos[self.ObsMerged])
       self.shiftedPeaks=len(FinalPeakPos[self.ObsShifted]+\
                             FinalPeakPos[self.ObsMergedShifted])
       print self.obsPeaks,'observed unshifted peaks'
       print self.shiftedPeaks,'observed shifted peaks'
       print self.obsPeaks+self.shiftedPeaks,'total'
       self.FinalPeakPos=FinalPeakPos
       self.PeakHeights=PeakHeights
       self.PeakAssignments=PeakAssignments
       self.peakList=[]
       for i in range(4):
           for j in range(len(FinalPeakPos[i])):
               peak=Peak_sparky_Virtual(i,FinalPeakPos[i][j],PeakHeights[i][j],exp0,
                                            assign=PeakAssignments[i][j])
               self.peakList.append(peak)
       self.allFinalPeakPos=FinalPeakPos[0]+FinalPeakPos[1]+FinalPeakPos[2]+FinalPeakPos[3]
       self.allFinalPeakHeights=PeakHeights[0]+PeakHeights[1]+PeakHeights[2]+PeakHeights[3]
       vc=VoxelContainer()
       vc.vwidth=exp0.lineWidth*2.01*ones(exp0.dimension)
       vc.fillContainer(self.allFinalPeakPos)
       numNoisePeaks=int(exp0.pN*len(self.allFinalPeakPos))
       print 'adding',numNoisePeaks, 'noise peaks'
       for i in range(numNoisePeaks):
           self.addNoisePeak(len(self.allFinalPeakPos),exp0,vc)

    def writePeakList(self,exp0,filename):
        file=open(filename,'w')
        file1=open(filename+'_sparky','w')
        file2=open(filename+'_sparky2','w')
        for i in range(len(self.peakList)):
          peak=self.peakList[i]
          if peak.names==None:
               if exp0.dimension==2:
                  line='     ?-?     '
               else:
                  line='    ?-?-?    '
               dist=0.0
          else:
               ats=peak.names
               dist=AtomMath.calc_distance(ats[-2],ats[-1])
               rns,ris,rcs=[],[],[]
               for j in range(exp0.dimension):
                   ris.append(ats[j].fragment_id)
                   rns.append(aa31dict[ats[j].res_name])
                   rcs.append(ats[j].name)
               frd=abs(eval(ris[0])-eval(ris[1]))
               if exp0.dimension==2:
                   if ris[0]==ris[1]:#2d
                       line='%6s-%-6s'%(rns[0]+ris[0]+rcs[0],rcs[1])
                   else:
                       line='%6s-%-6s'%(rns[0]+ris[0]+rcs[0],rns[1]+ris[1]+rcs[1])
               elif exp0.dimension==3:
                   if ris[0]==ris[1]:#3d
                       ##line='%6s-%-6s%-6s'%(rns[0]+ris[0]+rcs[0],rcs[1],rcs[2])
                       line='%6s-%-6s'%(rns[0]+ris[0]+rcs[0],rcs[1])
                   else:
                       ##line='%6s-%-6s%-6s'%(rns[0]+ris[0]+rcs[0],rns[1]+ris[1]+rcs[1],rns[2]+ris[2]+rcs[2])
                       line='%6s-%-6s'%(rns[0]+ris[0]+rcs[0],rns[1]+ris[1]+rcs[1])
                   if ris[1]==ris[2]:
                       line=''+line.strip()+'-'+rcs[2]
                   else:
                       line=''+line.strip()+'-'+rns[2]+ris[2]+rcs[2]
                   ##print line
               else:
                   line='%6s'%(rns[0]+ris[0]+rcs[0])
                   for i in range(1,exp0.dimension):
                       if ris[i-1]==ris[i]:
                           line=line.strip()+'-%-6s'%(rcs[i])
                       else:
                           line=line.strip()+'-%-6s'%(ris[i]+rcs[i])
                   print line
          if exp0.dimension>3:
              line2='%-16s'%(line)
              for i in range(exp0.dimension):
                  line2=line2+'%8.2f'%(peak.shifts[i])
              line2=line2+'%9.2f %9.2f %9.2f %9.2f '%(peak.volumes,peak.rms,
                                                  peak.fitheight,peak.height)
              for i in range(exp0.dimension):
                  line2=line2+'%7.2f'%(peak.lws[i])
              line2=line2+'%7.2f'%(dist)
          elif exp0.dimension==2:
              tup=(line,peak.shifts[0],peak.shifts[1],peak.volumes,peak.rms,
                      peak.fitheight,peak.height,peak.lws[0],peak.lws[1],dist)
              ##print tup
              line2='%16s%8.3f%8.3f%8.1f %8.1f %8.3f %8.3f %8.1f %8.1f %8.3f '%tup
              ##print line2
##              lineSparky='%20s%7.3f%11.3f%9.4f'%\
##                          (line,X[0]-G[0]-G1[0]*X[0],
##                                     X[1]-G[1]-G1[1]*X[1],prob)
##              lineSparky2='%20s%7.3f%11.3f%9.4f'%\
##                          (line,X[0]-G[0]-G1[0]*X[0],
##                                     X[1]-G[1]-G1[1]*X[1],frd)
          elif exp0.dimension==3:
              tup=(line,peak.shifts[0],peak.shifts[1],peak.shifts[2],peak.volumes,peak.rms,
                      peak.fitheight,peak.height,peak.lws[0],peak.lws[1],peak.lws[2],dist)
              ##print tup
              line2='%16s%8.3f%8.3f%8.3f%8.1f%8.1f%8.3f%8.3f%8.1f%8.1f%8.1f%8.3f '%tup
              ##print line2
##              lineSparky='%20s%7.3f%11.3f%9.4f'%\
##                          (line,X[0]-G[0]-G1[0]*X[0],
##                                     X[1]-G[1]-G1[1]*X[1],prob)
##              lineSparky2='%20s%7.3f%11.3f%9.4f'%\
##                          (line,X[0]-G[0]-G1[0]*X[0],
##                                     X[1]-G[1]-G1[1]*X[1],frd)
	  if peak.allAssigns<>None:
		for ats in peak.allAssigns:line2=line2+' '+getAsFormat(ats)
          file.write(line2+'\n')
##          file1.write(lineSparky+'\n')
##          file2.write(lineSparky2+'\n')
        file.close()
        file2.close()
        file1.close()
                   
    def addNoisePeak(self,num,exp0,vc):
        co=[]
        lh=max(-0.5,normalvariate(0,0.3))
        hi=1.65*exp(lh)
        for n in range(exp0.dimension):
            i=randint(0,num-1)
            ei=normalvariate(0,exp0.lineWidth)
            pi=self.allFinalPeakPos[i][n]
            co.append(pi+ei)
        dlst=vc.findNearestFromCoord(co,distMetricVec,None,maxd=exp0.lineWidth)
        if len(dlst)==0:
            ##print co,hi
            peak=Peak_sparky_Virtual(4,co,hi,exp0)
            self.peakList.append(peak)
            self.allFinalPeakPos.append(co)
            self.allFinalPeakHeights.append(hi)
            #TODO: excl hvis exp0.get_pFalseNeg(co)>0
        else:
            print 'trying again'
            self.addNoisePeak(num,exp0,vc)
            

    def visualize(self,lw,dim):
         print self.FinalPeakPos[0][0]
         print self.PeakHeights[0][0]
         if dim==3:
             cols='rkbm'
             for i in range(4):
               if len(self.FinalPeakPos[i])>0:
                 vc=VoxelContainer()
                 vc.fillContainer(self.FinalPeakPos[i])
                 vc.vallst=self.PeakHeights[i]
                 print vc.vwidth
                 vc.putSlices()
                 cosa,hia,posa=vc.getRawPeaks(120,4,distMetricVec,None)
                 if len(cosa)>0:
                     showdata(cosa,hia*agaus(posa,lw),
                             cols[i],heigh2LevelCurve,args=(80,0.75,lw))
         else:
             showdata(self.FinalPeakPos[self.ObsSingle],self.PeakHeights[self.ObsSingle],
                      'r',heigh2LevelCurve,args=(80,0.75,lw))
             showdata(self.FinalPeakPos[self.ObsShifted],self.PeakHeights[self.ObsShifted],
                      'k',heigh2LevelCurve,args=(80,0.75,lw))
             showdata(self.FinalPeakPos[self.ObsMergedShifted],self.PeakHeights[self.ObsMergedShifted],
                      'b',heigh2LevelCurve,args=(80,0.75,lw))
             showdata(self.FinalPeakPos[self.ObsMerged],self.PeakHeights[self.ObsMerged],
                      'm',heigh2LevelCurve,args=(80,0.75,lw))

class VirtSpectrum(VoxelContainer):
    lineWidths=[]

    def getSpectrumHeight(self,X,lws):
       sigGausCurves=[]
       nnlst=self.findNearestFromCoord(X,distMetric3,lws,list='y')
       if nnlst==[]:return 0.0
       val=-1.0*GetSumGausNd(X,self,nnlst,lws)
       return val

    def showContourPlot(self,xr,yr,s,z=None):
       lws=self.lineWidths
       X=numpy.arange(xr[0],xr[1],s[0])
       Y=numpy.arange(yr[0],yr[1],s[1])
       Z=numpy.empty(((yr[1]-yr[0])/s[1],(xr[1]-xr[0])/s[0])) 
       maxh=0
       for i in range(int((yr[1]-yr[0])/s[1])):
          for j in range(int((xr[1]-xr[0])/s[0])):
            x=xr[0]+s[0]*j
            y=yr[0]+s[1]*i
            if z==None:tup=(x,y)
            else:tup=(z,x,y)
            h=self.getSpectrumHeight(tup,lws)
            if h>maxh:maxh=h
            Z[i][j]=h
            #print Z[i][j],
       #print Z
       contour(X*-1.0,Y*-1.0,Z,georange(1.0,maxh,1.4))   

    def getPeakPos(self):
       peakPos=VoxelContainer()
       peakPos.vwidth=self.lineWidths
       peaklst=[]
       Vallst=[]
       signns=[]
       print len(self.list)
       for i in range(len(self.list)):
         #print i,
         p,h=self.list[i],self.vallst[i]
         if abs(p[0]-p[1])/self.lineWidths[0]>3:
          nnlst=self.findNearestNeighbours(i)
          sigGausCurves=[i]
          sumreloh=0
          signn=[]
          for ni in nnlst:
           if ni<>i:
            np,nh=self.list[ni],self.vallst[ni]
            reloh=gausNd(nh,p,np,self.lineWidths)/h
            if reloh>0.001:
               sigGausCurves.append(ni)
               sumreloh=sumreloh+reloh
               signn.append((reloh,ni))
            #print ni,np,nh,reloh
          #print len(sigGausCurves),sumreloh
          if sumreloh<5.0 or len(sigGausCurves)<15:
             signn.sort()
             signn.reverse()
             ##print p,sigGausCurves
             sol=opt.fmin_bfgs(GetSumGausNd,p,fprime=GetSumGradGausNd,gtol=0.001,\
                          args=(self,sigGausCurves,self.lineWidths),disp=0)
##             sol=opt.fmin(GetSumGausNd,p,xtol=1e-2,ftol=5e-4,\
##                         args=(self,sigGausCurves,self.lineWidths),disp=0)
             #print sol
             val=GetSumGausNd(sol,self,sigGausCurves,self.lineWidths)
             newsignn=[(1.0,i)]
             dlst=self.findNearestFromCoord(sol,distMetricVec,None,maxd=self.lineWidths[0]*3)
             h0=gausNd(h,sol,p,self.lineWidths)
             for x in dlst:
               if x[2]<>i:
                 px,hx=self.list[x[2]],self.vallst[x[2]]
                 reloh=gausNd(hx,sol,px,self.lineWidths)/h0
                 if reloh>0.01:newsignn.append((reloh,x[2]))
##             cdiff=distMetricTup(p,sol)
##             if cdiff>0.5:print 'differs:',cdiff,p,sol
             newsignn.sort()
             newsignn.reverse()
             peaklst.append(sol)
             Vallst.append(-val)
             allsignn=[(1.0,i)]+signn
             ##signns.append(allsignn)
             signns.append(newsignn)
             ##print distMetricVec(p,sol),
             #print i,len(sigGausCurves),sumreloh
             #print '------------------'
       peakPos.fillContainer(peaklst)
       peakPos.vallst=Vallst
       peakPos.signns=signns
       print len(peaklst),'raw peak-pick positions'
       self.peakPos=peakPos
       return peakPos

    def showRawPickedPeaks(self):
       lw=self.lineWidths[0]
       if self.dimension==3:
           self.peakPos.putSlices(vwidth=10)
           cosa,hia,posa=self.peakPos.getRawPeaks(120,5,distMetricVec,None)
           ##print len(cosa),cosa
           showdata(cosa,hia*agaus(posa,lw),
                     'g',heigh2LevelCurve,args=(40,0.75,lw))
       else: showdata(self.peakPos.list,self.peakPos.vallst,'g',heigh2LevelCurve,args=(40,0.75,lw))

    def getFinalPeakPosH(self):
       plst,hlst=[],[]
       aslst=[]
       p2lst,h2lst=[],[]
       p3lst,h3lst=[],[]
       p4lst,h4lst=[],[]
       as4lst=[]
       as2lst=[];as3lst=[]
       for i in range(len(self.peakPos.list)):
         if not i in self.PeakClusterContainer.i2c.keys():
           "single-cluster"
           signn=self.peakPos.signns[i]
           ##print 'results:',signn
           ##print getAsFormat(self.atlst[signn[0][1]])
           fac=0.0
           if len(signn)>1:
               ##print getAsFormat(self.atlst[signn[1][1]])
               fac=signn[1][0]/signn[0][0]
               ##print fac
           if fac<0.1:#"red" peak
               thispos=self.peakPos.list[i]
               plst.append(thispos)
               hlst.append(self.peakPos.vallst[i])
               aslst.append([self.atlst[signn[0][1]]])#the true assignment
##               ats=self.atlst[signn[0][1]]
##               shifts=ats[0].shift[0],ats[1].shift[0]
##               cdiff=distMetricTup(thispos,shifts)
##               if cdiff>0.5:
##                   print cdiff,fac,thispos,shifts
##                   print signn
##                   print ats[0]
##                   print ats[1]
           else:#"black" peak
               p2lst.append(self.peakPos.list[i])
               h2lst.append(self.peakPos.vallst[i])
               allass=[]
               for i in range(len(signn)):
                   allass.append(self.atlst[signn[i][1]])#one of the assignments
               as2lst.append(allass)

       for c in self.PeakClusterContainer.c2i.keys():
            "cluster"
            sum=numpy.zeros(len(self.peakPos.list[0]))
            sumh=0
            asdba={}
            for j in self.PeakClusterContainer.c2i[c]:
               sum=sum+self.peakPos.list[j]
               sumh=sumh+self.peakPos.vallst[j]
               signnj=self.peakPos.signns[j]
               for reloh,ni in signnj:
                   key=getAsFormat(self.atlst[ni])
                   if not asdba.has_key(key):
                       asdba[key]=[0,self.atlst[ni]]
                   asdba[key][0]+=reloh
            meanpos=sum/len(self.PeakClusterContainer.c2i[c])
            meanh=sumh/len(self.PeakClusterContainer.c2i[c])
            vals=asdba.values()
            vals.reverse()
            vals.sort()
            vals.reverse()
            fac=vals[1][0]/vals[0][0]
            if fac<0.1:#"magenta" peak
               p4lst.append(meanpos)
               h4lst.append(meanh)
               as4lst.append([vals[0][1]])#the true assignment
            else:#"blue" peak
               p3lst.append(meanpos)
               h3lst.append(meanh)
               allass=[]
               for i in range(len(vals)):
                   allass.append(vals[i][1])#one of the assignments
               as3lst.append(allass)

       self.pickData=PickData([plst,p2lst,p3lst,p4lst],
                              [hlst,h2lst,h3lst,h4lst],
                              [aslst,as2lst,as3lst,as4lst],self.experiment)

    def getObservedPeaks(self):
       self.PeakClusterContainer=getClusters(self.peakPos,distMetric3,self.lineWidths,0.5)
       self.getFinalPeakPosH()
##       del PeakClusterContainer.i2c
##       del PeakClusterContainer.c2i
##       del spectrum3d,peakPos,PeakClusterContainer
       ##return FinalPeakPos,PeakHeights,PeakAssignments,numpeaks,obsPeak,newPeak

    def getRawPeaks(self,val,dist,axis=0):
        dlst=self.slices[axis].findNearestFromCoord([val],distMetricVec,None,maxd=dist)
        print dlst[:3],len(dlst)
        coslst=[];hilst=[];poslst=[]
        for x in dlst:
            coslst.append(self.slices[axis].vallst2[x[2]])
            hilst.append(self.slices[axis].vallst[x[2]])
            poslst.append(x[0])
        return array(coslst),array(hilst),array(poslst)

    def defineData(self,lst,hlst,atomlst,exp0):
       ##print len(lst[0])
       lw=exp0.lineWidth
       self.experiment=exp0
       self.vwidth=8*lw*ones(len(lst[0]))
       self.fillContainer(lst)
       self.vallst=hlst
       self.atlst=atomlst
       self.lineWidths=ones(len(lst[0]))*lw
       if SHOWON:# and self.dimension==2:
            if self.dimension==3:
                self.putSlices()
                cosa,hia,posa=self.getRawPeaks(120,4)
                showdata(cosa,hia*agaus(posa,lw),
                         'y',heigh2LevelCurve,args=(300,0.75,lw))
            else:showdata(lst,hlst,'y',heigh2LevelCurve,args=(300,0.75,lw))
            ##show()
       if SHOWON2:
            ##self.showContourPlot((15,30),(50,60),(0.1,0.1))
            self.showContourPlot((45,65),(25,45),(0.2,0.2))
            ##self.showContourPlot((20,40),(170,183),(0.1,0.1))
            ##self.showContourPlot((35,70),(168,185),(0.2,0.2),z=120)
            ##self.showContourPlot((169,185),(5,70),(0.2,0.2),z=55)
            ##self.showContourPlot((169,185),(5,70),(0.2,0.2),z=120)
            ##show()
       ##print self.container.keys()
       print '.....'
       self.getPeakPos()
       print 'Analytical peakpicking...done'
       if SHOWON:# and len(lst[0])==2:
           self.showRawPickedPeaks()
           ##show()
       self.getObservedPeaks()#initialiserer PickData
       ##self.addNoisePeaks()

def getFac(at):
    sh=at.shift[0]
    B=at.temp_factor
    result=(10.0/B)**0.7
    if 85<sh<160 and at.element=='C':
        result*=0.8#empiric correction for aromatic "spin-diffusion"
    return result

class pdbVoxelContainer(VoxelContainer):

    def fillpdbvc(self,pdb,distcut,nucs=['C'],perm=None,shifts=True,iterchains='',ats='all'):
       self.pdb=pdb
       clst=[]
       shlst=[]
       atreflst=[]
       for ch in range(len(pdb)):
	chid=pdb[ch].chain_id
	if chid in iterchains or iterchains=='1' or iterchains=='':
         for i in range(len(pdb[ch])): 
	  if pdb[ch][i].is_amino_acid():
           for j in range(len(pdb[ch][i])):
             at=pdb[ch][i][j]
             if at.element in nucs or nucs=='all':
               if at.name in ats or ats=='all' or \
	       (at.res_name=='GLY' and ats==['CB'] and at.name=='CA'):
                 c=at.position
                 sh=at.shift
                 if perm<>None and sh<>None:sh=sh+perm[ch][i][j].shift
                 if sh<>None or not shifts:#OK?
                   clst.append(c)
                   shlst.append(at.shift)
                   ##atreflst.append(_Atom(at))
                   atreflst.append(at)
       self.vwidth=distcut*2.01*numpy.ones(3)
       self.fillContainer(clst)
       self.shlst=shlst
       self.atreflst=atreflst

    def getcopy(self,distcut):
       pdbvc=pdbVoxelContainer()
       pdbvc.pdb=self.pdb
       pdbvc.vwidth=distcut*2.01*numpy.ones(3)
       pdbvc.fillContainer(self.list[:])
       pdbvc.shlst=self.shlst[:]
       pdbvc.atreflst=self.atreflst
       return pdbvc

    def findNearestFromAtom(self,at,distcut=None,dfricut=2,ch=None,het=False):
       if distcut==None:distcut=self.vwidth[0]/2.01
       c=at.position
       dlst=self.findNearestFromCoord(c,distMetricVec,None,maxd=distcut,doSort=False)
       fri0=int(at.fragment_id)
       outlst=[]
       if len(dlst)>1:
         dct={}
         for i in range(len(dlst)):
           num=dlst[i][2]
           d,ati=dlst[i][0],self.atreflst[num]
           fri=int(ati.fragment_id)
	   chid=ati.chain_id
	   dfri=abs(fri-fri0)
	   if dfri>dfricut or chid<>ch:#sidste er interchain
	     if not het or not (ati.element==at.element and at.element in 'HC'):
	     #was: True
		##print d,ati
		outlst.append((d,ati))
		##outlst.append((d,_Atom(ati)))
		key=(fri,ati.chain_id)
		if not key in dct:dct[key]={}
		##dct[key][ati.name]=(d,ati)
		dct[key][ati.name]=(d,_Atom(ati))
       return outlst,dct

    def findNearestFromResidue(self,res,distcut=None,dfricut=2,nucs=['C'],ch=None,het=False):
	outlst,dct=[],{}
	for at in res.iter_atoms():
	  if at.element in nucs or nucs=='all':
	    atoutlst,atdct=self.findNearestFromAtom(at,distcut,dfricut,ch,het)
	    outlst.append((at,atoutlst))
	    ##outlst.append((_Atom(at),atoutlst))
	    for key in atdct:
		if not key in dct:dct[key]={}
		for atni in atdct[key]:
		    elem=atdct[key][atni]
		    dct[key][(at.name,atni)]=(elem[0],_Atom(at),elem[1])
	return outlst,dct	


class Experiment:
    #defaults
    ##lineWidth=0.30
    name=''
    dimension=0
    nucnames=[]
    atnames=[]
    order=[]
    multi=0
    dict={}
    distCut=None
    SN=10.0
    fromStructure=0
    structure=0
    rangeType=''
    skipDim=[]
    corrections=[0.0,0.0]
    ShiftDampsElem={'N':0.5,'C':0.3,'H':1.0}
    pE_H=0.5;pFN=0.10;pFNcorr=0.0;pDiff=0.0;pN=0.1;pC=0.1
    pH_H0=1.0;pE1_H=0.5
    e0=0.3;eFac=0.333
    overrideGlobSh=0
    strip=0.0

    def putVars(self,im,suffix=''):
        print '---------- '+suffix+' --------------'
        print self.name
        self.shiftDamps=numpy.ones(self.dimension)*1.0
        self.shiftTols=numpy.zeros(self.dimension)*1.0
        self.globShifts=numpy.zeros(self.dimension)#0th order corr.
        self.gsh1s=numpy.zeros(self.dimension)*1.0#1st order corr.
        self.rmins=numpy.zeros(self.dimension-1)*1.0#Nonsens
        self.hypType=0
        self.rdips=numpy.zeros(self.dimension-1)*1.0
        self.maxIs=numpy.zeros(self.dimension-1)*1.0
        self.distCut=numpy.ones(self.dimension-1)*1000.0
        self.resInclude=99999
        self.pLR=0.0
        self.noArom=False
        if im.has_key('skiparomatic'):
            self.noArom=eval(im['skiparomatic'])
        if im.has_key('overrideglobalshift'):
            self.overrideGlobSh=eval(im['overrideglobalshift'])
        if im.has_key('overrideHypType'):
            self.hypType=eval(im['overrideHypType'])
            im['hypType']=im['overrideHypType']
        if im['specvars'+suffix].has_key('hypType'):
            self.hypType=eval(im['specvars'+suffix]['hypType'])
            if self.hypType==1:self.rangeType='intra'
            elif self.hypType==0:self.rangeType='long-range'
        else:
            if self.rangeType=='intra':
                self.hypType=1
        print 'self.hypType:',self.hypType
        print 'self.rangeType:',self.rangeType
        if im['specvars'+suffix].has_key('strip'):
            self.pStrip=eval(im['specvars'+suffix]['strip'])
        if im['specvars'+suffix].has_key('resinclude'):
            self.resInclude=eval(im['specvars'+suffix]['resinclude'])
        if im['specvars'+suffix].has_key('plr'):
            self.pLR=eval(im['specvars'+suffix]['plr'])
        if im['specvars'+suffix].has_key('structure'):
            self.fromStructure=eval(im['specvars'+suffix]['structure'])
            if im.has_key('overrideFromStruc'):
                self.fromStructure=eval(im['overrideFromStruc'])
	    if not self.fromStructure:
	        allpriors=im['priors']
	        thisprior=im['specvars'+suffix]['conprior']
	        if isinstance(thisprior,str):
                    self.connum=[allpriors.index(thisprior)]
                elif isinstance(thisprior,list):
                    self.connum=[]
                    for p in thisprior:
                        if p in allpriors:
                            self.connum.append(allpriors.index(p))
                        else:self.connum.append(None)
	        print self.connum
        for i in range(self.dimension):
            dkey='shiftdamp'+str(i+1)
            if im['specvars'+suffix].has_key(dkey):
                self.shiftDamps[i]=eval(im['specvars'+suffix][dkey])
            else:
                nucname=self.nucnames[i]
                self.shiftDamps[i]=self.ShiftDampsElem[nucname]
            skey='shifttol'+str(i+1)
            if im['specvars'+suffix].has_key(skey):
                self.shiftTols[i]=eval(im['specvars'+suffix][skey])
            else:
                self.shiftTols[i]=self.shiftDamps[i]*2.0
            if not self.overrideGlobSh:
                gskey='globshift'+str(i+1)
                if im['specvars'+suffix].has_key(gskey):
                    self.globShifts[i]=eval(im['specvars'+suffix][gskey])
                gskey1='gsh1st'+str(i+1)
                if im['specvars'+suffix].has_key(gskey1):
                    self.gsh1s[i]=eval(im['specvars'+suffix][gskey1])
            if i<self.dimension-1:
                rmkey='rmin'+str(i+1)
                if im['specvars'+suffix].has_key(rmkey):
                    self.rmins[i]=eval(im['specvars'+suffix][rmkey])
                rdkey='rdip'+str(i+1)
                if im['specvars'+suffix].has_key(rdkey):
                    self.rdips[i]=eval(im['specvars'+suffix][rdkey])
                maxkey='maxI'+str(i+1)
                if im['specvars'+suffix].has_key(maxkey):
                    self.maxIs[i]=eval(im['specvars'+suffix][maxkey])
                rckey='rcut'+str(i+1)
                if im['specvars'+suffix].has_key(rckey):
                    self.distCut[i]=eval(im['specvars'+suffix][rckey])
        if im['specvars'+suffix].has_key('pE_H'):
            self.pE_H=eval(im['specvars'+suffix]['pE_H'])
        if eval(im['numexperiments'])>1 and self.hypType==0:
            if im['specvars'+suffix].has_key('pE1_H'):
                self.pE1_H=eval(im['specvars'+suffix]['pE1_H'])
            self.pE2_H=CalcVolfacCum(log(2.6),0.15,rmin=self.rmins[0],n=6.0)/\
                     CalcVolfacCum(log(1.7),0.15,rmin=self.rmins[0],n=6.0)*\
                     self.pE1_H
            self.pEn_H=CalcVolfacCum(log(min(4,self.distCut[0])),0.15,rmin=self.rmins[0],n=6.0)/\
                     CalcVolfacCum(log(1.7),0.15,rmin=self.rmins[0],n=6.0)*\
                     self.pE1_H
            print self.pE1_H,self.pE2_H,self.pEn_H
            if im['specvars'+suffix].has_key('pE2_H'):
                self.pE2_H=eval(im['specvars'+suffix]['pE2_H'])
            if im['specvars'+suffix].has_key('pEn_H'):
                self.pEn_H=eval(im['specvars'+suffix]['pEn_H'])
            else:rmin0=4.5
	    print self.rmins
            if rmin0<>self.rmins[-1]:
                fac=CalcVolfacCum(log(1.7),0.15,rmin=self.rmins[0],n=6.0)
		if len(self.rmins)>1:
                     fac+=CalcVolfacCum(log(rmin0),0.15,rmin=self.rmins[1],n=6.0)*2
                print 'fac:',fac
                self.pH_H0=fac#this is the default
                print 'self.pH_H0:',self.pH_H0
		if len(self.rmins)>1:#TODO: TJEK!
                    self.pE0_H=CalcVolfacCum(log(rmin0),0.15,rmin=self.rmins[1],n=6.0)
                    print 'self.pE0_H',self.pE0_H
            if im['specvars'+suffix].has_key('pH_H0'):
                self.pH_H0=eval(im['specvars'+suffix]['pH_H0'])
                print 'self.pH_H0:',self.pH_H0
                self.pE0_H=self.pH_H0/2/CalcVolfacCum(log(1.7),0.15,rmin=self.rmins[0],n=6.0)
                print 'self.pE0_H',self.pE0_H
            self.norm1=CalcVolfacCum(log(1.7),0.15,rmin=self.rmins[0],n=6.0)
            self.PH1_H0=self.pH_H0/CalcVolfacCum(log(1.7),0.15,rmin=self.rmins[0],n=6.0)
        if im['specvars'+suffix].has_key('pFN'):
            self.pFN=eval(im['specvars'+suffix]['pFN'])
        if im['specvars'+suffix].has_key('pFNcorr'):
            self.pFNcorr=eval(im['specvars'+suffix]['pFNcorr'])
        if im['specvars'+suffix].has_key('pDiff'):
            self.pDiff=eval(im['specvars'+suffix]['pDiff'])
        if im['specvars'+suffix].has_key('pN'):
            self.pN=eval(im['specvars'+suffix]['pN'])
        if im.has_key('rminH'):rmin0=eval(im['rminH'])
        if im['specvars'+suffix].has_key('lineWidth'):
            self.lineWidth=eval(im['specvars'+suffix]['lineWidth'])
        if im['specvars'+suffix].has_key('SN'):
            self.SN=eval(im['specvars'+suffix]['SN'])
        self.setGexpect()            
        print self.shiftDamps
        print self.shiftTols
        print self.globShifts
        print self.G_expects

    def setGexpect(self):
        dkBonds=(1.7,2.6,3.4)
        Gs=ones((self.dimension-1,3))*1.0
        for n in range(self.dimension-1):
          if self.multi[n]<>0:
            for k in range(len(dkBonds)):
                Gs[n,k]=CalcVolfacCum(log(dkBonds[k]),0.15,
                                      rmin=self.rmins[n],n=6.0)
        self.G_expects=Gs

    def getGexpt(self,ats,j):
        G=1.0
        Gs=self.G_expects
        for i in range(len(ats)-1):
            if self.multi[i]<>0:
                d=AtomMath.calc_distance(ats[i],ats[i+1])
                if 1.0<d<=2.1:G*=Gs[i,0]#1-bond
                elif 2.1<d<=2.7:G*=Gs[i,1]#2-bond
                elif 3.0<d<=3.7:G*=Gs[i,2]#3-bond
                else:G*=CalcVolfacCum(log(d),0.15,rmin=self.rmins[i],n=6.0)
        return G

    def getNormCs(self,xstd,mindist=1.53,elr=0.15,minstd=0.1):
        shnormc=1.0
        vnormc=1.0
        for k in range(self.dimension):
            shnormc=shnormc/math.sqrt(2*pi*self.shiftDamps[k]**2+minstd**2+xstd**2)
            if k<self.dimension-1 and self.multi[k]>0:
                vnormc=vnormc*CalcVolfacCum\
                          (log(mindist),elr**2,rmin=self.rmins[k],lsigint=1.0,n=6.0)
        self.shnormc=shnormc
        self.vnormc=vnormc

    def getMaxRmin(self):
        return self.rmins

    def getShFac(self,ass,mode):
        '''Bruger pdf og metode paa ass'''
        facprod=1.0
	pkmu,pksd=ass.peakShifts,ass.peakDevs
        ##print ass.stdevs
        ##print 'peak mu,sd',pkmu[0],pksd[0]
        for i in range(self.dimension):
            if mode=='normal':
                pdfi=ass.atoms[i].resAs.pdf
                print ass.atoms[i].resAs.max
                ##print 'pdfi',pdfi
                shfaci=pdfi.calcIntNorm(pkmu[i],pksd[i])
                shfaci=min(1.0,shfaci/(self.shnormc**(1.0/self.dimension)))
            elif mode=='pdf':shfaci=ass.shfacs[i]
            print 'shfaci:',shfaci
            facprod*=shfaci
        print
        ##print 'final shFac:',facprod
        ass.setShFac(facprod)

    def getVolFac(self,ass,Rmins,vnormc):
        ##TODO:tjek metode...
        volfac=1/vnormc
        print Rmins
        maxvolfac=0.0
        maxpos=0
        for k in range(len(ass.distances)):
            distsk=ass.distances[k]
            volfacs=zeros(self.dimension-1)
            for i in range(self.dimension-1):
                if self.multi[i]<>0:
                    if self.fromStructure:
                        modelLD=log(distsk[i])
                        modelSig=0.15
                        volfacs[i]=CalcVolfacCum(modelLD,modelSig**2,rmin=Rmins[i],n=6.0)
                    else:
                        if isinstance(distsk[i],LRProb):
                            volfacs[i]=distsk[i].prob
			    print 'LRPROB:',[distsk[i]]
                        else:
                            volfacs[i]=distsk[i]#a probability
		else:volfacs[i]=0.97
            volfac*=prod(volfacs)
            if volfac>maxvolfac:maxvolfac=volfac;maxpos=k;maxvolfacs=volfacs
        print maxvolfac
##        ass.setVolFac(maxvolfac,maxvolfacs,k) FEJL???!!!
        ass.setVolFac(min(1.0,maxvolfac),maxvolfacs,maxpos)
        ass.setOrderAtoms()

    def getFactors(self,ass,Rmins,vnormc,updvec,mode):
        if updvec[0]:
            self.getVolFac(ass,Rmins,vnormc)
        if updvec[1]:
            self.getShFac(ass,mode)

    def showProj(self,i,j,col='r'):
        lst=self.peakData.peakvc.list
        print lst[0]
        A=array(lst)*-1.0
        scatter(A[:,i],A[:,j],c=col,s=100,faceted=False,alpha=0.75)

    def getDistCuts(self,peak):
        return self.distCut

    def getConPris(self,peak):
	return self.conPriors

    def getGeneralizedDist(self,ati,atj,dimnum,conPris):
        if self.fromStructure:
            if self.resInclude<=4:
                rtype=getType((ati,atj))
                if rtype<=self.resInclude:
                    return AtomMath.calc_distance(ati,atj)
                else: return 9999.0
            else: return AtomMath.calc_distance(ati,atj)
        else:
            cp=conPris[dimnum]
            if self.resInclude<=4:
                rtype=getType((ati,atj))
                if rtype<=self.resInclude:
                    return cp.prob(ati,atj)
                else: return 0.0
            else: return cp.prob(ati,atj)

    def acceptGeneralizedDist(self,dist,cut):
        if self.fromStructure:
            return dist<cut
        else:
            #dist is a probability
            if isinstance(dist,LRProb):
                return dist.prob>cut
            else:
                return dist>cut
        #dist is a probability cut is a minProb

    def getValidAssigns(self,posasmat,DistCuts,sideInds,conPris):
        print 'DistCuts:',DistCuts
        print 'sideInds:',sideInds
        for k in range(len(posasmat)):
            print len(posasmat[k]),
        print
        allvalid=[]
        for inds in sideInds:
            validassigns=[]
            print inds
            for i in range(len(posasmat[inds.index(0)])):
                ##validassigns.append([posasmat[inds[0]][i]])
                validassigns.append([i])
            print validassigns
            for k in range(self.dimension-1):
                newvalidassigns=[]
                newdistances=[]
                ik=inds.index(k);ik1=inds.index(k+1)
                for i in range(len(validassigns)):
                    ##ass1di=validassigns[i][-1]
                    ass1di=posasmat[ik][validassigns[i][-1]]
                    ati=ass1di.atom
                    fri=string.atoi(ati.fragment_id)
                    for j in range(len(posasmat[ik1])):
                        #print i,j
                        ass1dj=posasmat[ik1][j]##.deep_copy()
                        atj=ass1dj.atom
                        frj=string.atoi(atj.fragment_id)
                        if self.multi[k]==0:#through-bond transfer
                            ##if fri+self.order[k]==frj+self.order[k+1]:
                            if fri-self.order[k]==frj-self.order[k+1]:
                                #TODO: TJEK: er det det rigtige atom?
                                newvalidassigns.append(validassigns[i]+[j])
                                if k==0:newdistances.append([None])
                                else:newdistances.append(distances[i]+[None])
                                ##print 'TJEK',k,fri,frj
                        else:#through-space transfer
                            dist=self.getGeneralizedDist(ati,atj,k,conPris)
                            if self.acceptGeneralizedDist(dist,DistCuts[k]):
                                if k==0:
                                    newdistances.append([dist])
                                    newvalidassigns.append(validassigns[i]+[j])
                                else:
                                    lst=validassigns[i]+[j]
                                    atlst=[posasmat[inds.index(n)][lst[n]].atom for n in range(len(lst))]
                                    if not _Atom.isMultipleLongRange(atlst):
                                        newdistances.append(distances[i]+[dist])
                                        newvalidassigns.append(lst)
                validassigns=newvalidassigns
                distances=newdistances
                print validassigns
##                if k==self.dimension-3:
                for tup in validassigns:
                    for n in range(len(tup)):
                        ass1dj=posasmat[inds.index(n)][tup[n]]
                        print ass1dj.atom,
                    print '--',
                print
##            if len(validassigns)==0:
##                return [([],[],[]) for inds in sideInds]
                #no valid assignments (no valid in one dim-combination)
            allvalid.append((validassigns,distances,inds))
        print 'allvalid:',allvalid
##        print len(allvalid[0][0]),'valid assignments'
        return allvalid

    def acceptPeak(self,peak):
       if peak.hErrProb>0.95:return False
       if not self.noArom:return True
       for sh in peak.shifts:
           if 90<sh<160:return False
       return True


    #below are procedures for virtual experiments
    

    def getIntensityDipCor(self,d,dimnum=0,rType=0):
       if d==0.0:return 1.0
       if d>self.distCut[dimnum]:return 0.0
       if self.SN<>None:
           if self.rdips[dimnum]==0:
               I0=self.maxIs[dimnum]
               r2=self.rmins[dimnum]
               b=max(-log(I0),0)
               C=0.1/I0*r2**6
               Int=exp(-b)*(1-exp(-C*(d**-6)))
               perm=self.seed[int(d*100000)%1000]
               #pseudo-random for each different atom pair
               result=Int*exp(perm*0.4)
               if rType>0:result/=1.2
               else:result*=1.2
               return result
##           lInt=log(Int)
##           lni=normalvariate(lInt,0.4)
##           return exp(lni)##*self.SN
       else:
           if d<=self.distCut[dimnum]:return 1.0
           else: return 0.0

    def getPeak(self,ch,nuc,pdb):
        pass

    def getPeaks(self,pdb,perm=None):
       lst=[];hlst=[];atlst=[]
       if self.multi[-1]<>0:#sidste tranfer er gennem rum
           orddiff=self.order[1]-self.order[0]
           print self.skipDim
           'NCOCX or NCACX or NCACO'
           pdbvc=pdbVoxelContainer()
           pdbvc.fillpdbvc(pdb,self.distCut[-1],nuc='C',perm=perm)
           #get the peaks in each residue-step...
           for ch in range(len(pdb)):
             if SYMM==None or ch<SYMM[1]:
              for nuc in range(len(pdb[ch])):
               ##print ch,nuc

               ##print '----------'
               if nuc+orddiff>=0 and nuc+orddiff<len(pdb[ch]):
                   at0=_Atom(pdb[ch][nuc+self.order[0]][self.atnames[0]])
                   at1=_Atom(pdb[ch][nuc+orddiff][self.atnames[1]])
                   if at0.shift<>None and at1.shift<>None:
                       ##print ch,nuc
                       ##print at0
                       ##print at1
                       fac=(getFac(at0)**2)*sqrt(getFac(at1))
                       c=at1.position
                       dlst=pdbvc.findNearestFromCoord\
                             (c,distMetricVec,None,maxd=self.distCut[-1])
                       if len(dlst)>1:
                           ##print len(dlst)
                           startI=1
                           if len(self.skipDim)>0:startI=0
                           for i in range(0,len(dlst)):
                               num=dlst[i][2]
                               d,ati=dlst[i][0],pdbvc.atreflst[num]
                               if ati.shift<>None:
                                 if self.atnames[2]==None or ati.name==self.atnames[2]:
                                   shvec=(at0.shift[0],at1.shift[0],pdbvc.shlst[num][0])
                                   ##print shvec
                                   if not self.get_pFalseNeg(shvec,addDim=len(self.skipDim)):
                                       rtype=getType((at0,at1))
                                       inten=self.getIntensityDipCor(d,dimnum=1-len(self.skipDim),rType=rtype)
                                       inten*=fac*sqrt(getFac(ati))*self.SN
                                       ##print '    ',ati,d,inten
                                       if inten>1:
                                           if self.skipDim==[1]:#TODO: generaliser
                                              lst.append((at0.shift[0]+normalvariate(0,0.05),
                                                          pdbvc.shlst[num][0]+normalvariate(0,0.05)))
                                              hlst.append(inten)
                                              atlst.append((at0,pdbvc.atreflst[num]))
                                           elif self.skipDim==[0]:#TODO: generaliser
                                              lst.append((at1.shift[0]+normalvariate(0,0.05),
                                                          pdbvc.shlst[num][0]+normalvariate(0,0.05)))
                                              hlst.append(inten)
                                              atlst.append((at1,pdbvc.atreflst[num]))
                                           else:
                                              lst.append((at0.shift[0]+normalvariate(0,0.05),
                                                          at1.shift[0]+normalvariate(0,0.05),
                                                          pdbvc.shlst[num][0]+normalvariate(0,0.05)))
                                              hlst.append(inten)
                                              atlst.append((at0,at1,pdbvc.atreflst[num]))
               
           #self.order[0] boere vaere 0
       elif prod(self.multi)==0:## in [[0],[0,0],[0,0,0]]:
            #TODO goer nedenst. faerdig..
            for ch in range(len(pdb)):
                for nuc in range(len(pdb[ch])):
                    lstn=[];atlstn=[]
                    fac=1.0
                    for j in range(self.dimension):
                       name,ord=self.atnames[j],self.order[j]
		       try:
                          at=pdb[ch][nuc+ord][name]
                          sh=at.shift
                          fac*=getFac(at)
                          if sh<>None:
                              lstn.append(sh[0]+normalvariate(0,0.05))
                              at=pdb[ch][nuc+ord][name]
                              atlstn.append(_Atom(at))
                          else:break
		       except KeyError:break
                    inten=fac*self.SN
                    pdraw=rand()
                    if inten>1 and j==self.dimension-1 and pdraw>=self.pStrip:
                        lst.append(tuple(lstn))
                        atlst.append(tuple(atlstn))
                        hlst.append(inten)
       elif self.dict<>{}:
        #TODO goer nedenst. faerdig..
        ##for i in range(len(pdb)):
         1/0
##         allshlst=[]
##         allatlst=[]
##         for mname in self.dict.keys():
##           shlst=[]
##           atlst=[]
##           if self.dict[mname]>uniform(0.0,1.0):
##            for j in range(self.dimension):
##               ord=self.order[j]
##               if j<>self.multi:name=self.atnames[j]
##               else:name=mname
##               try:sh=pdb[ch][nuc+ord][name].shift
##               except KeyError:sh=None
##               if sh<>None:
##                   if perm<>None:
##                       sh=sh+perm[ch][nuc+ord][name].shift
##                   shlst.append(sh+normalvariate(0,0.05))
##                   atlst.append(pdb[ch][nuc+ord][name])
##               else:
##                  shlst=[]
##                  atlst=[]
##                  break
##            if shlst<>[]:allshlst.append(shlst)
##            if atlst<>[]:allatlst.append(atlst)
##         ##return allshlst,allatlst
       return lst,hlst,atlst

    def getPeaks2(self,pdb,perm=None):#skal jeg bruge perm til noget?
       #Dette bruges naar 1. transfer er afstands-afhaengig
       #put carbon koordinater i en 3d voxelcontainer
       pdbvc=pdbVoxelContainer()
       pdbvc.fillpdbvc(pdb,self.distCut[0],nuc='C',perm=perm)
       print 'filling...'
       #Dette bruges naar 2. transfer er afstands-afhaengig
       if self.dimension==3:#f.eks 3D DipCor
           pdbvc2=pdbvc.getcopy(self.distCut[1])
           #pdbvc2 kan evt. have en finere grid-indeling ~ kortere afstande korreleres
           print 'filling...'
       #get the peaks based on the structure
       lst=[]
       hlst=[]
       atlst=[]
       for i in range(len(pdbvc.list)):
        if self.atnames[0]==None or self.atnames[0]==pdbvc.atreflst[i].name:
         ##if sel==None or sel[0]==None or shlst[i]>sel[0][0] and shlst[i]<sel[0][1]:
          for j in pdbvc.findNearestNeighbours(i):
            ##if sel==None or sel[1]==None or shlst[j]>sel[1][0] and shlst[j]<sel[1][1]:
            ##print shlst[i],shlst[j]
            ati,atj=pdbvc.atreflst[i],pdbvc.atreflst[j]
            d=AtomMath.calc_distance(ati,atj)
            inten=self.getIntensityDipCor(d,rType=getType((ati,atj)))
            fac=getFac(ati)*sqrt((getFac(atj)))
            inten=inten*fac
            ##if inten>1:print d,inten
            if (SYMM==None and inten*self.SN>=1.0 and pdbvc.shlst[i]<>None and pdbvc.shlst[j]<>None) or \
               (SYMM<>None and inten*self.SN>=1.0 and (pdbvc.shlst[i]<>None or pdbvc.shlst[j]<>None)):
              #below block is only for symmetric molecules
##              if SYMM<>None and abs(chid2chnum(atreflst[i].chain_id)-\
##                 chid2chnum(atreflst[j].chain_id))>=SYMM[1]:
##                 for k in [i,j]:
##                   if shlst[k]==None:
##                     symmat=atreflst[k]
##                     schainid=chid2chnum(symmat.chain_id)
##                     sname=symmat.name
##                     sfragid=symmat.fragment_id
##                     basech=schainid%SYMM[1]
##                     pdbvc.shlst[k]=pdb[basech][sfragid][sname].shift[0]
##                     break
              if pdbvc.shlst[i]<>None and pdbvc.shlst[j]<>None:
                if SYMM==None or \
                   (chid2chnum(pdbvc.atreflst[i].chain_id)<SYMM[1] or\
                    chid2chnum(pdbvc.atreflst[j].chain_id)<SYMM[1]):
                 if self.dimension==2:
                      if 1:#pdbvc.shlst[i][0]<pdbvc.shlst[j][0]:## and abs(shlst[i][0]-shlst[j][0])>0.1:#2d
                        #ovenst. betingelse skal fjernes
                        shvec=(pdbvc.shlst[i][0],pdbvc.shlst[j][0])#2d
                        if not self.get_pFalseNeg(shvec):
                          lst.append((pdbvc.shlst[i][0]+normalvariate(0,0.05),
                                      pdbvc.shlst[j][0]+normalvariate(0,0.05)))
                          hlst.append(inten*self.SN)
                          atlst.append((pdbvc.atreflst[i],pdbvc.atreflst[j]))
                 else:#3d - needs reimplementation for symmetric molecules...
                  ##print '-------------'
                  for k in pdbvc2.findNearestNeighbours(j):
                    ##print i,j,k
                    if i<>k and i<>j and j<>k:#shlst[i]<shlst[j] and shlst[j]<shlst[k] and i<>k:
                      shvec=(pdbvc.shlst[i][0],pdbvc.shlst[j][0],pdbvc.shlst[k][0])#3d
                      if not self.get_pFalseNeg(shvec):
                        atk=pdbvc.atreflst[k]
                        d2=AtomMath.calc_distance(atj,atk)
                        inten2=inten*self.getIntensityDipCor(d2,dimnum=1,rType=getType((atj,atk)))*sqrt((getFac(atk)))
                        if inten2*self.SN>=1.0:
                          ##print ati.fragment_id,ati.name,atj.fragment_id,atj.name,\
                          ##      atk.fragment_id, atk.name,d,d2
                          lst.append((pdbvc.shlst[i][0]+normalvariate(0,0.05),
                                      pdbvc.shlst[j][0]+normalvariate(0,0.05),
                                      pdbvc.shlst[k][0]+normalvariate(0,0.05)))
                          hlst.append(inten2*self.SN)
                          atlst.append((pdbvc.atreflst[i],pdbvc.atreflst[j],pdbvc.atreflst[k]))
                        ##else:print i,j,k,d,d2,inten2*self.SN
       return lst,hlst,atlst

    def getVirtualPeakList(self,pdb):
       print self.name
       #TODO: gen-implementer getPeaks metoderne til een generelt som i base.getnearest
       if self.multi[0]==0:#1. transfer er entydig (f.eks. gennem binding)
            lst,hlst,atomlist=self.getPeaks(pdb)
            print lst[0]
            print atomlist[0][0].name
       else:
          lst,hlst,atomlist=self.getPeaks2(pdb)
          print lst[0];print hlst[0];print atomlist[0][0]
          print len(lst)
       if 1:
          virtSpec=VirtSpectrum()
          virtSpec.defineData(lst,hlst,atomlist,self)
          ##show()
          if SHOWON:# and self.dimension==2:
              virtSpec.pickData.visualize(virtSpec.lineWidths[0],self.dimension)
          if SHOWON or SHOWON2:
              show()
              clf()
       ##save_dba2(virtSpec,'virtSpec.pck')
       return virtSpec
       ##return FinalPeakPos, PeakHeights, PeakAssignments,obsFrac

    def writePeakList(self,ext):
       file=open(self.name+ext,'w')
       for i in range(len(self.list)):
          line1=''
          line2=' '
          for j in range(self.dimension):
            line1=line1+'%8.2f 0.0'%(self.list[i][j])
          if self.aslst[i]==None:
           for j in range(self.dimension):
            line2=line2+'iX:N-'
          else:
           for j in range(self.dimension):
            if SYMM<>None:
              line2=line2+self.aslst[i][j].chain_id+self.aslst[i][j].fragment_id\
              +self.aslst[i][j].res_name+':'+self.aslst[i][j].name+'-'
            else:
              line2=line2+self.aslst[i][j].fragment_id\
              +self.aslst[i][j].res_name+':'+self.aslst[i][j].name+'-'
          hlin='%10.2f'%(self.vallst[i])
          ilin='%4d'%(i)
          #print line1+hlin+line2
          file.write(ilin+line1+hlin+line2[:-1]+'\n')
       file.close()
       
    def writePeakListAssigned(self,ext):
       file=open(self.name+ext,'w')
       file1=open(self.name+'_sparky'+ext,'w')
       file2=open(self.name+'_sparky2'+ext,'w')
       C=self.corrections
       for i in range(len(self.allassigns)):
          asd=self.allassigns[i]
          peak=self.peakData.peaklist[i]
          if asd.assigns==None:
               prob=0
               if self.dimension==2:
                  line='     ?-?     '
          else:
               ass=asd.assigns[asd.maxIndex][1];prob=asd.maxPpost
               rns,ris,rcs=[],[],[]
               for j in range(self.dimension):
                   ris.append(ass.atoms[j].fragment_id)
                   rns.append(aa31dict[ass.atoms[j].res_name])
                   rcs.append(ass.atoms[j].name)
               frd=abs(eval(ris[0])-eval(ris[1]))
               if self.dimension==2:
                   if ris[0]==ris[1]:#2d
                       line='%6s-%-6s'%(rns[0]+ris[0]+rcs[0],rcs[1])
                   else:
                       line='%6s-%-6s'%(rns[0]+ris[0]+rcs[0],rns[1]+ris[1]+rcs[1])
          ##X=ass.coords+ass.shiftDiffSigned#globally shifted
          X=peak.shifts#globally shifted
          G=self.peakData.globalshift
          G1=self.peakData.gsh1s#1st order corrections
          line2='%20s%7.3f%11.3f%13.1f%13.1f%13.3f%13.3f%12.1f%11.1f%9.3f'%\
                 (line,X[0],
                  X[1],peak.volumes,peak.rms,
                  peak.fitheight,peak.height,peak.lws[0],peak.lws[1],prob)
##                     (line[:-1],X[0]-(C[0][0]*X[0]+C[0][1]),
##                      X[1]-(C[1][0]*X[1]+C[1][1]),peak.volumes,peak.rms,
##                      peak.fitheight,peak.height,peak.lws[0],peak.lws[1],prob)
          lineSparky='%20s%7.3f%11.3f%9.4f'%\
                      (line,X[0]-G[0]-G1[0]*X[0],
                                 X[1]-G[1]-G1[1]*X[1],prob)
          lineSparky2='%20s%7.3f%11.3f%9.4f'%\
                      (line,X[0]-G[0]-G1[0]*X[0],
                                 X[1]-G[1]-G1[1]*X[1],frd)
##                          (line,X[0]-G[0]-(C[0][0]*X[0]+C[0][1]),
##                           X[1]-G[1]-(C[1][0]*X[1]+C[1][1]),prob)
          ##print line2
##	      hlin='%10.2f'%(self.vallst[i])
##	      ilin='%4d'%(i)
##	      #print line1+hlin+line2
          file.write(line2+'\n')
          file1.write(lineSparky+'\n')
          file2.write(lineSparky2+'\n')
       file.close()
       file2.close()
       file1.close()

    def get_pFalseNeg(self,shvec,addDim=0,symm=False):
	if symm==True:
	    return self.get_pFalseNeg(shvec,addDim,False) and \
                   self.get_pFalseNeg((shvec[1],shvec[0]),addDim,False)
        for regmat in self.exclude:
            for n in range(self.dimension+addDim):
                if shvec[n]<regmat[n][0] or shvec[n]>regmat[n][1]:break
                #still here:
                if n==self.dimension-1+addDim:return 1.0
        for i in range(self.dimension+addDim):
            for j in range(i+1,self.dimension+addDim):
                if abs(shvec[i]-shvec[j])<self.diagCut:return 1.0
        return 0.0

    def stripPeaks(self,explst0,pair=(0,1),sym=2,tol=0.5,slice=None):
        stripped=0
	if slice<>None:
          for j in range(len(explst0)):
            explst0[j].peakData.peakvc.putSlices(comp=1)
	    for s in explst0[j].peakData.peakvc.slices:
		print len(s.list),
	    print
        for i in range(len(self.peakData.peaklist)):
          peak=self.peakData.peaklist[i]
          thisstrip=None
          for k in range(sym):
            shs=[]
            for n in range(len(pair)):
                shs.append(peak.shifts[pair[n+k*((-1)**n)]])
            for j in range(len(explst0)):
                if slice<>None:vcj=explst0[j].peakData.peakvc.slices[slice]
                else:vcj=explst0[j].peakData.peakvc
                dlst=vcj.findNearestFromCoord(shs,distMetricTup2,None)
                if len(dlst)==0 or dlst[0][0]>tol:
                    if thisstrip<>0:thisstrip=1
                    ##if len(dlst)>0: print array(shs)-array(dlst[0][1])
                else:thisstrip=0
          if peak.strip<>1:#peak er ikke allerede stripped
              peak.strip=thisstrip
              if thisstrip==1:stripped=stripped+1
        print stripped, 'stripped peaks'

    def putConPriors(explst,conpri,im):
        for exp0 in explst:
            assert isinstance(exp0,Experiment)
            if not exp0.fromStructure:
                exp0.conPriors=[]
                for i,n in enumerate(exp0.connum):#connum is a list!
                    if n<>None:
                        exp0.conPriors.append(conpri[n])
                        print 'conpriormin:',exp0.name,n,exp0.rmins[i],conpri[n]
                        conpri[n].rmin=exp0.rmins[i]
                    else:exp0.conPriors.append(None)
                print exp0.distCut
                exp0.distCut=numpy.ones(len(exp0.distCut))*eval(im['pcut'])
                print exp0.distCut

    putConPriors = staticmethod(putConPriors)
    
    def chooseAssigns(self,fac=10,thr=0.002,reject=0,maxnum=100,show=0,show2=0):
        if reject==0:mingvc=1.0/(fac**2)
        else:mingvc=reject
        ambdba={}
        numlst=[]
        numlst2=[]
        newAllassigns=[]
        maxcount=0
        Hlst=[]
        for peak in self.peakData.peaklist:
        ##for i in range(len(self..allassigns)):
            finalassigns=[]
            ##asd=self..allassigns[i]
            asd=peak.assignData
	    asd.numAccepted=0
            if asd.assigns<>None and len(asd.assigns)>0:
                if asd.use in [1,2]:
		  if not peak.restraintContainInformation():
		    finalassigns=[]
		    print 'restraint contain no information'
		  else:
                    num=len(asd.assigns)
                    numlst.append(num)
		    asd.assigns.sort()
		    #WARNING: kan ikke bruges igen til at opdatere assignments
		    asd.assigns.reverse()
                    if asd.maxPpost>1-1.0/fac:
		      ##if asd.assigns[0][1].acceptAsSingle():
                        finalassigns=asd.assigns[:1]
			asd.numAccepted=1
                        numlst2.append(1)
                        Hlst.append(1.0)
			print 'unambiguous',asd.maxPpost
                    else:
                        entropy=0.0
                        for c in range(len(asd.assigns)):
		            #print asd.assigns[c][1].atoms[0]
			    #print asd.assigns[c][1].atoms[1]
                            p=asd.assigns[c][0]
			    print p,
                            if p>0:
                                lp=log(p)
                                #print p,-lp
                                entropy=entropy-p*lp
                            else:entropy=None
                            if asd.assigns[c][0]==0 or asd.maxPpost/asd.assigns[c][0]>fac or\
                               asd.assigns[c][0]<mingvc:break
			print
                        if show2:
                            #print entropy
                            if entropy<>None:
                                Hlst.append(exp(entropy))
                        #print c,len(asd.assigns)
                        numlst2.append(c)
                        if c>maxcount:maxcount=c
                        if c<=maxnum:
                          if asd.accept(c,thr):
			  ##if c>0 or asd.assigns[0][1].acceptAsSingle():
			    finalassigns=asd.assigns[:c]
			    asd.numAccepted=min(len(asd.assigns),c)
			    ##asd.numAccepted=c
			else:
			    finalassigns=[]
			    asd.numAccepted=0
            newAllassigns.append(finalassigns)
        #print Hlst
        if show:hist(numlst2,bins=30)
        if show2:
            #hist(numpy.array(statlst),bins=40)
            n,bins,patches=hist(numpy.array(Hlst))
            print n,bins
        return newAllassigns


class NMR3DcccDipCorAli(Experiment):
        name='DipCor3Ali'
        dimension=3
        nucnames=['C','C','C']
        atnames=[None,None,None]
##        #selective=[[0.0,100.0],[0.0,100.0],None]
##        selective=[[0.0,100.0],None,None]
##	spectralWidths=[[4.5,70.0],[4.5,70.0],[-20,200]]
##	exclude=([((75,200),(0,200))],[((75,160),(0,200))])
        exclude=[((75,200),(0,200),(0,200)),
                 ((0,200),(75,200),(0,200)),
                 ((0,200),(0,200),(75,160)),
                 ((0,200),(32,48),(0,200))]
        multi=[1,1]
        ##distCut=[100,100]
        diagCut=10.0
	e1=0.15

class NMRccDipCor(Experiment):
	name='DipCor'
	dimension=2
	nucnames=['C','C']
	atnames=[None,None]
	multi=[1]
	##distCut=[100.0]
	exclude=[((75,200),(0,200)),((75,170),(0,200)),((0,200),(75,170))]
##	exclude=[((75,200),(0,200)),((75,170),(0,200))]#aromatic re-included
##	excludeBoth=[((75,160),(0,200))]
	exclpt2=[1]
	diagCut=5.0
	e1=0

class ncacx(Experiment):
        name='NCACX'
        dimension=3
        nucnames=['N','C','C']
        atnames=['N','CA',None]
        multi=[0,1]
	##distCut=[None,4.0]
        order=[0,0,None]
        rangeType='intra'
        exclude=[((100,150),(40,80),(80,200)),
                 ((133,150),(40,80),(0,200))]
        #C', aromatic and PRO
	diagCut=3.0
	e1=0

class NcaCX(ncacx):
        name='NcaCX'
        dimension=2
        skipDim=[1]
        diagCut=-1.0

class ncocx(Experiment):
        name='NCOCX'
        dimension=3
        nucnames=['N','C','C']
        atnames=['N','C',None]
        multi=[0,1]
	##distCut=[None,4.0]
        order=[0,-1,None]
        rangeType='intra'
        exclude=[((100,150),(165,200),(80,185)),
                 ((133,150),(165,200),(0,200))]
        #C', aromatic and PRO
	diagCut=3.0
	e1=0

class ncaco(Experiment):
        #through-space transfer to C'
        name='NCACO'
        dimension=3
        nucnames=['N','C','C']
        atnames=['N','CA','C']
	##distCut=[None,4.0]
        multi=[0,1]
        order=[0,0,None]
        ##multi=[0,0]
        ##order=[0,0,0]
        rangeType='intra'
        exclude=[((100,150),(40,80),(0,160)),
                 ((133,150),(40,80),(0,200))]
        #C_ali, aromatic and PRO
	diagCut=3.0
	e1=0

class ncacon(Experiment):
        name='NCACON'
        dimension=4
        nucnames=['N','C','C','N']
        atnames=['N','CA','C','N']
        multi=[0,0,0]
	##distCut=[None,4.0]
        order=[0,0,0,1]
        rangeType='intra'
        exclude=[((100,150),(40,80),(0,160),(100,150)),
                 ((133,150),(40,80),(0,200),(100,150)),
                 ((100,150),(40,80),(0,200),(133,150))]
        #C_ali, aromatic and PRO
	diagCut=3.0
	e1=0

class ncacbcon(Experiment):
        name='NCACBCON'
        dimension=5
        nucnames=['N','C','C','C','N']
        atnames=['N','CA','CB','C','N']
        multi=[0,0,0,0]
	##distCut=[None,4.0]
        order=[0,0,0,0,1]
        rangeType='intra'
        exclude=[((100,150),(40,80),(40,80),(0,160),(100,150)),
                 ((133,150),(40,80),(40,80),(0,200),(100,150)),
                 ((100,150),(40,80),(40,80),(0,200),(133,150))]
        #C_ali, aromatic and PRO
	diagCut=3.0
	e1=0

class caconcaco(Experiment):
        name='CACONCACO'
        dimension=5
        nucnames=['C','C','N','C','C']
        atnames=['CA','C','N','CA','C']
        multi=[0,0,0,0]
	##distCut=[None,4.0]
        order=[0,0,1,1,1]
        rangeType='intra'
        exclude=[((40,80),(0,160),(100,150),(40,80),(0,200)),
                 ((40,80),(0,200),(100,150),(40,80),(0,160)),
                 ((40,80),(0,200),(133,150),(40,80),(0,200))]
        #C_ali, aromatic and PRO
	diagCut=3.0
	e1=0

class cacbconcacbco(Experiment):
        name='CACBCONCACBCO'
        dimension=7
        nucnames=['C','C','C','N','C','C','C']
        atnames=['CA','CB','C','N','CA','CB','C']
        multi=[0,0,0,0,0,0]
	##distCut=[None,4.0]
        order=[0,0,0,1,1,1,1]
        rangeType='intra'
        exclude=[((40,80),(40,80),(0,160),(100,150),(40,80),(40,80),(0,200)),
                 ((40,80),(40,80),(0,200),(100,150),(40,80),(40,80),(0,160)),
                 ((40,80),(40,80),(0,200),(133,150),(40,80),(40,80),(0,200))]
        #C_ali, aromatic and PRO
	diagCut=3.0
	e1=0


def parser(buf,i,j,s):
    if s=='':
        for k in range(i,len(buf)):
            if buf[k]==[]:return k
    for k in range(i,len(buf)):
        if len(buf[k])>j and buf[k][j]==s:return k
    return k

def getinds(buf,firstnum=0):
    k=parser(buf,firstnum,1,'assigned_chemical_shifts')
    if k==len(buf)-1:return k, k
    k2=parser(buf,k+1,0,'loop_')
    k3=parser(buf,k2+1,0,'loop_')
    k4=parser(buf,k3+1,0,'loop_')
    k5=parser(buf,k4+1,0,'')
    start=k5+1
    end=parser(buf,start,0,'')
    return start,end

def dbafill(dba,start,end,buf,chnum):
    if len(buf[0])==8:return dbafill2(dba,start,end,buf,chnum)
    if buf[start:end]<>[]:dba[chnum]={}
    for lst in buf[start:end]:
        ##print lst
        elem=lst[5]
        if elem in ['N','C']:#['N','C']:
            res=lst[1]
            at=lst[4]
            avg=string.atof(lst[6])#+normalvariate(0,0.1)
            if lst[7]=='.':std=None
            else:std=string.atof(lst[7])
            if not dba[chnum].has_key(res):dba[chnum][res]={}
            dba[chnum][res][at]=(avg,std)
            #print avg,std
    return dba  

def dbafill2(dba,start,end,buf,chnum):
    if buf[start:end]<>[]:dba[chnum]={}
    for lst in buf[start:end]:
        ##print lst
        elem=lst[4]
##        if elem in ['C']:#['N','C']:
        if elem in ['N','C']:
            res=lst[1]
            at=lst[3]
            avg=string.atof(lst[5])
            if lst[6]=='.':std=None
            else:std=string.atof(lst[6])
            if not dba[chnum].has_key(res):dba[chnum][res]={}
            dba[chnum][res][at]=(avg,std)
    return dba  

def parseBMRfile(filename):
    buf=initfil2(filename)
    dba={}
    first=0
    chnum=0
    while first<len(buf):
        start,end=getinds(buf,firstnum=first)
        dba=dbafill(dba,start,end,buf,chnum)
        first=end+1
        chnum=chnum+1
    if len(dba)==0:return parseBMRfile2(filename)
    return dba

def parseBMRfile2(filename):
    buf=initfil2(filename)
    dba={}
    dba=dbafill2(dba,0,len(buf),buf,0)
    return dba

class Peak:
    #globalshift=[1.69,1.69]
    
    def __init__(self,peakdata,ind,ilst,dim):
        shs=[]
        ass=[]
        lst=peakdata.peakbuffer[ind]
        gsh=peakdata.globalshift
        for i in range(dim):
            sh=string.atof(lst[ilst[i]])+gsh
            shs.append(sh)
            asi=lst[ilst[i+dim]]
            ass.append(asi)
        self.shifts=tuple(shs)
        self.names=tuple(ass)
        self.score=string.atof(lst[0])
        volset=[[],[]]#skal aendres med 3d!!!!!!!!!
        errset=[[],[]]#skal aendres med 3d!!!!!!!!!
        for i in range(2):
            vols=[]
            errs=[]
            for j in range(len(peakdata.volbuffers[0][0])-1):
                vol=string.atof(peakdata.volbuffers[i][ind][j+1])
                vols.append(vol)
                err=string.atof(peakdata.errbuffers[i][ind][j+1])
                errs.append(err)
            volset[i]=vols
            errset[i]=errs
        self.volumes=volset
        self.errors=errset

class Peak_sparky:
    #globalshift=[1.69,1.69]
    errors=None
    probnoise=None
    rms=None
    lhrat=None
    strip=None
    virtFlag=None
    
    def __init__(self,peakdata,ind,dim):
        shs=[]
        ass=[]
        self.fromheight=0
        lst=peakdata.peakbuffer[ind]
        gsh=peakdata.globalshift
        gsh1=peakdata.gsh1s
        for i in range(dim):
            sh0=string.atof(lst[i+1])
            sh=sh0+gsh[i]#0th order correctiom
            sh=sh+gsh1[i]*sh0#1st order correction
            shs.append(sh)
        self.shifts=tuple(shs)
        self.names=peakdata.peakbuffer[ind][0]
        self.score=None
        self.lws=numpy.ones(dim)*200
        self.fitheight=0
        self.volumes=eval(peakdata.peakbuffer[ind][dim+1])
        ##print peakdata.peakbuffer[ind]
        if len(peakdata.peakbuffer[ind])>5:
            if peakdata.peakbuffer[ind][dim+2]=='ga':
                del peakdata.peakbuffer[ind][dim+2]
            #print peakdata.peakbuffer[ind]
            peakdata.allvols.append(self.volumes)
            self.height=string.atof(peakdata.peakbuffer[ind][dim+4])
            self.fitheight=string.atof(peakdata.peakbuffer[ind][dim+3])
            for j in range(dim):
                self.lws[j]=string.atof(peakdata.peakbuffer[ind][dim+5+j])
            self.lhrat=abs(log(self.height/self.fitheight))
            self.rms=max(eval(peakdata.peakbuffer[ind][dim+2]),1.0)
            peakdata.allheights.append(self.height)
            peakdata.sumfac=peakdata.sumfac+self.volumes/self.height
            if len(peakdata.peakbuffer[ind])>dim*2+5:#virtual data
                self.mindist=eval(peakdata.peakbuffer[ind][dim*2+5])
            if len(peakdata.peakbuffer[ind])>dim*2+6:#virtual data + model assignments
                self.modelAsslst=peakdata.peakbuffer[ind][dim*2+6:]
                ##print self.modelAsslst
	    ##else:self.modelAsslst=[]
	    #print self.lhrat,log(self.rms)
        else:
	   self.fromheight=1
	   ##self.modelAsslst=[]
        ##print self.shifts,self.volumes
	self.pDiff=0.0

    def setAssignData(self,exp0,i):
        self.assignData=AssignData(self,exp0,i)

    def getSideInds(self):
        return [range(len(self.shifts))]

    def getRmin(self,exp0):
        self.vnormc=exp0.vnormc
        return exp0.rmins

    def getPeakDevs(self,exp0):
        return exp0.shiftDamps

    def getDampings(self,exp0):
        return exp0.shiftDamps

    def reshapeAssigns(self,valdba,posasmat):
        #nu skal dimensionerne byttes rundt for at beholde den gl datastruktur
        assignlst=[]
        ptmat=[]
        atkeys=[]
        for tup in valdba.keys():
            print 'tup:',tup
            atvec,shvec,stdvec,probvec,ddvec,tdvec,shfvec=[],[],[],[],[],[],[]
            shdiffSgn=[]
            distNDs=[]
            ptlst=[]
            for k in range(len(tup)):
                print '....',k
                ##ass=ass1dvec[k]
                ass=posasmat[k][tup[k]]
                atk,shk,stdk,probk,diffk,ddk,tdk,shfk=\
                ass.atom,ass.shift,ass.stdev,ass.prob,ass.diff,ass.dampdiff,ass.totdamp,ass.shfaci
                print atk,shk,stdk,probk,diffk,ddk,tdk,shfk
                try:ptk=atk.pointer
                except AttributeError:ptk=atk.pt
                ptlst.append(ptk)
                pdk=ass.prevdist
                if k>0:distNDs.append(pdk)
                #generaliseres! da distND bliver dist fra den sidste dim!
                dimk=ass.dim
                #print '+++',atk,shk,stdk,diffk,pdk,dimk
                atvec.append(atk)
                shvec.append(shk)
                stdvec.append(stdk)
                probvec.append(probk)
                shdiffSgn.append(diffk)
                ddvec.append(ddk)
                tdvec.append(tdk)
                shfvec.append(shfk)
            atkey=atvec[:]
            atkey.sort()
            atkeys.append(tuple(atkey))
            print distNDs
            ptlst.sort()
            ptmat.append(ptlst)
            #print '-----------------'
            assND=Assignment(atvec,shvec,stdvec,probvec,distNDs,None,shdiffSgn,ddvec,tdvec,shfvec,valdba[tup])
            assignlst.append(assND)
        self.initAssigns=assignlst
        self.ptMat=ptmat
        if isinstance(self,BuildUpPeakVector):
            print self.dba
            if DEBUG:
                print self.assSet
                Sn=Set(atkeys)
                print Sn
                S_int=Sn&self.assSet
                if len(S_int)==0:print 'Empty intersection'
                else:print S_int
                Sdiff=self.assSet-Sn
                print 'All observed:',self.assSet.issubset(Sn),Sdiff,
                if len(Sdiff)>0:
                    for s in Sdiff:
                        for pair in comb4(len(s)):
                            print calcDist(s[pair[0]],s[pair[1]]),
                print
            ##print '',Sn.issubset(self.assSet)

    def rankInitAssigns(self,ide,exp0,inc,updvec,mode):
        '''method to rank the assignments for each peak'''
        different=0
        if not SILENT:
            print '#'*30;print self.shifts
            print 'peak.hErrProb:',self.hErrProb
            try:print self.assSet
            except AttributeError:pass
        Rmins=self.getRmin(exp0)#also sets self.vnormc
        peakDevs=self.getPeakDevs(exp0)
        for ass in self.initAssigns:
	    ass.peakDevs=peakDevs
	    ass.peakShifts=self.shifts
            co=ass.coords
            dlst=exp0.peakData.peakvc.findNearestFromCoord(co,distMetricTup,None)
            ##print dlst
            if 1:##len(dlst)>0:#TODO lave peakvc med passende vwidth...
             ##if inc or stdsize>dampsize or ide==dlst[0][2]:
             if inc or ide==dlst[0][2]:
               #TODO: genimplementere includeall==0...
               #alternativt findes der en anden peak taettere paa
               #dette skal vaere en option, boer ikke benyttes hvis assignments ikke haves! (lambda>gamma)
                ##ass.setResAsVec()
                if not SILENT:print Rmins,self.vnormc,self.shifts,peakDevs
                exp0.getFactors(ass,Rmins,self.vnormc,updvec,mode)
                #also sets ass.volFac and ass.shFac
                ass.calcGiFi()
                if not SILENT:
                    ass.show_assign(exp0.fromStructure)
                    print ide,'----------------------',(ass)
             else:
                 ass.GiFi=0.0;ass.shFac=0.0;ass.volFac;ass.volFacs=zeros(exp0.dimension);ass.maxPos=0
                 if not SILENT:print 'DIFFERENT?',ide,dlst[0][2]
                 if ide<>dlst[0][2]:different=1

    def stripTest(self,exp0,vc,peaklist,tol,pairlist,accepts,pdb=None,shifts=None,**kwargs):
        #TODO: generalize...
        #der skal vaere noget med at tage hoejde for omraader i spektret med meget overlap...
        #...specielt f.eks. NCACX: CACX ses maaske ikke pga overlap
        if shifts==None:shs=self.shifts
        else:shs=shifts
        xErr=0.0
        print '%7.2f%7.2f%7.2f'%tuple(shs),
	if isinstance(self,Peak_sparky_Virtual):
	    print '%18s'%(getAsFormat(self.names)),
	    S0=Set(self.names)
	    S0=Set(self.allAssigns)
	else:
            if DEBUG:
                S0=self.assSet
                try:print self.modelAsslst,
                except AttributeError:pass
        if vc.dimension<len(shs):#hvad ellers?
            for pair in pairlist:
                valid=False;Dist=10
                if pair==pairlist[0]:accept=accepts[0];Tol=tol*0.8
                else:accept=accepts[1];Tol=tol*1.1
                #TODO: accept i inputfil
                shs2=[shs[pair[0]],shs[pair[1]]]
                shs2.sort()
                if exp0.get_pFalseNeg(shs2)>0.9:return False
                dlst=vc.findNearestFromCoord(tuple(shs2),distMetricTup2,None,numb=None)
                if len(dlst)>0:
                    Dist=dlst[0][0]
                    for i in range(len(dlst)):
                        mpeak=peaklist[dlst[i][2]]
                        minexpi=mpeak.minexp
                        if dlst[i][0]<=Tol and minexpi<=accept:
                           valid=True;Dist=dlst[i][0];break
                relDist=Dist/Tol
                if relDist>0.5:
                    xErr=comStandardNormal(log(relDist)*3.0)
                    xErr*=0.8#peak blev ikke fundet f.eks pga. overlap
                if len(dlst)==0 or (not valid):
                    if 'scc' in kwargs and DEBUG:
                        num,asslst,astr=self.showPeaks(kwargs['explst'],kwargs['scc'])
                        print '-------------------------------'
                        print 'SHIFTS:',shs,shs2,Dist,num,asslst[0],
                        if asslst[0]<>None:
                            at0,at1=asslst[0][pair[0]],asslst[0][pair[1]]
                            if pdb<>None:
                                At0=at0.getAt(pdb);At1=at1.getAt(pdb)
                                print AtomMath.calc_distance(At0,At1),
                            print 'mistake:',at0,at1
                            ##print At0;print At1
                    print 'xErr','%8.3f'%(xErr),'stripping',
                    if DEBUG:
                        if len(dlst)>0:
                          found=False
                          for i in range(len(dlst)):
                            mpeak=peaklist[dlst[i][2]]
                            for s in mpeak.assSet:
                                Sn=Set(s)
                                for S0i in S0:
                                    s0=Set(S0i)
                                    if Sn.issubset(s0):print 'sub',Sn;found=True;break
                                if found:break
                            if found:break
                          if not found:print 'no match'
                        else:print 'no valid'
		    self.hErrProb=pOr(self.hErrProb,xErr)
                    return True#do strip
        if xErr>0 and 'scc' in kwargs and DEBUG:
            num,asslst,astr=self.showPeaks(kwargs['explst'],kwargs['scc'])
            print 'xErr',xErr,num,asslst[0]
        else:print 'xErr',xErr
        self.hErrProb=pOr(self.hErrProb,xErr)
	return False


class Peak_sparky_Virtual(Peak_sparky):
    lhrat=0.2
    rms=100
    #hvad betyder det?

    def __init__(self,i,pos,hi,exp0,assign=None):
        ##print i,pos,hi,assign
        if i<>4:#4 is an error peak
            error=1.0/max(0.8,log(hi/0.75))
            if i>0:error=error+exp0.e0
            error=error*exp0.eFac*sqrt(exp0.dimension)*exp0.lineWidth
            error=error+exp0.e1
            self.error=error
            if exp0.dimension==2:
                r=rand()
                pos[0]=pos[0]+cos(2*r*pi)*error
                pos[1]=pos[1]+sin(2*r*pi)*error
            elif exp0.dimension==3:
                u=rand()
                v=rand()
                pos[0]=pos[0]+cos(2*u*pi)*sin(v*pi)*error
                pos[1]=pos[1]+sin(2*u*pi)*sin(v*pi)*error
                pos[2]=pos[2]+cos(v*pi)*error
        self.shifts=tuple(pos)
        ##str='%8.2f'*exp0.dimension
        ##print round(error,3),
        ##print str%self.shifts
        if assign==None:
            self.names=assign
            self.mindist=999
            self.maxAssSet=Set([])
            self.assSet=Set([])
	else:
            self.names=assign[0]
            self.mindist=calcDist(self.names[-1],self.names[-2])
            key=list(self.names);key.sort();key=tuple(key)
            self.maxAssSet=getAssignSet3([key])[1]
            self.assSet=getAssignSet3(assign)[1]
	self.allAssigns=assign
        self.score=None
        self.lws=exp0.lineWidth*ones(exp0.dimension)#i ppm!!!!
        self.volumes=hi
        self.fitheight=hi/prod(self.lws)*0.8
        self.height=hi/prod(self.lws)
        self.virtFlag=i

    def TEST(self):
        print 'TESTING:',self.shifts,self.allAssigns,
        if self.names<>None:
            shs=self.names[-1].shift[0],self.names[-2].shift[0]
            shsc=shs[1],shs[0]
            cdiff=min(distMetricTup(self.shifts,shs),distMetricTup(self.shifts,shsc))
            if cdiff>0.5:print 'ERROR?:',cdiff
            else:print
        else:print

class PeakData:    
    globalshift=0.0
    sumfac=0.0

    def __init__(self,im,exp0,suffix='',pdb=None):
      self.peakbuffer=[]
      self.peaklist=[]
      self.allvols=[]
      self.allheights=[]
      noisescale=2.0
      dim=exp0.dimension
      self.globalshift=exp0.globShifts
      self.gsh1s=exp0.gsh1s
      vc=VoxelContainer()
      ##vc.vwidth=exp0.shiftTols*2.0
      vc.vwidth=exp0.shiftDamps*4.0
      pnoiseConstant=eval(im['errorMin'])
      header=2
      if im.has_key('header'):header=string.atoi(im['header'])
      if im['errors'] in ['0','no','None']:
            if im['listFormat'] in ['Sparky','sparky','SPARKY']:
                pksname=im['infile'+suffix]
                if pksname[:4] in ['virt','Virt','VIRT']:
                    print 'calculating virtual data...'
                    print pdb
                    exp0.globalshift=zeros(exp0.dimension)
                    exp0.gsh1s=zeros(exp0.dimension)
                    self.globalshift=zeros(exp0.dimension)
                    self.gsh1s=zeros(exp0.dimension)
                    virtSpec=exp0.getVirtualPeakList(pdb)
                    self.peakcoords=virtSpec.pickData.allFinalPeakPos
                    virtSpec.pickData.writePeakList(exp0,exp0.name+suffix+'_virt.txt')
                    self.peaklist=virtSpec.pickData.peakList
                    print len(self.peaklist),'peaks in total'
                    self.peakbuffer=None
                    self.virtSpec=virtSpec
                    self.minHeight=1.0
                else:
                    buf=initfil2(pksname)
    ##                self.peakbuffer=buf[:10]+buf[-10:-1]#slet igen
                    self.peakbuffer=buf
                    for i in range(header):del self.peakbuffer[0];del self.peakbuffer[0]
                    self.peakcoords=[]
                    ##t=numpy.linspace(numpy.min(self.allheights),numpy.max(self.allheights),num=2)
                    ##plot(log(t),log(relfac*t),'k--')
                    ##scatter(log(self.allheights),log(self.allvols));show()
                    for i in range(len(self.peakbuffer)):
                        peak=Peak_sparky(self,i,dim)#misbrug af self!
                        self.peaklist.append(peak)
                        ##self.peakcoords.append(array(peak.shifts))
                        self.peakcoords.append(peak.shifts)
                    relfac=self.sumfac/len(self.allvols)
                    minvol   =9999999999999
                    minheight=9999999999999
                    for peak in self.peaklist:
                        if peak.fromheight:
                            peak.height=peak.volumes
                            peak.fitheight=peak.volumes
                            peak.volumes=peak.volumes*relfac
                        if peak.volumes<minvol:minvol=peak.volumes
                        if peak.height<minheight:minheight=peak.height
                    self.minHeight=minheight/minvol
                    ##print self.minHeight,'lll'
                    for i in range(len(self.peakbuffer)):
                        normvol=self.peaklist[i].volumes/minvol
                        self.peaklist[i].volumes=normvol
                        self.peaklist[i].height=self.peaklist[i].height/minvol
                        self.peaklist[i].fitheight=self.peaklist[i].fitheight/minvol
    ##                    pnoise=exp(-0.5*(normvol/noisescale)**2)*0.3989
    ##                    pnoise=pnoise+pnoiseConstant
    ##                    self.peaklist[i].probnoise=pnoise
                        #print self.peaklist[i].height,self.peaklist[i].volumes
                        ##print normvol,pnoise
          ##print self.peakcoords[:2]
      vc.fillContainer(self.peakcoords)
      if 0:#TODO put i inputfil
          cplst=vc.getClosePairs(distMetricTup,None,0.4)
          print cplst
          for x in cplst:
              if x[0]>x[1]:
                  a=numpy.array(self.peaklist[x[0]].shifts)-self.globalshift
                  b=numpy.array(self.peaklist[x[1]].shifts)-self.globalshift
                  print a,b,x[2],x[0],x[1]
      self.peakvc=vc

    def estimateErrorProbs(self,exp0):
      'TODO: laese parametre ind fra eksp.-inputfil'
      X=numpy.zeros(len(self.peaklist))
      Y=numpy.zeros(len(self.peaklist))
      Z=numpy.zeros(len(self.peaklist))
      ##print self.peakvc.list[0]
      for i in range(len(self.peaklist)):
          peak=self.peaklist[i]
          if peak.rms==None:peak.rms=exp(10)
          X[i]=log(peak.rms);Y[i]=log(peak.volumes)
##          nnlst=self.peakvc.findNearestFromCoord(\
##              peak.shifts,dist2pScaled,
##              (exp0.shiftDamps,numpy.zeros(exp0.dimension)),
##              maxd=exp0.dimension*((3.0)**2))[1:]
##          print len(nnlst),
          ##print peak.shifts
          nnlst=self.peakvc.findNearestFromCoord(\
              peak.shifts,dist2p,None,
              maxd=exp0.dimension*((1.0)**2))[1:]
          ##print len(nnlst),
          sumh0=0.0
          for x in nnlst:
              h=self.peaklist[x[2]].height
              h0=h*exp(-0.5*x[0]/(0.4**2))
              sumh0=sumh0+h0
          if sumh0<0.5:sumh0
          #print sumh0,
          noiseHeight=math.sqrt((self.minHeight*1.5)**2+sumh0**2)
          heightFac=noiseHeight/peak.height*1.0
          if heightFac>3:hErr=0.9;print 'probably an error:',i
          else:hErr=comStandardNormal(log(heightFac)*1.6)
          Z[i]=hErr
          peak.hErrProb=min(min(hErr,2*exp0.pN),0.5)+exp0.pLR
      print
          ##print X[i],Z[i]
      #scatter(Y,X,alpha=0.5,faceted=False)
      #scatter(X,Z,alpha=0.5,c='g',faceted=False);show()

    def analyzeErrors(self,exp0):
      print len(exp0.signalIDs)
      print len(exp0.noiseIDs)
      Xs=numpy.zeros(len(exp0.signalIDs))
      Xn=numpy.zeros(len(exp0.noiseIDs))
      Ys=numpy.zeros(len(exp0.signalIDs))
      Yn=numpy.zeros(len(exp0.noiseIDs))
      for i in range(len(exp0.signalIDs)):
          ide=exp0.signalIDs[i]
          peak=self.peaklist[ide]
          Xs[i]=peak.hErrProb
          Ys[i]=peak.rms
      for i in range(len(exp0.noiseIDs)):
          ide=exp0.noiseIDs[i]
          peak=self.peaklist[ide]
          Xn[i]=peak.hErrProb
          Yn[i]=peak.rms
      Bins=numpy.linspace(0.025,0.625,num=12)
      scatter(Xs,log(Ys),alpha=0.5,faceted=False)
      scatter(Xn,log(Yn),alpha=0.5,c='r',faceted=False)
      ns,bs,ps=hist(Xs,bins=Bins,width=0.005,align='center')#,normed=1)
      nn,bn,pn=hist(Xn,bins=Bins,width=0.002,align='center')#,normed=1)
      fracs=(numpy.array(nn)*1.0)/(numpy.array(ns)*1.0)
      sumdevs2=0
      for j in range(len(Bins)):
          print Bins[j],fracs[j]
          sumdevs2=sumdevs2+(Bins[j]-fracs[j])**2
      print math.sqrt(sumdevs2/len(Bins))
      show()
      
    def stripPeaks(self,exp0,pairlist=[(1,2)],tol=0.5,pdb=None,**kwargs):
        if 'slice' in kwargs:
            exp0.peakData.peakvc.putSlices(comp=1)
            for s in exp0.peakData.peakvc.slices:
                print len(s.list),
            print
        if not 'accepts' in kwargs:
            accepts=[0]*len(pairlist)
        else:accepts=kwargs['accepts']
	stripped=0
        for peak in self.peaklist:
            if 'slice' in kwargs:vc=exp0.peakData.peakvc.slices['slice']
            else:vc=exp0.peakData.peakvc
            if isinstance(peak,BuildUpPeakVector):
                thisstrip=peak.stripTest(exp0,vc,exp0.peakData.peaklist,tol,pairlist,accepts,pdb=pdb,
                                         scc=self.scc,explst=self.oldexplst)
            else:
                thisstrip=peak.stripTest(exp0,vc,exp0.peakData.peaklist,tol,pairlist,accepts,pdb=pdb)
            if peak.strip<>1:#peak er ikke allerede stripped
              peak.strip=thisstrip
              #peak skal aldrig fjernes men have evt. en hoej pNoise
              #jeg beholder stripflager men bruger det kun til debugging..
              if thisstrip:stripped+=1
        print stripped, 'stripped peaks'


class Cycle:
    def __init__(self,cyclename):
        cycvs=initializer(cyclename)
        cuts=string.split(cycvs[2])
        endcuts=string.split(cycvs[8])
        endcuts2=string.split(cycvs[9])
        volpows=string.split(cycvs[3])
        self.distCutoff=string.atof(cycvs[0])
        self.shiftCutoff=string.atof(cycvs[1])
        self.minGVC=string.atof(cuts[0])
        self.minGVCamb=string.atof(cuts[1])
        self.maxAmb=string.atoi(cuts[2])
        self.dpow=string.atof(volpows[0])
        self.tpow=string.atof(volpows[1])
        self.damping=string.atof(cycvs[4])    
        self.trunc=string.atof(cycvs[5])
        self.gvc0=string.atof(cycvs[6])
        self.numit=string.atof(cycvs[7])
        self.finalShiftCut=string.atof(endcuts[0]),string.atof(endcuts2[0])
        self.finalDistCut=string.atof(endcuts[1]),string.atof(endcuts2[1])
        self.finalTriCut=string.atof(endcuts[2]),string.atof(endcuts2[2])


class ShiftVC:
    def __init__(self,shvc,shlst,atreflst,stdlst):
        self.vc=shvc
        self.list=shlst
        self.atreflist=atreflst
        self.stdlist=stdlst
        self.problist=[]
        for i in range(len(atreflst)):
            self.problist.append([1.0])

    def getnearestList(self,shifts,scut,sdamp,mode,shnormcsq):
        met=diffSingArrays #a metric
        xlst=[]
        nnilst=self.vc.findNearestFromCoord([shifts],met,None,list='y')
        ##print self.vc.vwidth
        ##nnilst=self.vc.findNearestFromCoord([shifts],dist2pScaled,((sdamp,stdev)),list='y')
        posaslst=[]
        #print sh, nnilst[i]
        maxshfaci=0.0
        for I in nnilst:
            i,tagi=I
            #print self.list[I]
            #print self.stdlist[I]
            #print self.problist[I]
            #i=(gamle_i,tag)
            shi=self.list[i][tagi]
            stdi=self.stdlist[i][tagi]
            probi=self.problist[i][tagi]
            ati=self.atreflist[i]
            diff=shifts-shi
            accept=False
            if mode=='normal':
                totdamp=math.sqrt(sdamp**2+stdi**2)
                dampdiff=abs(diff)/totdamp
                print ati,diff,shi,stdi,totdamp,dampdiff,
                if dampdiff<scut*1.0:#her har scut enheden rel. std!
                    accept=True
                    shfaci=None
            else:
                pdfi=ati.resAs.pdf
                shfaci=pdfi.calcIntNorm(shifts,sdamp)
                print shfaci
                shfaci=min(1.0,shfaci/shnormcsq)
                if shfaci>0.05:
                    accept=True
                    dampdiff=None;totdamp=None
                elif shfaci>maxshfaci:
                    maxshfaci=shfaci
                    M=(ati,shi,stdi,probi,diff,None,None,shfaci)
            if accept:
                ass1d=Assignment1D(ati,shi,stdi,probi,diff,dampdiff,totdamp,shfaci)
                posaslst.append(ass1d)
                print ati,shi
        if len(posaslst)==0 and maxshfaci>0.01:
            posaslst.append(Assignment1D(M[0],M[1],M[2],M[3],M[4],M[5],M[6],M[7]))
            print 'appending maximum 1d assignment',M
        return posaslst

    def getnearest(self,shifts,scut,dcut=None):
        met=diffSingArrays #a metric
        nnilst=[[],[]]
        assignlst=[]
        for i in range(len(shifts)):
            sh=shifts[i]
            nnilst[i]=self.vc.findNearestFromCoord([sh],met,None,list='y')
            #print sh, nnilst[i]
        for I in nnilst[0]:
            i,tagi=I
            #print self.list[I]
            #print self.stdlist[I]
            #print self.problist[I]
            #i=(gamle_i,tag)
            shi=self.list[i][tagi]
            stdi=self.stdlist[i][tagi]
            probi=self.problist[i][tagi]
            for J in nnilst[1]:
                j,tagj=J
                shj=self.list[j][tagj]
                stdj=self.stdlist[j][tagj]
                probj=self.problist[j][tagj]
                if abs(shi-shifts[0])<scut and abs(shj-shifts[1])<scut:
                    diff=(shifts[0]-shi)**2+(shifts[1]-shj)**2
                    diffSigned=(shifts[0]-shi,shifts[1]-shj)
                    #print shi,shj,diff,
                    ati,atj=self.atreflist[i],self.atreflist[j]
                    #print ati.fragment_id,ati.name,atj.fragment_id,atj.name
                    dist=AtomMath.calc_distance(ati,atj)
                    #print dist
                    if dist<dcut and probi>0.1 and probj>0.1:
                        #print shi,shj
                        #print ati.fragment_id,ati.name,atj.fragment_id,atj.name
                        #print dist
                        ass=Assignment((ati,atj),(shi,shj),(stdi,stdj),(probi,probj),
                                       dist,diff,diffSigned)
                        assignlst.append(ass)
        return assignlst
        #print '------------------'


class Assignment:
    atoms=[]
    distances=[0.0]
    shiftDiff=1000.0
    shiftDiffSigned=[]
    coords=[]
    gvc=0.0
    GiFi=0.0
    volFac=0.0
    shFac=0.0
    pPost=None
    
    def __init__(self,ats,shifts,stds,probs,dists,diff,diffSigned,ddvec,tdvec,shfacvec,ten):
        print 'initializing Assignment'
        ordmat,dmat=ten
        print ordmat,dmat
        self.atoms=ats
##        self.lrSet=[getType(p) for p in comb3(ats)]
##        self.distances=dists
        self.distances=dmat#is now matrix!!!
        self.shiftDiffSigned=numpy.array(diffSigned)
        self.gvc=0.0
        self.coords=numpy.array(shifts)
        self.stdevs=stds
        self.probs=probs
        self.dampDiffs=ddvec
        self.totDamps=tdvec
        self.shfacs=shfacvec
        self.orderMat=ordmat
        ##print self.orderMat
        if diff==None:
            diff=math.sqrt(numpy.dot(diffSigned,diffSigned))
        self.shiftDiff=diff

    def setResAsVec(self,ptlst,ptlstN):
        self.resAsVec=[]
        for i in range(len(self.atoms)):
             ati=self.atoms[i]
             self.resAsVec.append(ati.resAs)

    def setOrderAtoms(self):
        self.orderedAtoms=[]
        atord=self.orderMat[self.maxPos]
        for i in range(len(atord)):
            self.orderedAtoms.append(self.atoms[atord[i]])

    def setVolFac(self,volfac,volfacs,k):
        self.volFac=volfac
        self.volFacs=volfacs
        self.maxPos=k

    def setShFac(self,shfac):
        self.shFac=shfac

    def setpPost(self,exp0,allnot,*args):
        if exp0.hypType==1:#resonance assignments
            LH=self.volFac
            prH=self.shFac
        else:#her kommer maaske en fejl?
            if exp0.dimension==2 or exp0.multi[0]==0:pVol=exp0.pE_H
            else:pVol=0.5/exp0.norm1*self.volFacs[0]#dvs. stoerre end foer...
            #TODO hvad goeres her???!!!
            if exp0.hypType==0:#LR-conn.
                LH=max(pVol,self.volFac)*self.shFac
                prH=self.volFac
            elif exp0.hypType==2:#restraint assignments? eller fejl?!!!
                LH=max(pVol,self.volFac)
                prH=self.volFac*self.shFac
                #TODO: TJEK om udtrykket giver mening!!!
        self.pE_H=1-allnot*(1-LH)/(1-self.GiFi)
        self.pE=1-allnot
        #TODO:max(...) er ikke det helt rigtige?...
        #TODO:generaliser... skal LH,prH,likRat vaere attributter?
	if len(args)>0:
            pN,pN0,pD,pDiff,fac=args
	    print 'tjekvals:',pN,pN0,pD,pDiff,fac
	    ##pE_HnoN=Prob(1-(1-self.pE_H)/(1-exp0.pN))
	    ##pEnoN  =Prob(1-(1-self.pE)/(1-exp0.pN))
	    pE_HnoN=Prob(1-(1-self.pE_H)/(1-pN))
	    pEnoN  =Prob(1-(1-self.pE)/(1-pN))
	    pD_H=(pD/fac)&(pDiff|exp0.pE_H)
	    pU_H=pD_H|exp0.pDiff
	    pU  =pD  |exp0.pDiff
	    pE_Hf=(pE_HnoN&pU_H)|exp0.pC
	    pEf  =(pEnoN&pU)|exp0.pC
	else:
	    pE_Hf=self.pE_H
	    pEf  =self.pE
        self.likRat=float(pE_Hf)/float(pEf)
        if not SILENT:print 'likRat,volfac',self.likRat,self.volFac
        'here is the posterior probability:'
        self.pPost=prH*self.likRat*exp0.pH_H0
        
    def calcGiFi(self):
        self.GiFi=self.shFac*self.volFac
        
    def getLikFrac(self,ret=1):
        allnot=self.allNot/(1-self.GiFi)
        Gpa=self.volFac*allnot;panot=1-allnot
        likRat=Gpa/panot
        likFrac=Gpa/(Gpa+panot)
        if ret==1:return likFrac
        elif ret==2:return likFrac,Gpa
        #TODO tjek om det virker!

    def show_assign(self,showDist=True):
##        maxd=max(self.distances[self.maxPos])
##        if isinstance(maxd,LRProb):thismaxd=maxd.prob
##        else:thismaxd=maxd
##        print '%8.5f%6.2f%6.3f'%(self.GiFi,thismaxd,self.shiftDiff)
        if showDist:
            maxd=max(self.distances[self.maxPos])
            print '%8.5f%6.2f%6.3f'%(self.GiFi,maxd,self.shiftDiff)
        else:
            print '%8.5f%6.3f'%(self.GiFi,self.shiftDiff)
        for k in range(len(self.atoms)):
            print self.atoms[k].fragment_id,self.atoms[k].name,
            print '%6.2f%6.2f'%(self.atoms[k].shift[0],self.shiftDiffSigned[k])
        print '%8.5f%8.5f'%(self.volFac,self.shFac)

    def acceptAsSingle(self,thr=0.002):
	answ=self.pPost>thr and self.shFac>0.05
	if not answ:
            print 'rejected:',self.pPost,self.shFac,self.shiftDiffSigned
	    self.show_assign(False)
        else:
            print 'accepted:',self.pPost,self.shFac,self.shiftDiffSigned
	    self.show_assign(False)
	#TODO: generaliser med pdf lokale maxima i stedet for shiftDiffSigned
	return answ

    def getAtomPairKey(self,k,i):
        ats=[]
        atord=self.orderMat[k]
        for n in [i,i+1]:
##            ats.append(self.atoms[atord[n]])
            ats.append(self.atoms[atord.index(n)])
	rtype=getType(ats)
	if rtype>4:
	    fris=[ at.fragment_id          for at in ats]
	else:
	    fris=[(at.fragment_id,at.name) for at in ats]
	return tuple(sorted(fris))

    def showDistanceCombinations(self):
	for k in range(len(self.orderMat)):
	    atord=self.orderMat[k]
	    ats=[]
            for n in range(len(atord)):
##                ats.append(self.atoms[atord[n]])
                ats.append(self.atoms[atord.index(n)])
            for n in range(len(atord)-1):
                d=AtomMath.calc_distance(ats[n],ats[n+1])
		print k,n,ats[n].fragment_id,ats[n].name,ats[n+1].fragment_id,ats[n+1].name,d,self.distances[k][n]


class Assignment1D:
    dim=None
    prevdist=None
    
    def __init__(self,at,sh,std,pr,di,dd,td,shf):
        self.atom=at
        self.shift=sh
        self.stdev=std
        self.prob=pr
        self.diff=di
        self.totdamp=td
        self.dampdiff=dd
        self.shfaci=shf

##    def deep_copy(self):
##        at=self.atom
##        sh=self.shift
##        std=self.stdev
##        pr=self.prob
##        di=self.diff
##        td=self.totdamp
##        dd=self.dampdiff
##        new=Assignment1D(at,sh,std,pr,di,dd,td)
##        new.prevdist=self.prevdist
##        new.dim=self.dim
##        return new
##

class AssignData:
    use=0
    maxPpost=0.0
    numAssigns=0
    ambgvc=0.0
    assigns=None
    identifier=None
    asMax=None

    def __init__(self,peak,exp0,ide):
        self.identifier=ide
        self.assigns=[]
        self.pointerMat=peak.ptMat
        self.numAssigns=len(peak.initAssigns)
        self.probNoise=peak.hErrProb
	try:self.pDiff=peak.pDiff
	except AttributeError:self.pDiff=0.0
	#TODO: set peak.pDiff i peak.__init__
        for i in range(len(peak.initAssigns)):
            ass=peak.initAssigns[i]
            ##if not SILENT:print 'GiFi:',ass.GiFi
            self.assigns.append([0.0,ass])
##        self.setAllNot()
##        self.setpPosts(exp0)
##        self.setUse()

    def setAllNot(self):
        sumGiFi=self.probNoise
        allnot=1.0-sumGiFi
        ##probs=zeros(len(self.assigns))
        for i in range(len(self.assigns)):
            ass=self.assigns[i][1]
            if not SILENT:print 'GiFi:',ass.GiFi
            sumGiFi+=ass.GiFi
            ##probs[i]=ass.GiFi
            allnot*=(1-ass.GiFi)
        self.allNot=allnot
        print 'sumGiFi',sumGiFi
        if False:##sumGiFi<0.9999 and len(self.assigns)>0:
	    rat=(1-self.probNoise)/(sumGiFi-self.probNoise)
            print 'normalizing...'
            for val,ass in self.assigns:
		##ass.GiFi/=sumGiFi
		ass.GiFi*=rat
            ##self.probNoise/=sumGiFi
	    ##TODO: TJEK skal probNoise opskaleres?
            self.setAllNot()

    def setpPosts(self,exp0,assSet,Smax=None):
        print '__________________________'
        ##pMax=self.probNoise
        pMax=0.0
        print self.probNoise
	pN=Prob(self.probNoise)
	pN0=Prob(exp0.pN)
        iMax=None;self.asMax=None;self.asMax2=None
        flag='OK'
        if DEBUG and (assSet==None or len(assSet)==0):flag='NOISE'
	if self.pDiff<>None:
	  plst=[]
          for i in range(self.numAssigns):
            ass=self.assigns[i][1]
	    plst.append(~Prob(ass.GiFi)|Prob(self.pDiff))
	  pD=Prob.allAnd(plst)
	self.sum_pPosts=0.0
        for i in range(self.numAssigns):
            ass=self.assigns[i][1]
            ass.allNot=self.allNot
            if self.pDiff<>None:
		ass.setpPost(exp0,self.allNot,pN,pN0,pD,Prob(self.pDiff),plst[i])
	    else:ass.setpPost(exp0,self.allNot)
            if not SILENT:print 'pPost:',ass.pPost
            if ass.pPost>pMax:pMax=ass.pPost;iMax=i;self.asMax=ass
            self.assigns[i][0]=ass.pPost
	    self.sum_pPosts+=ass.pPost
        as0=self.asMax
        if pMax<self.probNoise:
            pMax2=pMax;iMax2=iMax;self.asMax2=self.asMax
            pMax=self.probNoise;iMax=None;self.asMax=None
        if iMax==None:flag+=' assigned noise'
        self.maxPpost=pMax
        self.maxIndex=iMax
        derAsslst,derAssSet=getAssignSet2(self.assigns)
        if len(derAssSet)==0:flag+=' no assignments'
        if flag=='NOISE':#aldrig uden DEBUG
            flag+=' %2d%6.3f%8.5f'%(len(derAssSet),self.maxPpost,self.probNoise)
            maxats=self.asMax.atoms[:];maxats.sort()
            flag+=(' '+getAsFormat(maxats))
            for ass in derAssSet:flag+=(' '+getAsFormat(ass))
        if DEBUG:
            if as0<>None and Smax<>None and flag[:2]=='OK':
                key=list(as0.atoms);key.sort();key=tuple(key)
                if not key in Smax:
                    flag+=(' not max:'+getAsFormat(key))
            cmpSet=derAssSet&assSet
            Sdiff=assSet-derAssSet
            if len(Sdiff)>0:flag+=(' '+str(len(Sdiff))+' are missing')
            print assSet
            print Smax,'(Smax)'
            print cmpSet
            print Sdiff
            if len(cmpSet)==0 and len(assSet)>0:
                flag+=' empty intersection'
            else:
                for ass in cmpSet:print getAsFormat(ass),
                print
        if not SILENT:self.showMaxAssign(exp0.expnum,exp0.fromStructure)
        print flag

    def setUse(self):
        if self.asMax==None:self.use=2
        if self.probNoise==1-self.allNot:self.use=0
        elif self.use<>2:self.use=1
	if self.maxPpost<0.00001:self.use=3
            
    def showMaxAssign(self,num=-1,showDist=True):
        if self.asMax<>None:
            likfrac=self.asMax.getLikFrac()
            asformat=getAsFormat(self.asMax.atoms)
            print 'pPostMAX: %2d%-4d%8.5f%8.5f%8.5f%20s'%\
                  (num,self.identifier,self.maxPpost,1-self.allNot,likfrac,asformat)#og tilfoej mere:...
            self.asMax.show_assign(showDist)
        else:
            print 'pPostMAX: %2d%-4d%8.5f%8.5f 0.0 ???'%\
                  (num,self.identifier,self.probNoise,1-self.allNot)
            print 'peak is probably noise'

    def accept(self,c,thr=0.002):
        ##self.assigns must be sorted
        if c==0:
            return self.assigns[0][1].acceptAsSingle(thr)
        else:
            if c<100 and self.sum_pPosts>thr:
##            if c<100 and self.sum_pPosts>0.002:
                for elem in self.assigns:
                    print 'TESTSHFAC:',elem[1].shFac
                    if elem[1].shFac>0.03:
                        return True
                return False
            return False
        
    
class Restraints:
    def __init__(self):
        self.rt0,self.rt1,self.rtm,self.rtlr=0,0,0,0

    def update(self,rtype):
        if rtype>=0:
            if rtype==0:   self.rt0=self.rt0+1
            elif rtype==1: self.rt1=self.rt1+1
            elif rtype<=4: self.rtm=self.rtm+1
            else:         self.rtlr=self.rtlr+1

    def showres(self):
        print '%4d%4d%4d%4d%4d'%(self.rt0,self.rt1,self.rtm,self.rtlr,
                              self.rt0+self.rt1+self.rtm+self.rtlr)

def getMeanSd(s):
    if s[2]==0:return None,None
    elif s[2]==1:return s[0],None
    else:
        mean=s[0]/s[2]
        arg=s[1]/s[2]-mean**2
        if arg<0:
            #print arg
            if arg>-0.001:
                #numerisk instabilitet
                return mean,0.0#TJEK! safe?
        sd=math.sqrt(arg)
        return mean,sd

def calcMeanSd(s):
    sx,sx2=0.0,0.0
    for x in s:sx=sx+x;sx2=sx2+x**2
    return getMeanSd((sx,sx2,len(s)))

def getGeneralizedMeanSd(H0list):
    if H0list==[]:return None,None
    else:
        sum=0
        enum=0
        varsum=0
        for x in H0list:
            sum=sum+x[0]*x[1]
            enum=enum+x[1]
        mean0=sum/enum
        if len(H0list)>1:
            for x in H0list:
                varsum=varsum+((x[0]-mean0)**2)*x[1]
            std0=math.sqrt(varsum/enum)#"sharpening"?
            return mean0,std0
        else: return mean0,0.1#TJEK en konstant

def normalP(x,mu,sig,p,norm=0):
    const=1.0
    if norm==1:const=math.sqrt(2.0*pi)*sig
    ##p=0.25
    ##const=sig/0.17
    ##print 1/const
    #TODO gange gauskurve med en normconst...
    return p*exp(-0.5*(((x-mu)/sig)**2))/const+1-p

def sumProb(c,wid,mus,ps):
    t=arange(c-wid,c+wid,0.01)
    #y=Numeric.ones(len(t))
    y=normalP(t,0,2,1.0)
    for i in range(len(mus)):
        #y=y*prob(t,ps[i],mus[i],1)
        y=y*normalP(t,mus[i],0.2,ps[i])
    plot(t,y,'k--')

def sumProb1(c,wid,lst,mean,sigma,sigm0):
    t=arange(c-wid,c+wid,0.01)
    #y=Numeric.ones(len(t))
    y0=normalP(t,mean,sigma,1.0)
    y=ones(len(t))
##    y0=normalP(t,mean,sigma,1.0)
##    lny0=log(y0)
##    entvec0=y0*lny0*(-1.0)
##    entrop0=entvec0.sum()
##    L=array(lst)
##    hist(L[:,0],bins=10)
##    show()
##    lk=None+0
    for i in range(len(lst)):
##        y=y*normalP(t,lst[i][0],sigm0,lst[i][1])
        y=y*normalP(t,lst[i][0],lst[i][4],lst[i][1])
    y=y*y0
    ##lny=log(y)
    area=sum(y)*0.01
##    y=y**1.0/6
    y=y/area
##    area=y.sum()*0.01
    print 'AREA', area
    yargmax=argmax(y)
    maxpoint=yargmax*0.01+c-wid
    print 'MAX:',maxpoint,y[yargmax]
    cols='brgykcm'
##    if y[yargmax]<0.3:
    if entrop>-400:#TODO generaliser
        col=cols[randint(0,6)]
        plot(t,y,col)#+'--')
        ##plot(t,-lny,col+'--')
        scatter([c],[y[len(t)/2]],c='b',faceted=False,alpha=0.5)
        scatter([maxpoint],[y[yargmax]],c='r',faceted=False)
    return y,maxpoint,0,y[yargmax]

def sumProbNew(c,wid,res,mat,truemean,sigma,col,doscatter=1):
    kms='so^>v<dph8'
    cols='bgrcmyk'
    t=arange(c-wid,c+wid+res,res)
    #y=Numeric.ones(len(t))
    y0=normalP(t,c,sigma,1.0)
    y0w=normalP(t,c,sigma*5,1.0)
    Y=ones(len(t))*1.0
    totlen=0
    for j in range(len(mat)):
        lst,fac=mat[j]
        y=ones(len(t))*fac
        for i in range(len(lst)):
            totlen=totlen+1
            y+=normalP(t,lst[i][0],lst[i][4],1.0)*lst[i][1]
            ##if doscatter:plot(t,y,cols[j%7]+'--')
        Y*=y
    ##Y*=(0.9*y0+0.1*y0w)
    Y*=y0
    area=sum(Y)*0.01
    Y/=area
    i0s=(Y==0.0)
    lnY=log(Y)
    lnY[i0s]=0.0
    ##plot(t,lnY,'r--')
    entrop=sum(lnY*Y*-1.0)*res
    print 'entrop',entrop
    print 'final AREA', area
    yargmax=argmax(Y)
    maxpoint=yargmax*res+c-wid
    refpoint=int((truemean-c-wid)/res)
    print 'MAX:',maxpoint,Y[yargmax]
    cols='brgykcm'
##    if y[yargmax]<0.3:
    if doscatter:# and totlen>2:
        ##col=cols[randint(0,6)]
##        if doscatter==1:
##            col=col+'--'
        ##col='k'
        plot(t,Y,col)
        ##plot(t,-lny,col+'--')
        scatter([truemean],[Y[refpoint]],s=100,c='b',faceted=False,alpha=0.5,marker=kms[doscatter%10])
        scatter([maxpoint],[Y[yargmax]],s=100,c='r',faceted=False,marker=kms[doscatter%10])
    return Y,maxpoint,entrop,Y[yargmax]


def sumProb2(c,wid,res,mat,mean,sigma,doscatter=1):
    t=arange(c-wid,c+wid+res,res)
    #y=Numeric.ones(len(t))
    y0=normalP(t,c,sigma,1.0)
    Y=zeros(len(t))
    for j in range(len(mat)):
        y=ones(len(t))
        lst,fac=mat[j]
	fac=1.0#TODO: verificer...
        for i in range(len(lst)):
    ##        y=y*normalP(t,lst[i][0],sigm0,lst[i][1])
            y=y*normalP(t,lst[i][0],lst[i][4],lst[i][1])
        ##y=y*y0
        ##lny=log(y)
        area=sum(y)*res
        y=y/area*fac
        ##if doscatter:plot(t,y,'k--')
        print 'AREA', area
        Y=Y+y
    Y=Y*y0
    area=sum(Y)*0.01
    Y=Y/area
    i0s=(Y==0.0)
    lnY=log(Y)
    lnY[i0s]=0.0
    entrop=sum(lnY*Y*-1.0)*res
    print 'entrop',entrop
    print 'final AREA', area
    yargmax=argmax(Y)
    maxpoint=yargmax*res+c-wid
    print 'MAX:',maxpoint,Y[yargmax]
    cols='brgykcm'
##    if y[yargmax]<0.3:
    if doscatter:
        ##col=cols[randint(0,6)]
        plot(t,Y,'k:')
        ##plot(t,-lny,col+'--')
        ##scatter([c],[Y[len(t)/2]],c='b',faceted=False,alpha=0.5)
        ##scatter([maxpoint],[Y[yargmax]],c='r',faceted=False)
    return Y,maxpoint,entrop,Y[yargmax]

##for i in range(100):
##    pdf=sumProb(0,5,[-3,-1,1,1.1],[0.1,0.2,0.3,0.3])
##
##show()

def getGeneralizedMeanSd2(H0list,mean,sigma,sigm0=0.1,showpdf=0,mode=1):
    if H0list==[]:return None,None,None,None,None
    else:
        if mode==1:
            sum=0
            enum=0
            enum2=0
            for x in H0list:
                ##dataprec=1.0/(self.mydamplist[x[2]]**2-0.1**2)
                sum=sum+x[0]*x[1]
                enum=enum+x[1]
                #enum2=enum2+x[1]**2
            datamean=sum/enum
            norm=1.0/(enum/sigm0/sigm0+1.0/sigma/sigma)
            ##norm=1.0/(enum*dataprec+1.0/sigma/sigma)
            #norm2=1.0/(enum2/sigm0/sigm0+1.0/sigma/sigma)
            mean0=(sum/sigm0/sigm0+mean/sigma/sigma)*norm
            ##mean0=(sum/dataprec+mean/sigma/sigma)*norm
            varsum=((mean-mean0)**2)/sigma/sigma
            #varsum2=((mean-mean0)**2)/sigma/sigma
            datavarsum=0.0
            #datavarsum2=0.0
            for x in H0list:
                #varsum2=varsum2+((x[0]-mean0)**2)*x[1]*x[1]/sigm0/sigm0
                #datavarsum2=datavarsum2+((x[0]-datamean)**2)*x[1]*x[1]
                varsum=varsum+((x[0]-mean0)**2)*x[1]
                ##varsum=varsum+((x[0]-mean0)**2)*x[1]*dataprec
                datavarsum=datavarsum+((x[0]-datamean)**2)*x[1]
            #normvarsum=varsum*norm
            #return enum,mean0,normvarsum,datamean,datavarsum #(n,mean_averged,s**2_averaged)
            print 'mean0:',mean0
        if showpdf:
          if mode==1:
          ##pdf,pmean,entrop,hi=sumProb2(mean0,6,H0list,mean,sigma,sigm0)#;show()
            pdf,pmean,entrop,hi=sumProb1(mean,6,H0list,mean,sigma,sigm0)#;show()
            return pdf,pmean,1.0/hi*0.39894,hi,entrop#4.13273=sqrt(s*pi*e)
          elif mode==2:
            pdf,pmean,entrop,hi=sumProb2(mean,6,H0list,mean,sigma,sigm0,doscatter=1)#;show()
            return pdf,pmean,1.0/hi*0.39894,hi,entrop#4.13273=sqrt(s*pi*e)
        return enum,mean0,math.sqrt(norm),datamean,varsum #(n,mean_averged,s**2_averaged)

class ProbabilityDensityFunction:
    mean=-99999999
    sd=-99999999
    list=None

    def __init__(self,sh=None,sd=None,form='normal',wid=6.0,res=0.01):
        '''initializes a normal probability'''
	if sd==None:self.form='invalid'
	else:
          ##t=arange(sh-wid,sh+wid+res,res)
          t=arange(sh-wid/2,sh+wid/2+res,res)
	  #NOTE: IMPORTANT CHANGE!
          if form=='normal':
            self.form='normal'
            ##y0=normalP(t,sh,sd,1.0,norm=1)
            ##self.list=y0
	    self.list=pylab.normpdf(t,sh,sd)
            self.mean=sh
            self.sd=sd
	    self.minx=sh-wid/2
	    self.maxx=sh+wid/2
          else:self.list=ones(len(t))*1.0
          self.width=wid
          self.resolution=res
          ##self.test()

    def __str__(self):
        return '%8s%6.2f%6.2f%8.4f%8.4f'%\
               (self.form,self.width,self.resolution,self.mean,self.sd)

    def getPosition(self,x):
        return int((x-self.mean+self.width)/self.resolution)

    def getRange(self):
        return linspace(self.mean-self.width,
                        self.mean+self.width+self.resolution,
                        len(self.list),
                        False)
        #TODO: find udaf hvorfor length mismatch kan forekomme
        
    def getValue(self,x):
        i=self.getPosition(x)
        ##print i,
        #overvej interpolation?
	if i<0:
	    print 'WARNING: index negative:',i
	    return self.list[0]
	if i>self.width/self.resolution:
	    print 'WARNING: index too large:',i
	    return self.list[self.width/self.resolution-1]
        return self.list[i]

    def integral(self,a=None,b=None):
        return sum(self.list)*self.resolution
	#boundaries a and b not yet implemented

    def normalize(self):
	self.list/=self.integral()

    def entropy(self):
	return -sum(log(self.list)*self.list)*self.resolution

    def calcIntNorm(self,mu,sd):
        print self.form,
        if self.form=='invalid':print 'form==invalid';return None
        if self.form=='normal':
            print self.mean,mu,sd
            enum=sd**2+self.sd**2
            dev2=(mu-self.mean)**2
            return exp(-0.5*dev2/enum)/sqrt(enum)/SQRT_2PI
            #dette gaar ca. 10 gange saa hurtigt som nedenst. med res=0.1
        print self.max,mu,sd
        t=self.getRange()
        y0=normalP(t,mu,sd,1.0,norm=1)
        print len(y0),len(t),len(self.list)
        prod=y0*self.list
        return sum(prod)*self.resolution

    def getMoment(self,mu,n):
        I=self.getPosition(mu)
        Sum=0.0
        for i in range(len(self.list)):
            Sum+=self.list[i]*(i-I)**n
        return Sum*(self.resolution**(n+1))

    def test(self):
        print self.getValue(self.mean)
        print self.getValue(self.mean-self.sd)
        print self.getValue(self.mean+self.sd)
        print self.getValue(self.mean+2*self.sd)
        print self.integral()

    def getMax(self):#argmax
	ind=numpy.argmax(self.list)
	##return ((self.width)/self.resolution-ind)\
	##       *self.resolution+self.minx
	return ind*self.resolution+self.minx

    def getValMax(self):#argmax
	return numpy.max(self.list)

    def show(self,col='b',order=0):
	res=self.resolution
	##t=arange(self.minx,self.maxx,res)
	t=numpy.linspace(self.minx,self.maxx,len(self.list))
	##print len(t),len(self.list)
	if order==0:plot(t,self.list,col)
	else:       plot(self.list,t,col)
	##show()

    def __imul__(self,other):
	self.list*=other.list
	return self

    def __mul__(self,other):
	unif=UniformPDF()
	unif*=self
	unif*=other
	return unif


class ComblinPDF(ProbabilityDensityFunction):

    def __init__(self,vals,minx=-1.5,maxx=1.7,res=0.01):
        '''Initializes a continous and piecevise linear pdf
	   Note pdf is not normalized during initialization'''
	self.form='piecelin'
        self.resolution=res
	self.width=maxx-minx
	self.mean=minx+self.width
	self.minx=minx
	self.maxx=maxx
        t=arange(minx,maxx,res)
	#vals=[[3.0,-0.3],[2.1,-0.8],[1.0,1.3]] example
	#points=[[-0.8,2.1],[-0.3,3.0],[1.3,1.0]]
	points=[]
	for p,x in vals:points.append((x,p))
	points.sort()
	x0=points[0][0]
	y0=points[0][1]
	x1=points[-1][0]
	y1=points[-1][1]
	if x0>minx:points=[[minx,y0]]+points #adding a point at the start
	else:points=[[minx,y0]]+points[1:] #moving first point to border
	if x1<maxx:points+=[[maxx,y1]] #adding a point at the end
	else:
	    endpoints=[]
	    for i in range(len(points)):
		xi=points[len(points)-1-i][0]
		yi=points[len(points)-1-i][1]
		if xi<maxx:break
		else: endpoints.append(yi)
	    ye=numpy.average(numpy.array(endpoints))
	    points=points[:len(points)-1-i]+[[maxx,ye]]
	    #moving end tail to one point at border
	#now ready to build function...
	self.list=numpy.array((points[0][1]))
	for i in range(len(points)-1):
	  z0=points[i][0]
	  y0=points[i][1]
	  z1=points[i+1][0]
	  y1=points[i+1][1]
	  ind=int(round((z1-z0)/res,0))
	  listi=numpy.linspace(y0,y1,ind) #ind = #points in interval
	  self.list=hstack((self.list,listi))
	#some points might be missing due to rounding errors
	#do below ugly "fix"...
	lopi=len(self.list)
	lopf=int((maxx-minx)/res)
	xcesp=lopi-lopf #exces of points (initial cmp final as it should be)
	if xcesp>0:
	    if xcesp%2==0:
		self.list=self.list[xcesp/2:lopi-xcesp/2]
	    else:
		self.list=self.list[xcesp/2:lopi-xcesp/2-1]
	elif xcesp<0:
	    xcesp=-xcesp
	    first=numpy.ones(xcesp/2)*self.list[0]
	    last =numpy.ones(xcesp/2)*self.list[-1]
	    if xcesp%2==0:
		self.list=numpy.hstack((first,self.list,last))
	    else:
	        last=numpy.ones(xcesp/2+1)*self.list[-1]
		self.list=numpy.hstack((first,self.list,last))
	##print 'LEN',len(self.list),len(points)
	

class TruncNormalPDF(ProbabilityDensityFunction):

    def __init__(self,mu,sd,minx=-1.5,maxx=1.7,res=0.01):
        '''Initializes a truncated normal distribution
	   Note pdf is not normalized during initialization'''
	self.form='tnormal'
        self.resolution=res
	self.width=maxx-minx
	self.mean=minx+self.width
	self.minx=minx
	self.maxx=maxx
        t=arange(minx,maxx,res)
        self.list=normalP(t,mu,sd,1.0,norm=1)


class UniformPDF(ComblinPDF):

    def __init__(self,minx=-1.5,maxx=1.7,res=0.01):
	self.form='uniform'
        self.resolution=res
	self.width=maxx-minx
	self.mean=minx+self.width
	self.minx=minx
	self.maxx=maxx
	lopf=int((maxx-minx)/res)
	self.list=numpy.ones(lopf)/(maxx-minx)#normalized


class ResAssignment:
    def __init__(self,at):
	self.atom=at
        self.peakAssList=[]
        self.peakAssDBA={}
        self.avercount=0.0
        self.history=[[],[],None,at.fragment_id,at.name]
        self.mean=None
        self.sigma=None
        self.datamean=None
        self.datasigma=None
        self.truemean=None
	self.estVar=None
	self.pdf=None

    def putPDF(self,shift,std):
        self.pdf=ProbabilityDensityFunction(sh=shift,sd=std)#,wid=6.0,res=0.01)
        self.max=self.pdf.mean
        
    def calcodds(self,shift,mean,sigma):
        delta=shift-mean
        odds0=math.exp(-0.5*(delta/sigma)**2)
        N=self.avercount
        #print self.datamean,shift
        D=(self.datamean-shift)
        S=self.datasigma
        #print N,D,S
        return odds0*(1.0+(D/S)**2)**(-N/2.0)
        #print x,odds

    def LikelihoodSum(self,Z,dampC,mean,sigma):
        #d=mean-x
        z=mean-Z
        sm=mean-self.datamean
        #print sm,z,self.datasigma,self.avercount
        def func(d):
            PriMu=math.exp(-0.5*(d/sigma)**2)/sigma
            Sharp=(1+((sm-d)/self.datasigma)**2)**(self.avercount)
            PosDev=math.exp(-0.5*((z-d)/dampC)**2)
            return PriMu*Sharp*PosDev
        return romb.romberg(func,(-10.0,10.0),accuracy=0.001)

    def update(self,Show=1,Showpdf=0):
        '''updates resonance assignments - edit method...'''
        print 'updating............',self.atom.fragment_id,self.atom.name
        XjsNew=[]
##        X2=[]
##        for i in range(len(self.peakAssList)):
##            x=self.peakAssList[i]
##            if Show:print x[:6]+x[7:]
##            X2.append(x[:6])
##        X2=array(X2)
        for dkey in self.peakAssDBA.keys():
            fac=self.peakAssDBA[dkey][1]
            #fac pNonObservedPeak
            if fac<0.9:
                X4d=self.peakAssDBA[dkey][0]
                X4=array(X4d)
                ksum=sum(X4[:,1])
                X4[:,1]/=(ksum/(1-fac))
                ##print X4
                print dkey,fac
                XjsNew.append([X4,fac])
        ##print XjsNew
        return self.getpdf(XjsNew,Show,Showpdf)

    def getpdf(self,XjsNew,Show,Showpdf,X2=None,add=0,thisUsed=None,showMarkers=True,pdfcol='k'):
        kms='so^>v<dph8'
        cols='bgrcmyk'
        compdiff=None
        usedMean=self.pdf.mean
        if thisUsed<>None:usedMean=thisUsed
        wid=self.pdf.width
        res=self.pdf.resolution
        numdat=0
        truemean,sigma=self.atom.shift#the true mean
        if Show:print truemean,usedMean,sigma
        ##if Showpdf:scatter(X3[:,0],X3[:,1],c=X3[:,3]/8.0,s=20.0/X3[:,4],alpha=0.2,faceted=False)
        X2new=[]
        ##XjsNew2=[]
        for i in range(len(XjsNew)):
            XjsNew[i][1]+=add
            X4,fac=XjsNew[i]
##            maxi=max(X4[:,1])
##            print 'maxi:',maxi
            ##XjsNew2.append((X4,fac+add))
            if X2==None:
                for lst in X4:X2new.append(lst)
            numdat=numdat+len(X4)
            if Showpdf:
		##scatter(X2[:,0],X2[:,1],c=X2[:,3]/8.0,s=20.0/X2[:,4],alpha=0.75,faceted=False,marker=kms[Showpdf%10])
                if showMarkers: scatter(X4[:,0],X4[:,1],c=cols[i%7],s=-60.0*log(fac-0.2),alpha=0.75,faceted=False,marker=kms[Showpdf%10])
        print numdat,'datapoints'
        if X2==None:X2=array(X2new)
##        if len(X2)>0:
##            X2[:,1]=X2[:,5]
##            ##print X2
##            X3,Xjs,num=removeCorrelatedPeaks(X2)
##            oldfunclst,oldpmax,oldentrop,oldmaxhi=sumProb2(usedMean,wid,res,Xjs,truemean,sigma,doscatter=Showpdf)
        funclst,pmax,entrop,maxhi=sumProbNew(usedMean,wid,res,XjsNew,truemean,sigma,pdfcol,doscatter=Showpdf)
        if funclst<>None:
            self.history[0].append(XjsNew)
            self.history[1].append(pmax)
            self.history[2]=usedMean
            psig=max(1.0/maxhi*0.39894,0.02)
            self.sigma=psig
            self.max=pmax
            self.pdf.max=pmax
            self.entrop=entrop
            self.pdf.list=funclst
            self.pdf.form='general'
            mom2=self.pdf.getMoment(pmax,2)
            #TODO: rykke intervallet i pdf'en...
            compdiff=pmax-truemean
            refdiff=usedMean-truemean
            refhi=self.pdf.getValue(truemean)
            relhi=refhi/maxhi
            self.relhi=relhi
            if len(X2)==0:oldpmax=pmax
##            if Show:print self.atom.fragment_id,self.atom.name,pmax,psig,\
##               entrop,compdiff,refdiff,relhi,mom2,oldpmax-truemean,numdat,self.atom.temp_factor,'aa'
            if Show:print self.atom.fragment_id,self.atom.name,pmax,psig,\
               entrop,compdiff,refdiff,relhi,mom2,numdat,self.atom.temp_factor,'aa'
        self.peakAssList=[]#klar til naeste iteration
        self.peakAssDBA={}#klar til naeste iteration
        return compdiff

def calcldvarsFromMinBound(ld,dmax):
    d=math.exp(ld)
    dmean=0.5*(d+dmax)
    ldmean=log(dmean)
    dgeomean2=d*dmax
    lsig2=ldmean-0.5*log(dgeomean2)
    return ldmean,max(lsig2,0.01)

def calcldvarsFromMinBound2(ld,dmax):
    ldmean=0.5*(ld+log(dmax))
    ldsig=0.4*(log(dmax)-ldmean)
    return ldmean,ldsig**2


class Connectivity:
    def __init__(self,matdim):
        self.d_updmat=numpy.zeros((matdim,matdim))
        self.s2_updmat=numpy.zeros((matdim,matdim))
        self.p_updmat=numpy.zeros((matdim,matdim))
        self.allAtomNHlst=[]

    def update(self,pts,gvc0,ldmean,ldsig2):
        self.p_updmat[pts[0],pts[1]]=gvc0
        self.d_updmat[pts[0],pts[1]]=ldmean
        self.s2_updmat[pts[0],pts[1]]=ldsig2
        self.p_updmat[pts[1],pts[0]]=gvc0
        self.d_updmat[pts[1],pts[0]]=ldmean
        self.s2_updmat[pts[1],pts[0]]=ldsig2


class AtomNeighbourhood:
    def __init__(self,at):
        self.fragid=string.atoi(at.fragment_id)
        self.name=at.name
        self.intra=[]
        self.seqUp=[]
        self.seqDown=[]
        self.other=[]

    def include(self,at,pt):
        fr=string.atoi(at.fragment_id)
        if fr==self.fragid:
            self.intra.append(pt)
        elif fr-self.fragid==-1:
            self.seqDown.append(pt)
        elif fr-self.fragid==1:
            self.seqUp.append(pt)
        else:self.other.append(pt)


class DBAs:
    dbaDetailed={}
    LRldMean=2.7
    LRldSigma=0.45
    MRldMean=2.0
    MRldSigma=0.7
    mincount=20
    FAC=1.0
    LRFAC=1.1
    rFAC=0.6
    LRMAX=1000
    secFrac=1.0
    helixes=[[23,34],[56,59]]
    sheets=[[1,7],[10,17],[40,45],[48,50],[64,72]]
    numres=76
    revmax=20
##    helixes=[]
##    sheets=[]
##    helixes=[[24,33],[57,58]]
##    sheets=[[2,6],[11,16],[41,44],[65,71]]
    
    def __init__(self,detailed=0):
        ALPHA=1
        BETA=0
        self.startIDt=[]
        self.endID=[]
        types=[]
        for x in self.helixes+self.sheets:
            if x in self.helixes:typ=ALPHA
            else:typ=BETA
            self.startIDt.append((x[0],typ))
            self.endID.append(x[1])
        self.startIDt.sort()
        self.endID.sort()
        self.startID=[]
        for x in self.startIDt:
            self.startID.append(x[0])
            types.append(x[1])        
        ##print self.startID
        ##print self.endID
        ##print types
        self.spacelist=[((1,self.startID[0]),
                         (self.endID[0]+1,self.startID[1]+1),types[0])]
        for i in range(len(self.startID)-2):
            sp0=(self.endID[i],self.startID[i+1])
            sp1=(self.endID[i+1],self.startID[i+2])
            ##self.spacelist.append(range(sp0[0],sp0[1])+range(sp1[0]+1,sp1[1]+1))
            self.spacelist.append(((sp0[0],sp0[1]),(sp1[0]+1,sp1[1]+1),types[i+1]))
        self.spacelist.append(((self.endID[-2],self.startID[-1]),
                              (self.endID[-1]+1,1000),types[-1]))
        ##for x in self.spacelist:print x 

        print 'loading databases'

        path='/usr/local/lib/python2.4/site-packages/jakob'
        filename=os.path.join(path,'logdbaSingUpd')
        self.dbaSing=read_dba(filename)
        filename=os.path.join(path,'dbaSingUpd')
        self.dbaSingArit=read_dba(filename)
        filename=os.path.join(path,'logdba15_2Upd')
        self.dbaSeq=read_dba(filename)
        filename=os.path.join(path,'dbaNew15_2Upd')
        self.dbaSeqArit=read_dba(filename)
        filename=os.path.join(path,'CAdba2Upd')
        self.CAdba=read_dba(filename)
        filename=os.path.join(path,'CAdbarevUpd')
        self.CAdbaRev=read_dba(filename)
        filename=os.path.join(path,'SpecDBAsResUpd')
        self.SpecDBAsRes=read_dba(filename)
        filename=os.path.join(path,'SpecDBAsUpd')
        self.SpecDBAs=read_dba(filename)
        if detailed:
            filename=os.path.join(path,'logdba15Upd')
            self.dbaDetailed=read_dba(filename)
            filename=os.path.join(path,'dbaNew15Upd')
            self.dbaDetailedArit=read_dba(filename)
        
##        filename=os.path.join('/usr','local','lib','python2.4','site-packages',\
##                              'jakob','logdbaSingUpd')
##        self.dbaSing=read_dba(filename)
##
##        filename=os.path.join('/usr','local','lib','python2.4','site-packages',\
##                              'jakob','dbaSingUpd')
##        self.dbaSingArit=read_dba(filename)
##        #print dba['LYS'][('C','CD')][-2:]
##        if detailed:
##            filename=os.path.join('/usr','local','lib','python2.4','site-packages',\
##                                  'jakob','logdba15Upd')
##            self.dbaDetailed=read_dba(filename)
##            filename=os.path.join('/usr','local','lib','python2.4','site-packages',\
##                                  'jakob','dbaNew15Upd')
##            self.dbaDetailedArit=read_dba(filename)
##            #print dba[('LYS','ARG')][('CB', 'CG')][-2:]
##            #print dba[('LYS','ARG')][('CB', 'CG')][-3][-1]
##        filename=os.path.join('/usr','local','lib','python2.4','site-packages',\
##                              'jakob','logdba15_2Upd')
##        self.dbaSeq=read_dba(filename)
##
##        filename=os.path.join('/usr','local','lib','python2.4','site-packages',\
##                              'jakob','dbaNew15_2Upd')
##        self.dbaSeqArit=read_dba(filename)
##
##        filename=os.path.join('/usr','local','lib','python2.4','site-packages',\
##                              'jakob','CAdbaUpd')
##        self.CAdba=read_dba(filename)
##
##        filename=os.path.join('/usr','local','lib','python2.4','site-packages',\
##                              'jakob','SpecDBAsResUpd')
##        self.SpecDBAsRes=read_dba(filename)
##
##        filename=os.path.join('/usr','local','lib','python2.4','site-packages',\
##                              'jakob','SpecDBAsUpd')
##        self.SpecDBAs=read_dba(filename)
##        #print dba[('CB', 'CG')][-2:]

    def estimateSecondaryDist(self,diff,DBA,names,resnames,SpecID=None,xdiff=0,xdiff2=0):
        if diff<=4 and SpecID<>None and xdiff==0:
            akey=tuple(names)
            #print akey
            num=self.SpecDBAsRes[SpecID][diff-1][akey][0][-3]
            #print fr0,fr1,diff,num
            ar,asig=self.SpecDBAsRes[SpecID][diff-1][akey][0][-2:]#arit-space
            lr,lsig=self.SpecDBAsRes[SpecID][diff-1][akey][1][-2:]#log-space
            #print ar,asig,lr,lsig
            if num>self.mincount:return lr,lsig
        #else:
        ##print fr0,fr1,diff
        lrCA,lsigCA=DBA[diff][1][-2:]#log-space
        if names[0]=='CA' and names[1]=='CA':return lrCA,lsigCA
        #else:
        arCA,asigCA=DBA[diff][0][-2:]#arit-space
        totalAsig2=asigCA**2
        if xdiff>0:
            xar,xas=self.CAdba[xdiff][0][-2:]
            totalAsig2=totalAsig2+(xar*self.rFAC)**2+xas**2
        if xdiff2>0:
            xar,xas=self.CAdba[xdiff2][0][-2:]
            totalAsig2=totalAsig2+(xar*self.rFAC)**2+xas**2
        #print names,resnames,diff,SpecID
        for j in range(2):
          if names[j]<>'CA':
            atkeyS=['CA',names[j]]
            atkeyS.sort()
            keyS=tuple(atkeyS)
            arSmall,asigSmall=self.dbaSingArit[resnames[j]][keyS][-2:]
            totalAsig2=totalAsig2+(arSmall*self.rFAC)**2+asigSmall**2
        finalAsig=math.sqrt(totalAsig2)
        lsigfinal=finalAsig/arCA*self.FAC #log-space; might be corrected empirically to get flatter!
        lrfinal=log(arCA)-0.5*lsigfinal**2
        #print arCA,finalAsig
        #print lrfinal,lsigfinal
        return lrfinal,lsigfinal

    def getlogDistMeanAndSd(self,atoms):
        fr0=string.atoi(atoms[0].fragment_id)
        fr1=string.atoi(atoms[1].fragment_id)
        name0=atoms[0].name
        name1=atoms[1].name
        res0=atoms[0].res_name
        res1=atoms[1].res_name
        ALPHA=1
        BETA=0
        if fr0==fr1:
	    if name0<name1:
		#print self.dbaSing[res0][(name0,name1)],'kkkkkkkkkk'
		return self.dbaSing[res0][(name0,name1)][-2:]
	    else:
		return self.dbaSing[res0][(name1,name0)][-2:]
	diff=abs(fr0-fr1)#diff>0
        names=name0,name1
        resnames=[res0,res1]
	bothinAlpha=0
        for i in range(len(self.helixes)):
            helix=self.helixes[i]
	    if fr0+1 in range(helix[0],helix[1]+1) and fr1+1 in range(helix[0],helix[1]+1): 
		bothinAlpha=1               
	if bothinAlpha:
	    #begge ats er i en alpha-helix
            return self.estimateSecondaryDist(diff,self.SpecDBAs[ALPHA],names,resnames,SpecID=ALPHA)
	bothinSheet=0
	for sheet in self.sheets:
	    if fr0+1 in range(sheet[0],sheet[1]+1) and fr1+1 in range(sheet[0],sheet[1]+1): 
		bothinSheet=1
	if bothinSheet:
	    #begge ats er i en "beta-strand"
            return self.estimateSecondaryDist(diff,self.SpecDBAs[BETA],names,resnames,SpecID=BETA)
        if fr1-fr0==1:#(i,i+1) connectivity
            if self.dbaDetailed.has_key((res0,res1)):
                rkey=(res0,res1)
                if self.dbaDetailed[rkey].has_key((name0,name1)):
                    lst=self.dbaDetailed[rkey][(name0,name1)]
                    num=lst[-3][-1]
                    if num>=self.mincount:
                        return lst[-2:]
            #nu er enten self.dbaDetailed=={} eller keys ikke fundet evt. med for faa counts
            return self.dbaSeq[(name0,name1)][-2:]
        elif fr1-fr0==-1:#(i,i-1) connectivity
            if self.dbaDetailed.has_key((res1,res0)):
                rkey=(res1,res0)
                if self.dbaDetailed[rkey].has_key((name1,name0)):
                    lst=self.dbaDetailed[rkey][(name1,name0)]
                    num=lst[-3][-1]
                    if num>=self.mincount:
                        return lst[-2:]
            #nu er enten self.dbaDetailed=={} eller keys ikke fundet evt. med for faa counts
            return self.dbaSeq[(name1,name0)][-2:]
        #ats er ikke sekventielle
        #ats er ikke i samme sec. element
	oneinSec=[0,0]
	fragids=(fr0+1,fr1+1)
	secelems=[self.sheets,self.helixes]
	xtradiff=[None,None]
	for sec in range(2):
	  for j in range(2):
              for secelem in secelems[sec]:
                if fragids[j] in range(secelem[0],secelem[1]+1):
                    if fragids[1-j]<fragids[j]:
                        startres=secelem[0]
                        startI=self.startID.index(startres)
                        if startI==0:
                            oneinSec[sec]=1
                            xtradiff[sec]=startres-fragids[1-j]
                        else:
                            endres=self.endID[startI-1]
                            if fragids[1-j]>endres:oneinSec[sec]=1
                            xtradiff[sec]=startres-fragids[1-j]
                    else:
                        endres=secelem[1]
                        endI=self.endID.index(endres)
                        if endI==len(self.endID)-1:
                            oneinSec[sec]=1
                            xtradiff[sec]=fragids[1-j]-endres
                        else:
                            startres=self.startID[endI+1]
                            if fragids[1-j]<startres:oneinSec[sec]=1
                            xtradiff[sec]=fragids[1-j]-endres
        if diff>=self.LRMAX:#proev at truncere lr
            genlr,genlsig=self.estimateSecondaryDist(self.LRMAX,self.CAdba,['CA','CA'],resnames)
        else:
            if self.numres-diff<self.revmax:
                genlr,genlsig=self.estimateSecondaryDist(self.numres-diff,self.CAdbaRev,names,resnames)
            else:
                genlr,genlsig=self.estimateSecondaryDist(diff,self.CAdba,names,resnames)
        for sec in [BETA,ALPHA]:
          if oneinSec[sec]==1:
              #print sec,fragids,diff,xtradiff[sec]
              if xtradiff[sec]<(diff-xtradiff[sec])*self.secFrac:
                  lr,lsig=self.estimateSecondaryDist(diff-xtradiff[sec],\
                    self.SpecDBAs[sec],names,resnames,SpecID=sec,xdiff=xtradiff[sec])
                  ##print fragids,names,diff-xtradiff[sec],xtradiff[sec]
                  ##print lr,lsig
                  if lsig<genlsig:
                      return lr,lsig
        #ats er ikke (i sec. samt det andet i naerheden()
        for sp in self.spacelist:
            for j in range(2):
                if fragids[j] in range(sp[0][0],sp[0][1]) and\
                   fragids[1-j] in range(sp[1][0],sp[1][1]):
                    xdiff0=sp[0][1]-fragids[j]
                    xdiff1=fragids[1-j]-sp[1][0]+1
                    if fragids[0]>fragids[1]:xdiff0,xdiff1=xdiff1,xdiff0#swap
                    #print fragids,sp[2],xdiff0,xdiff1
                    if xdiff0+xdiff1<(diff-(xdiff0+xdiff1))*self.secFrac:
                      lr,lsig=self.estimateSecondaryDist(diff-(xdiff0+xdiff1),\
                        self.SpecDBAs[sp[2]],names,resnames,SpecID=sec,xdiff=xdiff0,xdiff2=xdiff1)
                      ##print fragids,names,diff-(xdiff0+xdiff1),(xdiff0+xdiff1)
                      ##print round(lr,2),round(lsig,3)
                      if lsig<genlsig:
                          #print lr,lsig
                          return lr,lsig
        return genlr,genlsig*self.LRFAC
        #print oneinSec,fragids,diff
            #elif fr1+1 in range(helix[0],helix[1]+1):pass
        #elif abs(fr1-fr0)<=4:
        #    return self.MRldMean,self.MRldSigma
        #if 0:
        #    return self.LRldMean,self.LRldSigma*self.FAC

class ConVars:
    CONPREC=4.0
    CONPREC0=4.0
    CONDIST=6.0
    CONLIM=4
    CONDAMP=1.0
    SHEETS=[None,None]

    def __init__(self,oneinSheet,oneinAlpha):
        if oneinSheet==0:#kode for begge er i samme sheet/helix
            self.CONPREC=0.0
        elif oneinSheet[0]>1 and oneinSheet[1]>1:#begge i hver sit sheet
            self.CONPREC=8.0
            self.CONLIM=5
            self.CONDAMP=3.0
            self.CONDIST=5.0
            self.SHEETS=oneinSheet
        elif oneinAlpha in [[1,0],[0,1]]:
            self.CONPREC=1.0
            self.CONDAMP=2.0
            if oneinSheet<>[0,0]:
                self.CONDAMP=1.0
        elif oneinAlpha==[1,1]:
            self.CONPREC=0.0
        elif oneinSheet<>[0,0]:
            self.CONPREC=1.0
            self.CONDAMP=2.0
        else:#oneinAlpha==oneinSheet==[0,0]
            self.CONPREC=2.0


def calcDist(at1,at2):
    return at1.calcDist(at2)

class _Atom(tuple):#allowing multiple chains

    def __new__(cls,atom):
        atbase=atom.name[:2]
        names={'C':0,'N':0,'CA':1,'CB':2,'CG':3,'CD':4,'CE':5,'CZ':6}
        if atbase in names:pt=names[atbase]
        else:pt=99
        return tuple.__new__(cls,(int(atom.fragment_id)-1,
                                  atom.element,pt,atom.name,atom.chain_id))

    def __init__(self,atom):
        tuple.__init__(self)
        self.fragment_id=atom.fragment_id
        self.element=atom.element
        self.name=atom.name
        self.res_name=atom.res_name
	self.chain_id=atom.chain_id
        self.pt=self.__getitem__(2)
        self.position=atom.position
        self.shift=atom.shift
        self.temp_factor=atom.temp_factor
	try:
	    self.pointer =atom.pointer
	    self.pointer2=atom.pointer2
	except AtrributeError:pass
        ##self.resAs=atom.resAs

    def calcDist(self,other):
        U=self.position
        V=other.position
        return math.sqrt(dot(U-V,U-V))

    def getAt(self,pdb):
        return pdb[0][self.fragment_id][self.name]

    def getPASDid(self):
        return self.res_name+self.fragment_id+self.name

    def isMultipleLongRange(atlst):
        lrcount=0
        for i in range(len(atlst)-1):
##            print atlst[i].__class__
##            print atlst[i]
            assert isinstance(atlst[i],_Atom) or isinstance(atlst[i],_Atom2) or isinstance(atlst[i],struc.Atom)
            rType=getType(atlst[i:i+2])
            if rType>4:lrcount+=1
            if lrcount>1:return True
        return False

    isMultipleLongRange = staticmethod(isMultipleLongRange)


class _Atom2(_Atom):
    def __new__(cls,resn,fri,name,elem,pos=None,shift=None):
        atbase=name[:2]
        names={'C':0,'N':0,'CA':1,'CB':2,'CG':3,'CD':4,'CE':5,'CZ':6}
        if atbase in names:pt=names[atbase]
        else:pt=99
        return tuple.__new__(cls,(int(fri)-1,elem,pt,name))

    def __init__(self,resn,fri,name,elem,pos=None,shift=None):
        tuple.__init__(self)
        self.fragment_id=fri
        self.element=elem
        self.name=name
        self.res_name=resn
        self.pt=self.__getitem__(2)
        self.position=pos
        self.shift=shift
        
        
class _Assignment(list):

    def __init__(self,*args):
        list.__init__(self,*args)
        ##self.sort()


def splitAtom(s):
    resn=s[0]
    for i in range(3,0,-1):
        fri=s[1:1+i]
        if fri.isdigit():break
    name=s[1+i:]
    return resn,fri,name

class _Assignment2(_Assignment):

    def __init__(self,s):
        ats=s.split('-')
        atlst=[]
        resn0,fri0,name0=splitAtom(ats[0])
        atlst.append(_Atom2(resn0,fri0,name0,name0[0]))
	resn_prev=resn0;fri_prev=fri0
        for j in range(1,len(ats)):
            if len(ats[j])<=2:
                namej=ats[j]
                resnj=resn_prev;frij=fri_prev
            elif len(ats[j])==3:
                if ats[j][1].isdigit():#as in M1C
                    resnj,frij,namej=splitAtom(ats[j])
		    resn_prev=resnj;fri_prev=frij
                else:
                    namej=ats[j]
                    resnj=resn_prev;frij=fri_prev
            else:
                resnj,frij,namej=splitAtom(ats[j])
		resn_prev=resnj;fri_prev=frij
            atlst.append(_Atom2(resnj,frij,namej,namej[0]))
            
        list.__init__(self,tuple(atlst))
        ##self.sort()


class LRProb:

    def __init__(self,val):
        self.prob=val

    def __str__(self):
        return '%9.6f'%self.prob

    def __lt__(self,other):
        return self.prob<other.prob
        
    def __gt__(self,other):
        return self.prob>other.prob
        
    def __eq__(self,other):
        return self.prob==other.prob
        

class ContactProbabilityMap:

    def __init__(self,A,mrdctmat,intradct,num,name,seq):
	##self.LRmap=[list(v) for v in A]
        self.LRmap=[]
        for i in range(len(A)):
            self.LRmap.append([])
            for j in range(len(A[i])):
                self.LRmap[i].append(LRProb(exp(A[i,j])))
	self.MRmap=mrdctmat
	self.intraDict=intradct
	self.num=num
	self.name=name
	self.sequence=seq

    def update(self,L,num):
	print 'updating contact probabilities with derived likelihoods...'
        print num,self
        const=CalcVolfacCum(log(4.5),0.15**2,self.rmin)/0.5
        #TODO: generaliser udtryk "(4.5)", "/0.5"...
	for i in range(len(self.LRmap)):
	    for j in range(len(self.LRmap[i])):
                I=min(i,j);J=max(i,j)
		print I,J,[self.LRmap[i][j]],self.LRmap[i][j].prob,L[I][J]*const
##		self.LRmap[i][j].prob=min(0.5,self.LRmap[i][j].prob*L[I][J]/(4-num))
		self.LRmap[i][j].prob=min(0.5,self.LRmap[i][j].prob*L[I][J]*const)
		##TODO: find bedre maade at skalere kortere mixingtider!...
		#prior * likelihood

    def update_from_other(self,other):
        const=CalcVolfacCum(log(4.5),0.15**2,self.rmin)/0.5
        #TODO: generaliser udtryk "(4.5)", "/0.5"...
	print 'updating contact probabilities with other cp'
        print self,other,const
	for i in range(len(self.LRmap)):
	    for j in range(len(self.LRmap[i])):
		self.LRmap[i][j].prob=other.LRmap[i][j].prob*const

    def deconvLR(self):
        lst=[]
        for i in range(len(self.LRmap)):
            lst.append([])
            for j in range(len(self.LRmap[i])):
                lst[i].append(self.LRmap[i][j].prob)
        return numpy.array(lst)

    def show(self,pdb,lim=0.0001,doimshow=True):
        ldlst=[]
        dlst=[]
        nuclst=[]
        A=numpy.zeros((70,70))
	dlst0=[]
	dlst1=[]
	ilst=[]
        for i in range(70):
            A[i][i]=0.5
        for i in range(70):
            for j in range(70):
                dmin=10
                for ati in pdb[0][i]:
                  if ati.element=='C':
                    for atj in pdb[0][j]:
                      if atj.element=='C':
                        d=AtomMath.calc_distance(ati,atj)
                        if d<dmin: dmin=d
##                        if abs(j-i)>=4:# and ati.name=='CA' and atj.name=='CA':print i,j,d
##                            if d<4.5:print i+1,j+1,abs(j-i),j+i,ati.name,atj.name,round(d,2)
                if dmin>8:ilum=0.0
                else:
		    ilum=(8.0-max(dmin,3.0))/5.0
		    dlst0.append(i+0.5)
		    dlst1.append(j+0.5)
		    dlst0.append(j+0.5)
		    dlst1.append(i+0.5)
		    ilst.append(ilum**2)
		    ilst.append(ilum**2)
                A[i][j]=ilum
                A[j][i]=ilum
        A=numpy.rot90(A)
	scatter(dlst0,dlst1,numpy.array(ilst)*100,'w',alpha=0.5,faceted=False)
##	B=numpy.array(self.LRmap)
	B=self.deconvLR()
	Z=B<lim;B[Z]=lim
        B=numpy.rot90(B)
        if doimshow:
            imshow(log(B),interpolation='nearest',cmap=pylab.cm.jet)
            show()

    def prob(self,*args):
	print args,
	atn0,atn1='CA','CA'
	if not (isinstance(args[0],int) or isinstance(args[0],str)) and len(args)==2:
	    at0=args[0];at1=args[1]
	    r0=int(at0.fragment_id)-1
	    r1=int(at1.fragment_id)-1
	    atn0=at0.name
	    atn1=at1.name
	elif len(args)==2:
	    r0,r1=args
	elif len(args)==3:
	    r0,atn0,atn1=args
	    r1=r0
	else:r0,r1,atn0,atn1=args
	if r0==r1 and atn0==atn1:
            print 'WARNING diagonal peak',r0,atn0
            return 1.0#diagonal peak
	lst=[(r0,atn0),(r1,atn1)]
	p0,p1=sorted(lst)
	if isinstance(r0,int) and abs(r1-r0)>4:
##	    return exp(self.LRmap[r0][r1])
	    return self.LRmap[r0][r1]
            #note LRProb class is returned!
	elif r0==r1:
	    if isinstance(r0,str):rnam=r0
	    else:rnam=self.sequence[r0]
	    try:
##                print len(self.intraDict[(rnam,atn0,atn1)])
##                print self.intraDict[(rnam,atn0,atn1)]
##                print self.num
                return self.intraDict[(rnam,atn0,atn1)][self.num+3]
	    except KeyError: return self.intraDict[(rnam,atn1,atn0)][self.num+3]
	else:
	    return self.MRmap[min(r0,r1)][abs(r1-r0)-1][(p0[1],p1[1])][0]


class Base:
    pdb2=None
    molShifts2=None
    conmat=None
    
    def __init__(self,im,xnucdba,get=None):
      cyclename=im['cyclename']
      self.cycle=Cycle(cyclename)
      self.molShifts=parseBMRfile(im['shiftfile'])
      if self.molShifts=={}:
          self.molShifts=parseBMRfile2(im['shiftfile'])
      self.dbaShifts=createShiftDBA('csTable.txt')
      #self.molShifts=parseBMRfile2('ubiquitin_shifts_out.str')
      self.pdb=fileio.LoadStructure(file=im['structure'])
      ##self.pdb2=fileio.LoadStructure(file=input[6])
##      self.putShiftsDBA(DBA=None)
      self.putShiftsDBA(im,DBA=eval(im['fromdba']))
##      self.testDistances()
      #hver atom faar shift=(mean,sd)
      self.putPointers()
      self.initvcs(im,xnucdba)#sets at.resAs and resAs.pdf
      #now put initial pdfs into resAs in the pointerList defined by putPointers()
      ##self.putPDFs()
      ##self.assignDBA={}
      print len(self.shiftVC.atreflist)
      self.inpmap=im
      #del self.pdb #LAD OS SE HVAD DER SKER!!...
      self.putConPriors()
      if get=='restart':self.updateAllResAss()
      elif get<>None:self.showPDFs(get)

    def showPDFs(self,get):
      if isinstance(get,tuple) and len(get)==2:
        fr,nam=get
        self.gethistory(fr,nam)
      elif isinstance(get,str):
        cols='bgrcmyk'
        buf=initfil2(get)
        cnt=0
        for lin in buf:
            fr,nam=lin[2],lin[4]
            if nam[0]=='C':
                self.gethistory(fr,nam,'final',plotcol=cols[cnt%7])
                cnt+=1
      show()
      raise SystemExit

    def testConPriors(self):
      print 'TESTING PRIORS...'
      print [self.conPriors[3].LRmap[4][66]]
      print self.conPriors[3].LRmap[4][66]
      print self.conPriors[2].MRmap[68][0][('CA','CA')]
      print self.conPriors[3].MRmap[68][0][('CA','CA')]
      cp3=self.conPriors[3]
      cp2=self.conPriors[2]
      print cp3.prob(4,66)
      print cp3.prob(3,68)
      print cp3.prob(68,3)
      print cp3.prob(3,68,'CA','CB')
      print cp3.prob(68,3,'CB','CA')
      print cp3.prob(3,5,'CA','CB')
      print cp3.prob(5,3,'CB','CA')
      print cp3.prob(3,5)
      print cp2.prob(3,5)
      print cp3.prob(68,71)
      print cp3.prob(68,71,'CA','CB')
      print cp3.prob(22,22,'C','CD1')
      print cp3.prob(22,'C','CD1')
      print cp3.prob('I','C','CD1')
      print cp2.prob(22,22,'C','CD1')
      ##print cp3.prob(68,71,'CA','CX')

    def putConPriors(self):
      self.conPriors=[]
      if 'priors' in self.inpmap:
	namlst=self.inpmap['priors']
	intradct=read_dba('intraProbs.pck')
	seq=''
	for res in self.pdb.iter_fragments():
           if res.is_amino_acid():seq+=aa31dict[res.res_name]
	print len(seq),seq
	for i,name in enumerate(namlst):
	   A,mrdctmat=read_dba(name)
	   self.conPriors.append(ContactProbabilityMap(A,mrdctmat,intradct,i,name,seq))

    def putPDFs(self):
      for pt in range(len(self.pointerList)):
          resAs=self.pointerList[pt]
          sh,sd=self.shiftVC.list[pt][0],self.shiftVC.stdlist[pt][0]
          #sh kan vaere perturberet
          if sd<>None:
              resAs.putPDF(sh,sd)
      print len(self.otherShiftVCs[('N','N')].list),len(self.pointerListN)
      for pt in range(len(self.pointerListN)):
          resAs=self.pointerListN[pt]
          sh,sd=self.otherShiftVCs[('N','N')].list[pt][0],self.shiftVC.stdlist[pt][0]
          #sh kan vaere perturberet
          if sd<>None:
              resAs.putPDF(sh,sd)

    def testDists(self,pt1,pt2):
      ati=self.shiftVC.atreflist[pt1]
      atj=self.shiftVC.atreflist[pt2]
      print ati
      print atj
      d=AtomMath.calc_distance(ati,atj)
      print d,log(d)
      print self.dbas.getlogDistMeanAndSd((ati,atj))

    def putPointers(self):
        count=0
        countN=0
        #nedenstaaende gennemloeb definerer en ordning
        for chainnum in range(len(self.pdb)):
         ch=self.pdb[chainnum]
	 for f in range(len(ch)):
           frag=ch[f]
           count2=0
           for a in range(len(frag)):
              at=frag[a]
     	      if at.element in ['C']:
                  at.pointer2=count2
                  count2=count2+1
                  at.pointer=count
                  count=count+1
     	      elif at.element in ['N']:
                  at.pointer=countN
                  countN=countN+1
        self.pointerList=[]
        self.pointerListN=[]
        for i in range(count):
	    self.pointerList.append(None)
        for i in range(countN):
	    self.pointerList.append(None)
    
    def putShiftsDBA(self,im,DBA=None,doTest=True):
     self.testAtoms=[]
     moldba=self.molShifts
     moldba2=self.molShifts2
     if im.has_key('xstd'):xstd=eval(im['xstd'])
     else:xstd=0
     #initialize chemical shifts
     for chainnum in range(len(self.pdb)):
       if SYMM==None or chainnum<SYMM[1]:
         ch=self.pdb[chainnum]
	 for f in range(len(ch)):
           frag=ch[f]
           for a in range(len(frag)):
              at=frag[a]
              if self.pdb2<>None:at2=self.pdb2[chainnum][f][a]
##     	      if at.element in ['C']:
     	      if at.element in ['C','N']:
                  fromdba=0
                  if not moldba[chainnum].has_key(at.fragment_id):
                      pass
                      #print 'no data for res:', at.fragment_id
                  elif moldba[chainnum][at.fragment_id].has_key(at.name):
                      #moldba[chainnum].has_key(at.fragment_id)
                      avg,std=moldba[chainnum][at.fragment_id][at.name]
                      at.shift=avg,math.sqrt(std**2+xstd**2)
                      if self.pdb2<>None:
                          avg2,std2=moldba2[chainnum][at.fragment_id][at.name]
                          at2.shift=avg2,sqrt(0.2**2+xstd**2)
		##       if rand()<0.03:
		##	  print 'TESTATOM:',at.fragment_id,at.res_name,at.name,at.shift
		##	  fromdba=1
                  else:fromdba=1
                  if fromdba==1:
                      if DBA==None:at.shift=None
                      else:
                          avg,std=self.dbaShifts[at.res_name][at.name]
                          at.shift=avg,math.sqrt(std**2+xstd**2)
                          ##if not SILENT:print at.shift
                          print 'FROM DBA:',at.fragment_id,at.res_name,at.name,at.shift
                          ##IKKE-TILORDNEDE RES. forsoeges tilordnet!

    def initvcs(self,im,xnucdba):
       shlst=[]
       stdlst=[]
       atreflst=[]
       self.allAtomList=[]
       if im.has_key('pert'):stdpert=eval(im['pert'])
       else:stdpert=0
       if im.has_key('trunc'):trunc=eval(im['trunc'])
       else:trunc=1000##inf
       ##-------------------------------------
       for ch in range(len(self.pdb)):#print mydata.pdb[ch]
         for i in range(len(self.pdb[ch])): 
           for j in range(len(self.pdb[ch][i])):
             ##at=self.pdb[ch][i][j]
             at0=self.pdb[ch][i][j]
             ##at0.resAs=ResAssignment(at0)
             at=_Atom(at0)
             at.resAs=ResAssignment(at)
             sh=at.shift
             if sh==None:
               #print at
	       shm=-999;stdev=None
	       at.resAs.truemean=-999
             else:
	       self.allAtomList.append(at)
	       at.resAs.truemean=sh[0]
	       pert=0.0
               if stdpert>0:
                   pert=10
                   while abs(pert)>trunc:pert=normalvariate(0.0,stdpert)
	       shm=sh[0]+pert;stdev=sh[1]
	     ##print at,shm,stdev,pert
             at.resAs.putPDF(shm,stdev)
             if at.element in ['C']:
                   shlst.append([shm])
                   stdlst.append([stdev])
                   atreflst.append(at)
             for k in xnucdba.keys():
                 ##print at.element,xnuclst[k][0],at.name,xnuclst[k][1]
                 if at.element==k[0]:
                     if at.name==k[1] or k[1]==None:
                           #print at,k
                           xnucdba[k][0].append([shm])
                           xnucdba[k][1].append([stdev])
                           xnucdba[k][2].append(at)
       shvc=VoxelContainer()
       shvc.dimension=1
       #shvc.vwidth=self.cycle.shiftCutoff*2.01*numpy.ones(1)
       shvc.vwidth=[eval(im['vwidth'])]
       shvc.fillContainer(shlst,tag=0)
       self.shiftVC=ShiftVC(shvc,shlst,atreflst,stdlst)
       self.otherShiftVCs={}
       for k in xnucdba.keys():
           #print k
           xshvc=VoxelContainer()
           xshvc.dimension=1
           xshvc.vwidth=[xnucdba[k][3]*2.01]
           xshvc.fillContainer(xnucdba[k][0],tag=0)
           self.otherShiftVCs[k]=ShiftVC(xshvc,
                xnucdba[k][0],xnucdba[k][2],xnucdba[k][1])
       
    def getnearest(self,peak,exp0,mode):
        posasmat=[]
        print '*'*30
        sdamps=peak.getDampings(exp0)
        if isinstance(peak,BuildUpPeakVector):print peak.assSet
        shnormcsq=exp0.shnormc**(1.0/exp0.dimension)
        print sdamps,shnormcsq
        for k in range(exp0.dimension):#k-dimensionelt experiment!
            'find the correct vc...'
            nuc0=exp0.nucnames[k]
            at0= exp0.atnames[k]
            if at0<>None or nuc0<>'C':
                vc0=self.otherShiftVCs[(nuc0,at0)]
            else:vc0=self.shiftVC
            #vc0 er den vc der skal bruges til at lave assignments
            'find possible assignments...'
            scut=exp0.shiftTols[k]
            print sdamps[k]
            posaslst=vc0.getnearestList(peak.shifts[k],scut,sdamps[k],mode,shnormcsq)
            posasmat.append(posaslst)
        ##print len(posasmat[0])*len(posasmat[1])
        ##------------------------------
        DistCuts=exp0.getDistCuts(peak)
	conPris=exp0.getConPris(peak)
        'get list of valid assignments'
        #elems are of type Assignment1D
        sideInds=peak.getSideInds()
        validassigns=exp0.getValidAssigns(posasmat,DistCuts,sideInds,conPris)
        valdba=getValidDBA(validassigns)
        minlen=len(sideInds)
        print 'minlen:',minlen
        for tup in valdba.keys():
            print tup,valdba[tup]
            if len(valdba[tup][0])<minlen:
                del valdba[tup]
                print 'deleting:',tup
        print len(valdba),'valid assignments'
        peak.reshapeAssigns(valdba,posasmat)

    def calcVolfac(self,lr,lsig2):
        if lsig2==0:return 0.0
        n=2.0
        return exp(max(lr,log(3))+0.5*lsig2)**(-n)+0.00
        #return exp(n*(-max(lr,log(3))+0.5*n*lsig2))

    def calcVolfacCum(self,lr,lsig2,rmin=4.5,lsigint=1.0,n=6.0):
        if lsig2==0:return 0.0
	z=(log(rmin)-lr)/(math.sqrt(lsig2+(lsigint/n)**2))
	return comStandardNormal(z)

    def calcVolfac2(self,lr,lsig2,rmin=4.5,lsigint=1.0,n=3.0):
        if lsig2==0:return 0.0
	z=(log(rmin)-lr)/(math.sqrt(lsig2+(lsigint/n)**2))
	return exp(-0.5*z**2)

    def getAssignments(self,exp0,mode):
##	self.checklist=[[],[],[]]
##	self.checklist2=[[],[],[]]
##	exp0.noisevols=[]
##	exp0.signalvols=[]
##	exp0.signalDists=[]
##	exp0.noiseIDs=[]
##	exp0.signalIDs=[]
        exp0.allassigns=[]
        if self.inpmap.has_key('xstd'):xstd=eval(self.inpmap['xstd'])
        else:xstd=0.0
        exp0.getNormCs(xstd)
        initmat=[]
        ptten=[]
        for i in range(len(exp0.peakData.peaklist)):
            peak=exp0.peakData.peaklist[i]
            ##if not peak.strip:
            if exp0.acceptPeak(peak):
            ##if peak.hErrProb<0.95:
                print peak.shifts
                ##print peak.dba
                self.getnearest(peak,exp0,mode)#init. peak.initAssigns
            else:peak.initAssigns=[];peak.ptMat=[]
            peak.setAssignData(exp0,i)#AssignData is initialized...
            exp0.allassigns.append(peak.assignData)
        print len(exp0.peakData.peaklist),'assignments initialized'

    def rankAllInitAssigns(self,exp0,updvec,mode='normal'):
        if self.inpmap.has_key('includeall'):inc=self.inpmap['includeall']
        else:inc=0
        for i in range(len(exp0.peakData.peaklist)):
            peak=exp0.peakData.peaklist[i]
            try: assSet=peak.assSet; maxAssSet=peak.maxAssSet
            except AttributeError:assSet=None;maxAssSet=None#empty
            peak.rankInitAssigns(i,exp0,inc,updvec,mode)#calculates Gi and Fi
            asd=peak.assignData
            asd.probNoise=peak.hErrProb
            asd.setAllNot()
            asd.setpPosts(exp0,assSet,Smax=maxAssSet)
            asd.setUse()
        print 'assignments ranked'

    def analyze(self,exp0,plotting=0):
        vollst=[]
        dlst=[]
        data=[]
        shd=[]
        shd1bs=[]
        logdata=[]
        sdlst=[]
        sdlst2=[]
        posslst=[]
        d1bs=[]
        d2bs=[]
        problst=[]
        for i in range(exp0.dimension):
            sdlst.append([]);sdlst2.append([]);posslst.append([])
        uar=Restraints()
        uar_skipped=Restraints()
        ar2=Restraints()
        print 'len(exp0.peakData.peaklist)',len(exp0.peakData.peaklist),len(exp0.allassigns)
        for i in range(len(exp0.allassigns)):
            asd=exp0.allassigns[i]
            rtype=-1
            if asd.assigns<>None:
                if asd.maxIndex<>None:
                    as0=asd.assigns[asd.maxIndex][1]
                else:
                    as0=asd.asMax2
                if as0<>None:
                    rtype=getType(as0.atoms,pair=(exp0.dimension-2,exp0.dimension-1))
            if asd.use==1:
                uar.update(rtype)
            elif asd.use==2:
                ar2.update(rtype)
            print rtype, '('+str(asd.use)+')',
            if asd.use in [1]:#[1,2]:
                vols=exp0.peakData.peaklist[i].volumes
		##print as0,vols,as0.distances[as0.maxPos][-1]
                pno=exp0.peakData.peaklist[i].probnoise
                poss=exp0.peakData.peaklist[i].shifts
                for i in range(exp0.dimension):
                    sdlst[i].append(as0.shiftDiffSigned[i])
                    for j in range(len(asd.assigns)):
                        assj=asd.assigns[j][1]
                        gvcj=asd.assigns[j][0]
                        if gvcj>0.1:
                            sdlst2[i].append((assj.shiftDiffSigned[i],gvcj))
                            posslst[i].append(poss[i])
                if rtype<=1 and asd.maxPpost>0.1:
                    dlst.append(as0.distances[as0.maxPos][-1])
                    problst.append(asd.maxPpost)
                    vollst.append(vols)
                    data.append((as0.distances[as0.maxPos][-1],vols))
                    logdata.append((log(as0.distances[as0.maxPos][-1]),log(vols)))
                    shd.append(abs(poss[-1]-poss[-2])/175.0)
                    if as0.distances[as0.maxPos][-1]>1.2 and as0.distances[as0.maxPos][-1]<1.8:
                        d1bs.append(log(vols))
			##print 'VOLS1',vols,as0.atoms[0].fragment_id,as0.atoms[0].name,as0.atoms[1].name,asd.maxPpost
                        shd1bs.append(abs(poss[-1]-poss[-2])/175.0)
                    elif as0.distances[as0.maxPos][-1]>2.0 and as0.distances[as0.maxPos][-1]<2.9:
                        d2bs.append(log(vols))
			##print 'VOLS2',vols,as0.atoms[0].fragment_id,as0.atoms[0].name,as0.atoms[1].name,asd.maxPpost
            elif asd.use==5:#3:
                uar_skipped.update(rtype)
        for i in range(exp0.dimension):
##            shm,shsd=calc_mean_and_stdd(sdlst[i])
##            print shm,shsd,'---'
            gmean=exp0.globShifts[i]
            gsigma=10.0 #inf
            ##gsigm0=exp0.shiftDamps[i]
            #TODO:put i inputfil
            tup=getGeneralizedMeanSd2(sdlst2[i],gmean,gsigma,sigm0=0.2)
            if tup[0]==None:print 'NODATA'
            else:
                updgs=tup[1]
                count,vari=tup[0],tup[-1]
                updsd=math.sqrt(vari/count)
                ##exp0.globShifts[i]=exp0.globShifts[i]-updgs
                ##exp0.shiftDamps[i]=updsd
                #TODO:bestemme hvornaar ovenst. skal goeres; include priors later+tol. update
                print updgs,updsd,'+++'
                print tup
        if len(posslst)>0:
            print len(logdata),'points used for calibration'
            uar.showres()
            ar2.showres()
            uar_skipped.showres()
        if 0:
            D=numpy.array(sdlst2)
            A=numpy.array((posslst[0],D[0,:,0]))
            A=A.transpose()
            print A[0]
            B=numpy.array((posslst[1],D[1,:,0]))
            B=B.transpose()
            if plotting:scatter(posslst[0],D[0,:,0],alpha=0.5,faceted=False,c='b')
            if plotting:scatter(posslst[1],D[1,:,0],alpha=0.5,faceted=False,c='r')
            fitvarslinA,chi2linA=leastSquaresFit(linlaw,(0.01,-0.0001),A)
            print fitvarslinA,chi2linA
            fitvarslinB,chi2linB=leastSquaresFit(linlaw,(-0.00001,0.00001),B)
            print fitvarslinB,chi2linB
            fitvarslin2,chi2lin2=leastSquaresFit(linlaw,(-0.00001,0.00001),A+B)
            print 'CORR?',fitvarslin2,chi2lin2
            t=numpy.arange(5,185,5)
            Alin=linlaw(fitvarslinA,t)
            Blin=linlaw(fitvarslinB,t)
            if plotting:plot(t,Alin)
            if plotting:plot(t,Blin,c='r')
            exp0.corrections=[fitvarslinA,fitvarslinB]
            if plotting:show()
            print exp0.globShifts
            fitvars,chi2=leastSquaresFit(powerlaw,(20.0,-1.0),data)
            fitvarslin,chi2lin=leastSquaresFit(linlaw,(-2.0,3.0),logdata)
            t=numpy.arange(2.3,7.0,0.1)
            #y=loglaw(fitvars,t)
            ypow=powerlaw(fitvars,t)
            ylin=linlaw(fitvarslin,log(t))
            print fitvars,chi2
            print fitvarslin,chi2lin
            #plot(log(t),ylin)
            ##plot(t,ylin)
            #plot(t,ypow)
            #scatter(log(numpy.array(dlst)),log(numpy.array(vollst)),
            #        alpha=0.5,faceted=False,c=numpy.array(shd))
            scatter(dlst,problst,alpha=0.5,faceted=False,c=numpy.array(shd))
            #scatter(numpy.array(shd),numpy.array(d1bs),alpha=0.5,faceted=False)
            #hist(d2bs,normed=1)
            print calc_mean_and_stdd(d1bs)
            print calc_mean_and_stdd(d2bs)
            show()
            self.cycle.dconst=fitvarslin[1]
            #return fitvarslin[0],shm

    def redoResAssignments(self,exp0,expnum,min_pFalse=0.1):
        for i in range(len(exp0.allassigns)):
            asd=exp0.allassigns[i]
            if asd.use in [1,2,5]:
	      pnoise=exp0.peakData.peaklist[i].probnoise
              for k in range(len(asd.assigns)):
                as0=asd.assigns[k][1]
                gvc0=asd.assigns[k][0]
                likFrac,Gpa=as0.getLikFrac(ret=2)
                if likFrac>0.05:#TODO put i input-fil
                    ats=as0.atoms
                    askey=getAssignmentKey(ats)
                    frf=string.atoi(ats[-1].fragment_id)
                    fri=string.atoi(ats[-2].fragment_id)
                    frd=abs(frf-fri)
                    if frd<2:#TODO put i input-fil
                        pos=exp0.peakData.peaklist[i].shifts
                        ##ptlst=[]
                        ##for j in range(exp0.dimension):#generaliseres med 3d!!!!!!1
                        ##    at=ats[j]
                        ##    pt=at.pointer
                        ##    ptlst.append(pt)
                        for j in range(exp0.dimension):#generaliseres med 3d!!!!!!1
                            at=ats[j]
			    sig=as0.peakDevs[j]
			    dba=at.resAs.peakAssDBA
			    key=(tuple(askey[:j]+askey[j+1:]),expnum)
			    if not dba.has_key(key):
                                G_expect=exp0.getGexpt(ats,j)
                                dba[key]=([],1-G_expect+min_pFalse)
                                #TODO aendre 0.1 - hvad med taet paa diag...
			    tup=(pos[j],Gpa,i,expnum,sig,likFrac)
			    dba[key][0].append(tup)
##			    print 'ALL:',i,k,j,(pos[j],likFrac,i,expnum,sig,Gpa,askey[:j]+askey[j+1:])
##			    at.resAs.peakAssList.append((pos[j],likFrac,i,expnum,sig,Gpa,
##                                                         ats[:j]+ats[j+1:],askey[:j]+askey[j+1:]))
                            ##pt=at.pointer
                            ##sig=exp0.shiftDamps[j]
                            ##if at.element=='C':
                            ##    self.pointerList[pt].peakAssList.append(\
                            ##        (pos[j],likFrac,i,expnum,sig,ptlst[:j]+ptlst[j+1:],pos))
                            ##elif at.element=='N':
                            ##    self.pointerListN[pt].peakAssList.append(\

    def pickleData(self):
        Cmat=[];Nmat=[]
        for i in range(len(self.pointerList)):
            Cmat.append(self.pointerList[i].peakAssList)
        for i in range(len(self.pointerListN)):
            Nmat.append(self.pointerListN[i].peakAssList)
        mats=[Cmat,Nmat]
        save_dba2(mats,'CNmats.pck') 

    def regeneratePeakAssLists(self):
        Cmat,Nmat=read_dba('CNmats.pck')
        for i in range(len(self.pointerList)):
            self.pointerList[i].peakAssList=Cmat[i]
            ##at=self.shiftVC.atreflist[i]
            ##print at,Cmat[i]
        for i in range(len(self.pointerListN)):
            self.pointerListN[i].peakAssList=Nmat[i]

    def replaceShifts(self,showall=1):
        difflst=[]
        adifflst=[]
        relhilst=[]
        #TODO: finde iterator der passer til _Atom()
        ##atomlist=self.shiftVC.atreflist
        ##for k in self.otherShiftVCs.keys():
        ##    if k[0]<>'C':
        ##        atomlist+=self.otherShiftVCs[k].atreflist
        ##for at in atomlist:
	for at in self.allAtomList:
	##for at in self.pdb.iter_atoms():
	    ##if at.element=='C':
		if at.resAs.pdf.form<>'invalid':
                    if len(at.resAs.peakAssDBA.keys())>0:
                        diff=at.resAs.update(Show=1,Showpdf=showall)
                        difflst.append(diff)
                        adifflst.append(abs(diff))
                        relhilst.append(at.resAs.relhi)
        return difflst,adifflst,relhilst

    def replaceShifts_old(self):
        difflst=[]
        adifflst=[]
        for i in range(len(self.shiftVC.atreflist)):
            showpdf=1
            pt=self.shiftVC.atreflist[i].pointer
            shs=self.shiftVC.atreflist[pt].shift
	    if shs<>None and shs[1]>1:
              print '------------------------',i
              print self.shiftVC.atreflist[i]
              showpdf=1
            resAs=self.pointerList[pt]
            ##diff=resAs.update(self.shiftVC,pt,Show=1,Showpdf=showpdf)
            diff=resAs.update(self.shiftVC,pt,Show=1,Showpdf=showpdf)
            if diff<>None:
                difflst.append(diff)
                adifflst.append(abs(diff))
            if resAs.mean<>None:
                #print resAs.mean,pt
                self.shiftVC.list[i]=[resAs.mean]
                self.shiftVC.stdlist[i]=[resAs.sigma]
		print 'NEW',self.shiftVC.stdlist[i]
        #show()
        newvc=VoxelContainer()
        newvc.vwidth=self.shiftVC.vc.vwidth
        newvc.fillContainer(self.shiftVC.list,tag=0)
        self.shiftVC.vc=newvc#overskriver den gamle
        return difflst,adifflst

    def distanalyze(self,showfile=None,doimshow=False,cors=None):
        ldlst=[]
        dlst=[]
        nuclst=[]
        A=numpy.zeros((70,70))
	dlst0=[]
	dlst1=[]
	ilst=[]
	if cors<>None:
            G=cors[0];G1=cors[1]
            pfile=open('testpeaks.txt','w')
        for i in range(70):
            A[i][i]=1.0
        for i in range(70):
            for j in range(70):
                dmin=10
                for ati in self.pdb[0][i]:
                  if ati.element=='C':
                  ##if ati.element=='C' and ati.name=='C':
                    for atj in self.pdb[0][j]:
                      if atj.element=='C':
                      ##if atj.element=='H' and atj.name=='H':
                        d=AtomMath.calc_distance(ati,atj)
                        if d<dmin:
                            dmin=d
                        if abs(j-i)>=4:# and ati.name=='CA' and atj.name=='CA':print i,j,d
                            if d<6.0:
                                if i>j and ati.shift<>None and atj.shift<>None:
                                    print i+1,j+1,abs(j-i),j+i,ati.name,atj.name,round(d,2),
                                    if cors<>None:
                                        shi=ati.shift[0];shj=atj.shift[0]
                                        ci=shi-G[0]-G1[0]*shi
                                        cj=shj-G[0]-G1[0]*shj
                                        print ci,cj
                                        if cors<>None:
                                            pstr=getAsFormat((ati,atj))
                                            pfile.write('%14s%8.3f%8.3f%6.3f\n'%(pstr,ci,cj,d))
                                    else:print
                if dmin>8:ilum=0.0
                else:
		    ilum=(8.0-max(dmin,3.0))/5.0
		    dlst0.append(i+0.5)
		    dlst1.append(j+0.5)
		    dlst0.append(j+0.5)
		    dlst1.append(i+0.5)
		    ilst.append(ilum**2)
		    ilst.append(ilum**2)
                A[i][j]=ilum
                A[j][i]=ilum
        A=rot90(A)
	scatter(dlst0,dlst1,numpy.array(ilst)*100,'w',alpha=0.5,faceted=False)
	if showfile<>None:
            C=numpy.zeros((70,70))*1.0
            buf=initfil2(showfile)
            for i in range(len(buf)):
               I,J,val=eval(buf[i][0]),eval(buf[i][1]),eval(buf[i][2])
               if I<70 and J<70:
		    CAats=(self.pdb[0][I]['CA'],self.pdb[0][J]['CA'])
        	    prild,prisig=self.dbas.getlogDistMeanAndSd(CAats)
		    priContProb=self.calcVolfacCum(prild,prisig**2,rmin=4.5,n=6.0)
                    C[I][J]=min(val*priContProb*5.0,1.0)
                    ##C[I][J]=min(val*0.1,1.0)
                    ##if C[I][J]>1:print I,J,C[I][J]
            B=rot90(C)
            if doimshow:
                imshow(A,interpolation='nearest',cmap=cm.jet)
                imshow(B,interpolation='nearest',cmap=cm.jet)
                show()
        return 0
        for ati in self.shiftVC.atreflist:
            nuci=string.atoi(ati.fragment_id)
            for atj in self.shiftVC.atreflist:
                nucj=string.atoi(atj.fragment_id)
                if abs(nuci-nucj)>1:
                    d=AtomMath.calc_distance(ati,atj)
                    lr=log(d)
                    ldlst.append(lr)
                    dlst.append(d)
                    nuclst.append(abs(nuci-nucj))
        m,sd=calc_mean_and_stdd(ldlst)
        print m,sd
        hist(dlst,bins=25,normed=1)
        t=numpy.arange(1.6,35,0.2)
        g=exp(-0.5*((t-m)/sd)**2)/sd*math.sqrt(0.5/pi)
        h=logNormal(t,m,sd*1.4)
        plot(t,h,'k--')
        #scatter(nuclst,dlst,alpha=0.05,faceted=False)
        show();return 0

    def calcerr(self,errs):
        lds=[0,0]
	ersum=0.0
	ernum=0
        for j in range(len(errs)):
            er=errs[j][0] #generaliseres med flere mixt.!
	    if er<>2000:
		ersum=ersum+er
		ernum=ernum+1
	return ernum/ersum

    def calcdist(self,vols):
        lds=[0,0]
        for j in range(len(vols)):
            v=vols[j][0] #generaliseres med flere mixt.!
            if v>0:
                ld=(self.cycle.dconst-log(v))/self.cycle.dpow
                lds[j]=min(max(ld,log(3)),log(7))
                #print exp(ld),
        return max(lds)

    def getConlst(self,exp0,silent=1):
        #jeg taenker paa NCACX skal det vaere mere generelt?
        #der skal komme noget med exp0.atnames[k]==None:...
        #TODO: generalisere metode
        conmat=[]
        for I in range(len(self.pdb[0])):
            #TODO:generaliser til andre proteiner med flere chains
            conmat.append([])
            if not silent:print '---------',I,'--------------'
            for i in range(len(self.pdb[0][I])):
                if self.pdb[0][I][i].element==exp0.nucnames[-1]:
                    if not silent:print self.pdb[0][I][i].name
                    if self.pdb[0][I][i].shift==None:
                        'nucleus is not assigned'
		        conmat[I].append([[1.0,None]])
		        #en dim. mere for at tillade flere peaks vedr. samme assignment
##		    elif self.pdb[0][I][i].name==exp0.atnames[-2]:
##		        conmat[I].append([1.0,None])
		    else:
                        shvec=[]
                        skip=0
                        for k in range(exp0.dimension-1):
                            atname=exp0.atnames[k]
                            if atname<>None:
                                ##print I,atname
                                shs=self.pdb[0][I][atname].shift
                                if shs==None:skip=1;break
                                else: shvec.append(shs[0])
                            else:pass #then what?...
                        ati=self.pdb[0][I][i]
                        shvec.append(ati.shift[0])
                        atn1=exp0.atnames[exp0.dimension-2]
                        at1=self.pdb[0][I][atn1]
                        dist=AtomMath.calc_distance(ati,at1)
                        pF=1-self.calcVolfacCum(log(dist),0.05**2,rmin=exp0.rmins[-1],n=6.0)
                        pnot=1-(1-pF)*(1-exp0.pFN)
                        if not silent:print shvec
                        if not silent:print 'skip=',skip,
                        if not skip:skip=exp0.get_pFalseNeg(shvec)
                        if skip==1.0: conmat[I].append([[1.0,None]])
                        else:         conmat[I].append([[pnot,None]])
                        if not silent:print skip
##                      if exp0.atnames[-1]==None:
##		        conmat[I].append([0.75,None])
##		      else:
##                        print self.pdb[0][I][i].name,exp0.atnames[-1]
##                        if self.pdb[0][I][i].name==exp0.atnames[-1]:
##                            conmat[I].append([0.75,None])
##                        else:
##                            conmat[I].append([1.0,None])
		        #TODO:generaliser, hvis det bliver relevant
	    conmat[I].append({})#place-holder for inter-res. peaks
	    ##print I,conmat[I]
        'now put in assignments...'
        for i in range(len(exp0.allassigns)):
            asd=exp0.allassigns[i]
            if asd.use in [1,2,5]:
              ##print i,'*****************'
              for k in range(len(asd.assigns)):
                as0=asd.assigns[k][1]
                gvc0=asd.assigns[k][0]
                #TODO gen. nedenst.
                if gvc0>0:
                    at3=as0.atoms[-1]
                    at2=as0.atoms[-2]
                    fr3=eval(at3.fragment_id)-1
                    fr2=eval(at2.fragment_id)-1
                    frd=abs(fr3-fr2)
                    pt3=at3.pointer2
                    if frd==0:
                        pnot=conmat[fr3][pt3][0][0]
                        thisk=conmat[fr3][pt3][0][1]
                        if thisk==None:
                            asd.assigns[k][1].pnot=pnot
                            conmat[fr3][pt3][0][0]=asd
                            conmat[fr3][pt3][0][1]=k
                        else:
                            print 'TJEK1',thisk,fr3,pt3,asd.assigns[k][1].coords
                            pnot=conmat[fr3][pt3][0][0].assigns[thisk][1].pnot
                            asd.assigns[k][1].pnot=pnot
                            conmat[fr3][pt3].append([asd,k])#NYT
                            #kan give fejl?
                    else:
                        key=(fr2,at2.name,at3.name)
                        conmat[fr3][-1][key]=(asd,k)
        if not silent:
            'now do testing:'
            for I in range(len(self.pdb[0])):
                ci=-1
                obs=0
                print '-----------',I+1,self.pdb[0][I][0].res_name,'-----------'
                ##print conmat[I]
                for i in range(len(self.pdb[0][I])):
                    if self.pdb[0][I][i].element==exp0.nucnames[-1]:
                        ci=ci+1
                        ##print ci
                        thisk=conmat[I][ci][1]
                        if thisk<>None:
                            obs=1
                            asd=conmat[I][ci][0]
                            this_as=asd.assigns[thisk]
                            print this_as[0],this_as[1].shFac,this_as[1].atoms[-1].name
                        else:
                            if conmat[I][ci][0]<>1.0:
                                print ci,'not'
                print I+1,obs
        return conmat

    def getConlst2d(self,exp0,silent=1):
        #virker til et experiment med 2 generelle og ingen ikke-generelle kerner
        #TODO?: generalisere
        conmat=[]
        for I in range(len(self.pdb[0])):
            #TODO:generaliser til andre proteiner med flere chains
            conmat.append([])
            for i in range(len(self.pdb[0][I])):
                if self.pdb[0][I][i].element==exp0.nucnames[-2]:
                    #TODO:generaliseres til det 1. k som har atname[k]==None
                    conmat[I].append([])
                    ##for j in range(i+1,len(self.pdb[0][I])):
                    for j in range(len(self.pdb[0][I])):
                     ##print I,i,j
                     ##print self.pdb[0][I][j].shift,self.pdb[0][I][i].shift
                     if self.pdb[0][I][j].element==exp0.nucnames[-1]:
            	      conmat[I][-1].append([[1.0,None],[1.0,None]])
		      if self.pdb[0][I][j].shift<>None and self.pdb[0][I][i].shift<>None:
                        if i<>j:
                          ati=self.pdb[0][I][i]
                          atj=self.pdb[0][I][j]
                          dist=AtomMath.calc_distance(ati,atj)
                          pF=1-self.calcVolfacCum(log(dist),0.05**2,rmin=exp0.rmins[-1],n=6.0)
                          for k in range(2):
                              if k==0:shvec=[ati.shift[0],atj.shift[0]]
                              else:shvec=[atj.shift[0],ati.shift[0]]
                              pFNS=exp0.get_pFalseNeg(shvec)
                              pnot=1-(1-pF)*(1-exp0.pFN)*(1-pFNS)
                              conmat[I][-1][-1][k][0]=pnot
	    conmat[I].append({})#place-holder for inter-res. peaks
	    print conmat[I]
	    print '+++++++++++++++++'
	#this means that k==0 <=> at[0].pt2<at[1].pt2?
        'now put in assignments...'
        for i in range(len(exp0.allassigns)):
            asd=exp0.allassigns[i]
            if asd.use in [1,2,5]:
              ##print i,'*****************'
              for k in range(len(asd.assigns)):
                as0=asd.assigns[k][1]
                gvc0=asd.assigns[k][0]
                #TODO gen. nedenst.
                if gvc0>0:
                    at3=as0.atoms[-1]
                    at2=as0.atoms[-2]
                    fr3=eval(at3.fragment_id)-1
                    fr2=eval(at2.fragment_id)-1
                    frd=abs(fr3-fr2)
                    pt3=at3.pointer2
                    pt2=at2.pointer2
		    if pt2<pt3:side=0##;Pt2=pt2;Pt3=pt3
		    else:side=1##;Pt2=pt3;Pt3=pt2
		    ##FOER: altid over "pt-diagonalen"
		    ##NU begge steder
                    if frd==0:
			##print 'PTS:',fr2,pt2,pt3
##			print fr3,Pt2,Pt3,conmat[fr3][Pt2][Pt3]
##                        conmat[fr3][Pt2][Pt3][side][0]=asd
##                        conmat[fr3][Pt2][Pt3][side][1]=k
                        pnot=conmat[fr3][pt3][pt2][side][0]
                        thisk=conmat[fr3][pt3][pt2][side][1]
                        if thisk==None:
                            asd.assigns[k][1].pnot=pnot
                        else:
                            print 'TJEK',thisk,fr3,pt3,pt2
                            pnot=conmat[fr3][pt2][pt3][side][0].assigns[thisk][1].pnot
                            asd.assigns[k][1].pnot=pnot
                        conmat[fr3][pt2][pt3][side][0]=asd
                        conmat[fr3][pt3][pt2][side][0]=asd
                        conmat[fr3][pt2][pt3][side][1]=k
                        conmat[fr3][pt3][pt2][side][1]=k
                    ##else:
                    if frd<=1:
##                        if fr3>fr2:
##                            fI=(fr3,fr2);key0=(at3.name,at2.name)
##                            key1=((fr2,at2.name),(fr3,at3.name))
##                        else:
##                            fI=(fr2,fr3);key0=(at2.name,at3.name)
##                            key1=((fr3,at3.name),(fr2,at2.name))
                        fI=(fr3,fr2);key0=(at3.name,at2.name)
                        key1=((fr2,at2.name),(fr3,at3.name))
                        for ki in range(2):
                            if not conmat[fI[ki]][-1].has_key(key0[ki]):
                                conmat[fI[ki]][-1][key0[ki]]={}
                            if not conmat[fI[ki]][-1][key0[ki]].has_key(key1[ki]):
                                #first observation of atom pair
                                conmat[fI[ki]][-1][key0[ki]][key1[ki]]=[[],[]]
                            conmat[fI[ki]][-1][key0[ki]][key1[ki]][ki].append((asd,k))
			    print 'inter',fI,key0[ki],key1[ki][0],key1[ki][1]
##                        if not conmat[fr3][-1].has_key(at3.name):
##                            conmat[fr3][-1][at3.name]={}
##                        conmat[fr3][-1][at3.name][(fr2,at2.name)]=(asd,k)
##			print 'inter',fr3,at3.name,fr2,at2.name
        if not silent:
            'now do testing - skipped:'
            pass
        return conmat

    def analyzeConten(self,conten,explst):
        problst=numpy.ones(len(self.pdb[0]))
	vollst=[]
	vollst2=[]
	vollst3=[]
	volmat=[vollst,vollst2,vollst3]
        for I in range(len(self.pdb[0])):
            print '-----------',I+1,self.pdb[0][I][0].res_name,'-----------'
            ci=-1
            obs=0
            ##print conmat[I]
            for i in range(len(self.pdb[0][I])):
##               if self.pdb[0][I][i].element==explst[n].nucnames[-1]:
               ati=self.pdb[0][I][i]
               if ati.element=='C':#carbon-detected!
                 pti=ati.pointer
                 ci=ci+1
                 print '+++',ci
		 shlst=[]
                 cj=-1
                 for j in range(len(self.pdb[0][I])):
		   if self.pdb[0][I][j].element=='C':
		     cj=cj+1
                     for n in range(len(conten)):
                      conmat=conten[n][0]
                      if conten[n][1]==1:#1 general atom (carbon, CX?) in the experiment
		       if cj==0:
                        ##print ci
                        for K in range(len(conmat[I][ci])):
                          thisk=conmat[I][ci][K][1]
                          if thisk<>None:
                            obs=1
                            asd=conmat[I][ci][K][0]
                            this_as=asd.assigns[thisk]
                            ass=this_as[1]
                            allnot=ass.allNot/(1-ass.GiFi)
                            Gpa=ass.volFac*allnot;panot=1-allnot
                            likRat=Gpa/panot
                            likFrac=Gpa/(Gpa+panot)
                            ##print this_as[1].pnot
                            prob=1-(min(1,1-this_as[0]))*(1-ass.pnot)
			    coords=ass.coords+ass.shiftDiffSigned
                            print prob,likFrac,ass.shFac,ass.atoms[-1].name,\
                                  len(asd.assigns),coords,coords[-1],explst[n].name
                            problst[I]=problst[I]*prob
                            self.pointerList[pti].peakAssList.append((coords[-1],likFrac,n,asd.identifier))
			    shlst.append(coords[-1])
                          else:
                            prob=conmat[I][ci][K][0]
                            if prob<>1.0:
                                print prob,ci,'not'
                                problst[I]=problst[I]*prob
                      elif conten[n][1]==2:
                                kvec=conmat[I][ci][cj][0][1],conmat[I][ci][cj][1][1]
				prob=0
                                for K in range(2):
                                  thisk=kvec[K]
                                  if thisk<>None:
                                    asd=conmat[I][ci][cj][K][0]
                                    this_as=asd.assigns[thisk]
				    ##if this_as[1].pnot<0.6:#one-bond (set parameter)
##				    inds=[[0,2],[2,3],[0,1]]
##				    #if ci==0 and cj==2:#CA,CB
##				    for m in range(len(inds)):
##				     if ci==inds[m][0] and cj==inds[m][1]:
##				      if len(asd.assigns)==1:
##					ide=asd.identifier
##					vol=explst[n].peakData.peaklist[ide].volumes
##					volmat[m].append(vol)
##				      else:volmat[m].append(1.0)
                                    ##print this_as[1].pnot,'thisispnot'
				    newprob=1-(min(1,1-this_as[0]))*(1-this_as[1].pnot)
				    if newprob>prob:max_as=this_as;prob=newprob;maxK=K
				if prob==0:
				    if conmat[I][ci][cj][0][0]<1.0 or conmat[I][ci][cj][1][0]<1.0:
				       if conmat[I][ci][cj][0][0]==1.0 or conmat[I][ci][cj][1][0]==1.0:
                                          pnot=min(conmat[I][ci][cj][0][0],conmat[I][ci][cj][1][0])
				       else:
                                          pnot=max(conmat[I][ci][cj][0][0],conmat[I][ci][cj][1][0])
                                       print pnot,cj,'not',explst[n].name,n
                                       if j>i:problst[I]=problst[I]*pnot
				else:
			      	    if j>i:side=maxK
				    else:side=1-maxK
				    coords=max_as[1].coords+this_as[1].shiftDiffSigned
                                    print prob,max_as[1].shFac,max_as[1].atoms[-1].name,\
                                          max_as[1].atoms[-2].name,len(asd.assigns),\
					  coords,coords[side], explst[n].name,n
				    shlst.append(coords[side])
                                    if j>i:problst[I]=problst[I]*prob
		 print shlst
		 if len(shlst)>10:print 'RMS',len(shlst),calc_mean_and_stdd(shlst)
		 count=0
		 amap={}
                 for n in range(len(conten)):
                    if conten[n][1]==2:
                        key=self.pdb[0][I][i].name
                        if conten[n][0][I][-1].has_key(key):
                            map=conten[n][0][I][-1][key]
                            ##print map
                            for m in map.keys():
                              if not amap.has_key(m):amap[m]={}
                              amap[m][n]=map[m]
##                              for ki in range(2):
##                                tup=map[m][ki]
##                                ##print tup
##                                if tup<>[]:
##                                  for p in range(len(tup)):
##                                    asd,k=tup[p]
##                                    this_as=asd.assigns[k]
##                                    ass=this_as[1]
##                                    likRat=ass.pE_H/ass.pE
##                                    if likRat>1.1:
##                                        count=count+1
##                                        coords=this_as[1].coords+this_as[1].shiftDiffSigned
##                                        print 'INTER',count,p,likRat,this_as[0],ass.shFac,asd.ambgvc,m,\
##                                              len(asd.assigns),coords,coords[1-ki],explst[n].name,n
                 for m in amap.keys():
                     for n in amap[m].keys():
                         for ki in range(2):
                            tup=amap[m][n][ki]
                            if tup<>[]:
                              for p in range(len(tup)):
                                asd,k=tup[p]
                                this_as=asd.assigns[k]
                                ass=this_as[1]
                                allnot=ass.allNot/(1-ass.GiFi)
                                Gpa=ass.volFac*allnot;panot=1-allnot
                                likRat=Gpa/panot
                                likFrac=Gpa/(Gpa+panot)
                                if likFrac>0.03:
                                    count=count+1
                                    coords=ass.coords+ass.shiftDiffSigned
                                    print 'INTER',count,p,likFrac,likRat,Gpa,panot,this_as[0],round(ass.shFac,3),m,\
                                          len(asd.assigns),coords,round(coords[1-ki],3),n
                                    self.pointerList[pti].peakAssList.append((coords[1-ki],likFrac,n,asd.identifier))
            print I,problst[I]

        for I in range(len(self.pdb[0])):
            print I+1,self.pdb[0][I][0].res_name,problst[I]
        ##scatter(range(len(self.pdb[0])),log(problst))
        ##scatter(range(len(self.pdb[0])),log(vollst))
        ##scatter(range(len(self.pdb[0])),log(vollst2),c='r')
        ##scatter(range(len(self.pdb[0])),log(vollst3),c='g')
        ##show()
                              
    def getConmat(self,exp0,silent=1):
        conmat=[]
        for I in range(len(self.pdb[0])):
            #TODO:generaliser til andre proteiner med flere chains
            conmat.append([])
            for J in range(len(self.pdb[0])):
              conmat[I].append([])
              if I<=J-3:
                #only long-range con. are interesting
                for i in range(len(self.pdb[0][I])):
                  if self.pdb[0][I][i].element==exp0.nucnames[0]:
                    conmat[I][J].append([])
                    for j in range(len(self.pdb[0][J])):
                     ##print I,J,i,j
                     ##print self.pdb[0][J][j].shift,self.pdb[0][I][i].shift
                     if self.pdb[0][J][j].element==exp0.nucnames[1]:
		      if self.pdb[0][J][j].shift==None or self.pdb[0][I][i].shift==None:
                       print 'nucleus is not assigned'
		       if exp0.dimension==2:
		          conmat[I][J][-1].append([[1.0,None]])
		       else:
		          conmat[I][J][-1].append(None)
		      else:
                          if exp0.dimension==2:
                              p_not=exp0.pFN
                              conmat[I][J][-1].append([[p_not,None]])
                              ##for k in range(exp0.dimension):
			      shvec=(self.pdb[0][I][i].shift[0],self.pdb[0][J][j].shift[0])
                              pFalseNeg=exp0.get_pFalseNeg(shvec,symm=True)
                              pFN=max(pFalseNeg,exp0.pFN)
			      print shvec,pFN
			      conmat[I][J][-1][-1][0][0]=pFN
                          else:#3d!!!!!!!!
                              conmat[I][J][-1].append([[],[]])
                              for K in range(2):#TODO generaliser?
                                if K==0:X=I;x=i;Y=J;y=j
                                else:X=J;x=j;Y=I;y=i
                                #HUSK I<=J-3 gaelder
                                for k in range(len(self.pdb[0][X])):
                                    atk=self.pdb[0][X][k]
                                    if atk.element==exp0.nucnames[2]:
                                      if atk.shift<>None and k<>x:
                                        atx=self.pdb[0][X][x]
                                        shvec=[0,0,0]
                                        aty=self.pdb[0][Y][y]
                                        shvec[0]=atk.shift[0]
                                        shvec[1]=atx.shift[0]
                                        shvec[2]=aty.shift[0]
                                        intraDist=AtomMath.calc_distance(atx,atk)
                                        #TODO: tag afstande fra database
                                        pFalseNeg=exp0.get_pFalseNeg(shvec)
                                        pFN=max(pFalseNeg,exp0.pFN)
                                        if intraDist<1.8:
                                            pnot=1-exp0.pE1_H*(1-pFN)#1 bond
                                        elif intraDist<2.8:
                                            pnot=1-exp0.pE2_H*(1-pFN)#2 bonds
                                        else:
                                            pnot=1-exp0.pEn_H*(1-pFN)#more bonds
                                        conmat[I][J][-1][-1][K].append([pnot,None])
                                      else: conmat[I][J][-1][-1][K].append([1.0,None])
                                conmat[I][J][-1][-1][K].append([1.0,None])
                                #above for inter-res F1-F2 connectivity
                      ##print I,J,i,j,len(conmat[I][J][-1][-1][0]),len(conmat[I][J][-1][-1][1])
        print 'conmat is now prepared for the specific protein and spectrum' #(via. exclude)
        #------------------------------------------------------------------
        'now put in assignments...'
        for i in range(len(exp0.allassigns)):
            asd=exp0.allassigns[i]
            if asd.use in [1,2,5]:
              print i,'-----------------'
              for k in range(len(asd.assigns)):
                as0=asd.assigns[k][1]
                gvc0=asd.assigns[k][0]
                ats=as0.orderedAtoms
                frvec=[];ptvec=[]
                for n in range(exp0.dimension):
                    frvec.append(eval(ats[n].fragment_id)-1)
                    ptvec.append(ats[n].pointer2)
                if abs(frvec[-2]-frvec[-1])>=3:
                  if exp0.dimension==2 or frvec[0]==frvec[1]:
                    print frvec,ptvec
                    if frvec[-2]<frvec[-1]:
                        Fr1=frvec[-2];Fr2=frvec[-1];Pt1=ptvec[-2];Pt2=ptvec[-1]
                        SI=0
                    else:
                        Fr1=frvec[-1];Fr2=frvec[-2];Pt1=ptvec[-1];Pt2=ptvec[-2]
                        SI=1
                    print Fr1,Fr2,Pt1,Pt2
                    ask=asd.assigns[k][1]
                    if exp0.dimension==2:
                        asdslst=conmat[Fr1][Fr2][Pt1][Pt2]
                    else:
                        asdslst=conmat[Fr1][Fr2][Pt1][Pt2][SI]
                    if exp0.dimension==2:thisPos=0
                    else:thisPos=ptvec[0]
                    if asdslst[thisPos][1]==None:
                        asdslst[thisPos][0]=ask
                        asdslst[thisPos][1]=k#unoedvendig nu
                    else:
                        print thisPos,asdslst[thisPos][1]
                        print 'NEW',thisPos,Fr1,Fr2,k
                        asdslst.append((ask,k))
        if not silent:
            'analyze again:'
            for I in range(len(self.pdb[0])):
                for J in range(len(self.pdb[0])):
                  if I<=J-3:
                    ci=-1
                    for i in range(len(self.pdb[0][I])):
                      if self.pdb[0][I][i].element==exp0.nucnames[0]:
                        ci=ci+1
                        cj=-1
                        for j in range(len(self.pdb[0][J])):
                         if self.pdb[0][J][j].element==exp0.nucnames[1]:
                             cj=cj+1
                             print 'TJEK',I,J,ci,cj,\
                                   len(conmat[I][J][ci][cj][0]),len(conmat[I][J][ci][cj][1])
        return conmat

    def getLikRat(self,asds,exp0,condH0=0):
	if asds==None:return 1.0, 0
        filled=False
        dim=exp0.dimension
        print condH0
        likProd=1.0
	if exp0.dimension==2:
            for n in range(len(asds)):
              if asds[n][1]<>None:
		filled=True
	      else:
		likProd*=asds[n][0]
	else:
	  for k in range(2):
            for n in range(len(asds)):
              if asds[k][n][1]<>None:
		##filled=True;break
		likProd*=asds[k][n][0].likRat
	      else:
		likProd*=asds[k][n][0]
	if filled:
	    print 'correlation is observed' 
	    return asds[0][0].likRat,1
	else:
	    if likProd>=1.0:return likProd, 1
            if condH0:pnot=exp0.pH_H0
            else:pnot=exp0.pE_H
            LikRat=1-pnot*(1-likProd)*(1-exp0.pFNcorr)
	    print 'correlation is not observed' 
	    return LikRat, 0

    def getLikRat_old(self,asds,exp0,condH0=0):
##         if asds[0][0][0] in [1.0,None] and asds[1][0][0] in [1.0,None]:
         filled=[0,0]
         dim=exp0.dimension
         for side in range(2):#generaliseres?
             for n in range(len(asds[side])):
                 if asds[side][n][1]<>None:filled[side]=1;break
         if filled==[0,0]:
            print 'no side is observed'
##            if asds[0][0][0]==1.0 and asds[1][0][0]==1.0: LikRat=1.0
##            elif asds[0][0][0]==1.0 or asds[1][0][0]==1.0:
##            oldLikRat=1-(1-0.5)*(1-0.30)*(1-0.4)
##            oldLikRat2=1-(1-0.5)*(1-0.30**2)*(1-0.4)
            if condH0:pnot=exp0.pH_H0
            else:pnot=exp0.pE_H
            pAllNot=1.0
            for side in range(2):
                for n in range(len(asds[side])):
                    pAllNot=pAllNot*asds[side][n][0]
            LikRat=1-pnot*(1-pAllNot)*(1-exp0.pFNcorr)
##            print 'compare',LikRat,oldLikRat,oldLikRat2
            return LikRat,0
##         elif asds[0][0][0] in [1.0,None] or asds[1][0][0] in [1.0,None]:
         elif filled in [[1,0],[0,1]] or dim==3:
            if dim<3:
                print 'one side is observed'
                if filled==[1,0]:
                    print len(asds[0][0][0].pointerMat)
                    sides=[0]
                else:
                    print len(asds[1][0][0].pointerMat)
                    sides=[1]
            else:
                print str(dim)+'d data'
                filled=[1,1];sides=[0,1]
            ##if not asds[0][0][0] in [1.0,None]:
            finalLikRat=1.0
            pAllE_H=1.0
            pAllE=1.0
            for side in sides:
                print 'COUNT',len(asds[side])
                for n in range(len(asds[side])):
                    this_k=asds[side][n][1]
                    if dim==3:print 'DIM3',n,this_k,len(asds[side]),len(asds[1-side])
                    if this_k==None:
                        LikRat=asds[side][n][0]
                        pAllE_H=pAllE_H*LikRat
                    else:
                        this_as=asds[side][n][0].assigns[this_k]
                        if asds[1-side][0][0]==1.0 or dim==3:
                            '3d data or 2d+ carbonyl only on one side'
                            ##LikRat=this_as[0]/this_as[1].volFac
                            LikRat=this_as[1].pE_H/this_as[1].pE
                            pAllE_H=pAllE_H*this_as[1].pE_H
                            pAllE=pAllE*this_as[1].pE
                            #beregnes paa den "gamle maade"
                        else:
                            ide=asds[side][n][0].identifier
                            lvol=log(exp0.peakData.peaklist[ide].volumes)
                            DIFFPROB=comStandardNormal(-lvol/2)
                            pE_HnoN=1-(1-this_as[1].pE_H)/(1-exp0.pN)
                            pEnoN=1-(1-this_as[1].pE)/(1-exp0.pN)
                            pD_H=1-(1-DIFFPROB)*(1-exp0.pE_H)
                            pD=1.0
                            for m in range(len(asds[side][n][0].assigns)):
                                asm=asds[side][n][0].assigns[m][1]
                                GmFm=asm.GiFi
                                pD=pD*(1-(1-DIFFPROB)*GmFm)
                                if m<>this_k:
                                    pD_H=pD_H*(1-(1-DIFFPROB)*GmFm)
                            pU_H=(1-(1-pD_H)*(1-exp0.pDiff))
                            pU=(1-(1-pD)*(1-exp0.pDiff))
                            pEf=1-(1-pEnoN*pU)*(1-exp0.pC)
                            pE_Hf=1-(1-pE_HnoN*pU_H)*(1-exp0.pC)
                            ##pE_Hf=1-(1-pE_Hf)*(1-0.5*pEf)
                            LikRat=pE_Hf/pEf
                    finalLikRat=finalLikRat*LikRat
            if dim==3:
                finalLikRat=(1-(1-exp0.pH_H0*pAllE_H)*(1-(1-exp0.pH_H0)*pAllE))/\
                             pAllE
            print 'LikRat1',finalLikRat
            return finalLikRat,1
         else:
            print 'both sides are observed'
            print 'COUNT2',len(asds[0]),len(asds[1])
            #det ser ud til at man kun for een peak paa hver side
            #ret flg. betingelse i rankInitAssigns(...) for at aendre paa det:
            #if stdsize>dampsize or ide==dlst[0][2]:...
            lst0=asds[0][0][0].pointerMat
            lst1=asds[1][0][0].pointerMat
            k0=asds[0][0][1]
            k1=asds[1][0][1]
            alllst=[]
            for m in range(len(lst0)):
                ip=lst0[m]
                if ip in lst1:
                    m2=lst1.index(ip)
                    alllst.append((m,m2))
            print alllst
            FH0=asds[0][0][0].assigns[k0][1].shFac
            FH1=asds[1][0][0].assigns[k1][1].shFac
            pE_H2not=1-0.01**2*(1-exp0.pE_H*FH0*FH1)
            pE2not=1-0.01**2
            for mp in alllst:
               Gi=asds[0][0][0].assigns[mp[0]][1].volFac
               #Gi=asds[1][0].assigns[mp[1]][1].volFac
               #above should be the same..
               Fi0=asds[0][0][0].assigns[mp[0]][1].shFac
               Fi1=asds[1][0][0].assigns[mp[1]][1].shFac
               if mp[0]<>k0 and mp[1]<>k1:
                   pE_H2not=pE_H2not*(1-Gi*Fi0*Fi1)
               pE2not=pE2not*(1-Gi*Fi0*Fi1)
            pE_H0=asds[0][0][0].assigns[k0][1].pE_H
            pE0=  asds[0][0][0].assigns[k0][1].pE
            pE_H1=asds[1][0][0].assigns[k1][1].pE_H
            pE1=  asds[1][0][0].assigns[k1][1].pE
            pE_H_final=1-pE_H2not*(1-pE_H2not*pE_H0*pE_H1)
            pE_final=1-pE2not*(1-pE2not*pE0*pE1)
            LikRat=pE_H_final/pE_final
            print 'LikRat',LikRat
            print len(alllst),len(lst0),len(lst1),len(asds[0][0][0].assigns),len(asds[1][0][0].assigns)
            return LikRat,2

    def fillAssignDBA(self,explst):
        updtyp='max' #default
        if 'updatemethod' in self.inpmap:
            updtyp=self.inpmap['updatemethod']
        exp0=explst[0]
        if exp0.rangeType=='intra':
            conmat=[]
            for i in range(len(explst)):
                #getConlst kan bruges for NCACX, NCACO og NCOCX
                #der er kun eet k med explst[i].atnames[k]==None (nemlig i F3)
                numGenNuc=0
                k1=-1
                for k in range(explst[i].dimension):
                    if explst[i].atnames[k]==None:
                        numGenNuc=numGenNuc+1
                        if k1==-1:k1=k
                        #skal det bruges til noget?
                if numGenNuc in[0,1]:
                    conlst=self.getConlst(explst[i])
                    conmat.append((conlst,1))
                elif numGenNuc==2:
                    conlst2d=self.getConlst2d(explst[i])
                    conmat.append((conlst2d,2))
                print explst[i].name
            self.analyzeConten(conmat,explst)
        #------------------------------------------------------------
        elif exp0.rangeType=='long-range':
            print 'updating contact probabilities...'
            ##DIFFPROB=0.5
    	    T_0=time.time()
            if len(explst)>1:
                conmat1=self.getConmat(explst[1],silent=1)
		print 'timechek:3d conmat produced in:',time.time()-T_0
            C=numpy.zeros((len(self.pdb[0]),len(self.pdb[0])))
            conmat=self.getConmat(exp0,silent=1)
	    print 'timechek:2d conmat produced in:',time.time()-T_0
            for I in range(70):
                for J in range(I+3,70):
                    if abs(I-J)>=3 and not I in [7,8,9,10] and not J in [7,8,9,10]:
                        if updtyp=='NB':#"naive Bayes": product of likelihoods
                            thisprod=1.0
                        else: thisprod=0.1
                        for i in range(len(conmat[I][J])):
                            thisprodi=1.0
                            for j in range(len(conmat[I][J][i])):
                                 print '----------',I,J,i,j
                                 asds=conmat[I][J][i][j]
				 print 'asds',asds
                                 LikRat,obs=self.getLikRat(asds,exp0)
				 print LikRat,obs
                                 if obs>0 and len(explst)>1:
                                     asds3d=conmat1[I][J][i][j]
				     print 'asds3d',asds3d
                                     LikRat3D,obs3D=self.getLikRat(asds3d,explst[1],condH0=1)
                                     print 'LikRat3D',LikRat3D, obs3D
                                 else:LikRat3D=1.0
                                 #print conmat[I][J][i][j],
                                 thisprodi=thisprodi*LikRat*LikRat3D
                                 if updtyp=='max':thisprod=max(thisprod,LikRat*LikRat3D)
                            if updtyp=='NB':thisprod*=max(0.75,thisprodi)
                        cai=self.pdb[0][I]['CA']
			caj=self.pdb[0][J]['CA']
                        cadist=AtomMath.calc_distance(cai,caj)
                        ##prild,prisig=self.dbas.getlogDistMeanAndSd(CAats)
                        ##priContProb=self.calcVolfacCum(prild,prisig**2,rmin=4.5,n=6.0)
                        print 'IJ:',I,J,thisprod,cadist
                        ##C[I][J]=min(thisprod*priContProb*5.0,1.0)
                        C[I][J]=thisprod
                        ##print 'postH',I,J,C[I][J]
            print 'I,J=',I,J
            ##B=rot90(C)
            ##imshow(B,interpolation='nearest');show()
	print 'timechek:likelihood matrix produced in:',time.time()-T_0
	mat=[list(v) for v in C]
	print '_-'*20
	print mat
	print '_-'*20
	return C

    def final_analyze(self,maxshort=6):
        ldifflst=[]
        ldsum=0.0
        ldsum2=0.0
        estdba={}
        truedba={}
        pos=0.0 #(s,s)
        falsepos=0.0 #(l,s)
        posfalses=0.0 #(l,l)
        falses=0.0 #(s,l)
        totnum=len(self.checklist[0])
        for i in range(totnum):
            trued=self.checklist[0][i]
            estd=self.checklist[1][i]
            if trued<=maxshort and estd<=maxshort:
                pos=pos+1
            elif trued<=maxshort and estd>maxshort:
                falses=falses+1
            elif trued>maxshort and estd>maxshort:
                posfalses=posfalses+1
            elif trued>maxshort and estd<=maxshort:
                falsepos=falsepos+1
            eind=int(log(estd)*5)
            if not estdba.has_key(eind):estdba[eind]=[[],[]]
            estdba[eind][0].append(trued)
            estdba[eind][1].append(estd)
            tind=int(log(trued)*5)
            if not truedba.has_key(tind):truedba[tind]=[[],[]]
            truedba[tind][0].append(trued)
            truedba[tind][1].append(estd)
            ldiff=log(trued)-log(estd)
            ldifflst.append(ldiff)
            ldsum=ldsum+abs(ldiff)
            ldsum2=ldsum2+ldiff**2
        save_dba2(estdba,'estdba')
        save_dba2(truedba,'truedba')
        print '---------'
        print pos/totnum,posfalses/totnum,falses/totnum,falsepos/totnum
        ldm,ldsd=calc_mean_and_stdd(ldifflst)
        print ldm,ldsd
        print ldsum/len(self.checklist[0]),math.sqrt(ldsum2/len(self.checklist[0]))
        scatter(log(numpy.array(self.checklist[0])),
                log(numpy.array(self.checklist[1])),
                s=25*numpy.ones(len(self.checklist[0])),
                alpha=0.2, faceted=False)
        scatter(log(numpy.array(self.checklist[0])),
                log(numpy.array(self.checklist[2])),
                s=25*numpy.ones(len(self.checklist[0])),c='r',
                alpha=0.2, faceted=False)
        t=numpy.arange(1.6,35,5)
        plot(t,t,'k--')
            #print self.checklist2[0][i],self.checklist2[1][i],ldiff
        print truedba.keys()
        if 0:
            scatter(diffmat[0],diffmat[-1])
            t=numpy.arange(-0.3,0.3,0.02)
            plot(t,t,'k--')
            c1,c2,c3=0.0,0.0,0.0
            for d in adifflst:
                if d<0.1:c1=c1+1
                if d<0.2:c2=c2+1
                if d<0.3:c3=c3+1
            print c1/len(adifflst),c2/len(adifflst),c3/len(adifflst)
        #print len(adiffmat[0]),len(adiffmat[-1])
        #hist(numpy.array(adiffmat[0])-numpy.array(adiffmat[-1]),bins=20)
        #hist(adifflst,bins=20,normed=1)
        #hist(adiffmat[0],bins=20,normed=1,width=0.015)
        #show()
        save_dba2(self.checklist,'checklist')

    def visualize(self,newAllassigns,show=1):
##        A=numpy.ones((70,70))
##        C=numpy.ones((len(self.pdb[0]),len(self.pdb[0])))
        C1=numpy.ones((len(self.pdb[0]),len(self.pdb[0])))
        A=self.AllNotMat
        C=self.AllNotMatw
        for i in range(len(newAllassigns)):
          if newAllassigns[i]<>None:
            num=len(newAllassigns[i])
	    ##fac=min(newAllassigns[i][1].sum_pPosts,1.0)
	    sum=0.0
	    for j in range(num):sum+=newAllassigns[i][j][1].pPost
	    fac=min(sum,1.0)
            for j in range(num):
                ass=newAllassigns[i][j][1]
                atoms=ass.atoms
                rtype=getType(atoms)
                ##print rtype,
                if rtype>0:
                    fr0=string.atoi(atoms[0].fragment_id)-1
                    fr1=string.atoi(atoms[1].fragment_id)-1
                    ##print fr0,fr1,(1-1.0/num),A[fr0][fr1]
##                    at0=atoms[0].name
##                    at1=atoms[1].name
##                    res0=atoms[0].res_name
##                    res1=atoms[1].res_name
                    thisgvc=ass.pPost
                    A[fr0][fr1]*=(1-1.0/num)
                    A[fr1][fr0]*=(1-1.0/num)
                    C[fr0][fr1]*=((1-thisgvc/fac))
                    C[fr1][fr0]*=((1-thisgvc/fac))
                    if num==1 and rtype>4:
                        print 'single:',fr0,fr1,thisgvc,A[fr0][fr1]
                        ass.show_assign(False)
        B=numpy.ones((70,70))-A
        D=C1-C
##        for i in range(70):
####                B[i][i]=1.0
####                D[i][i]=1.0
##                for j in range(70):#truncation:
####                    if B[i,j]>=0.2:B[i,j]=0.2
##                    if D[i,j]>=0.2:D[i,j]=0.2
        if show:
                D=rot90(D)
                subplot(121)
                title('probability weighted - no truncation')
                self.distanalyze()
                imshow(D,interpolation='nearest')
                B=rot90(B)
                subplot(122)
                title('frequency weighted')
                self.distanalyze()
                imshow(B,interpolation='nearest')
                pylab.show()
	return B,D

    def output(self,csname,talosname,asname=None,
               pasdshiftname='ubq_darr2d_pass1.shiftAssignments'):
        csfile=open(csname,'w')
        csfilepasd=open(pasdshiftname,'w')
        asfile=open(asname,'w')
        talosfile=open(talosname,'w')
        count=0
        for at in self.allAtomList:
              pasdid=at.res_name+at.fragment_id+at.name
              count+=1
              shiftfinal=at.resAs.max
              stdfinal  =at.resAs.sigma
              if stdfinal==None:stdfinal=0.1
              tup=(count,at.fragment_id,at.res_name,at.name,
                   at.element,shiftfinal,stdfinal)
              print tup
              tuptal=(at.fragment_id,aa31dict[at.res_name],at.name,shiftfinal)
              print tuptal
              #print tuptal
              if stdfinal<>None:
                  lintal='%4s %1s    %4s     %8.2f'%tuptal
                  lin='%4d%4s%5s%5s%3s%8.2f%8.3f 1'%tup
                  #print lin
                  #print shlst[i],stdlst[i],at.shift
                  csfile.write(lin+'\n')
                  talosfile.write(lintal+'\n')
              #----------now the PASD file---------
              ##pasdid=at.res_name+at.fragment_id+at.name
              pasdid=at.getPASDid()
              if shiftfinal<80:sides=['from','to']
              else:sides=['to']
              for s in sides:
                  thisid=pasdid+s
                  csfilepasd.write('shiftAssignment '+thisid+'\n')
                  selstr='    -protonSelection (resid '+at.fragment_id+\
                          ' and resn '+at.res_name+\
                          ' and name '+at.name+')\n'
                  csfilepasd.write(selstr)
                  csfilepasd.write('    -'+s) #{'-from'|'-to'}
                  csfilepasd.write('    -protonShift %6.2f\n'%shiftfinal)
                  csfilepasd.write('end\n')
                  csfilepasd.write('\n')
              #----------end of PASD stuff---------
        csfile.close()
        talosfile.close()
        csfilepasd.close()
        return 0
        writemat=[]
        for i in range(len(newAllassigns)):
            aslst=newAllassigns[i]
            if aslst<>[]:
                vols=self.peakData.peaklist[i].volumes
                writemat.append((len(aslst),aslst,vols))
        writemat.sort()
        prevlen=1
        sumc=0.0
        sumLRc=0.0
        sumAllLRc=0.0
        gensumAllLRc=0.0
        sumviol=0.0
        for i in range(len(writemat)):
            LR=0
            length,aslst,vols=writemat[i]
            tup0=(i,length,newvol(vols[0][0]),newvol(vols[1][0]))
            lin='%4d%3d%9.3f%9.3f'%tup0
            thissumviol=0.0
            thisLR=0.0
            for j in range(len(aslst)):
                ats=aslst[j][1].atoms
                dist=AtomMath.calc_distance(ats[0],ats[1])
                tupj=(ats[0].fragment_id,ats[0].name,
                      ats[1].fragment_id,ats[1].name,dist)#,aslst[j][0])
                linj='%6s%4s%4s%4s%5.1f'%tupj
                lin=lin+linj
                diff=abs(eval(ats[0].fragment_id)-eval(ats[1].fragment_id))
                if diff>4:
                    LR=1
                    thisLR=thisLR+1
                    if dist>6.5:
                        thissumviol=thissumviol+1
            if thisLR>0:sumviol=sumviol+thissumviol/thisLR
            asfile.write(lin+'\n')
            if length>prevlen:
                #print prevlen,sumLRc,sumc
                sumAllLRc=sumAllLRc+sumLRc
                gensumAllLRc=gensumAllLRc+sumLRc/prevlen
                sumLRc=0.0
                prevlen=length
                sumc=1.0
            if LR:sumLRc=sumLRc+1
            sumc=sumc+1
        print sumAllLRc,gensumAllLRc,sumviol/len(writemat),len(writemat)
            #print lin
##                print vols
##                for as in aslst:
##                    as[1].show_assign()                

    def write_history(self):
        ##for at in self.pdb.iter_atoms():
	for at in self.allAtomList:
            if at.resAs.pdf.form<>'invalid':
              his=at.resAs.history
              usedMean=his[2]
              if usedMean<>None:
                name=his[3]+his[4]+'.dba'
                save_dba2((his[0],his[1],his[2]),name)

    def updateAllResAss(self):
        for at in self.allAtomList:
            name=at.fragment_id+at.name+'.dba'
            try:
                his=read_dba(name)
                usedMean=his[2]
                at.resAs.getpdf(his[0][-1],1,0,add=0.0,thisUsed=usedMean,showMarkers=False)
            except IOError:
                print 'WARNING: no data for',at.fragment_id+at.name

    def gethistory(self,fr,nam,showits='all',plotcol='k'):
        ##at=self.pdb[0][fr][nam]
        for at in self.allAtomList:
            if at.fragment_id==fr and at.name==nam:break
        name=fr+nam+'.dba'
        his=read_dba(name)
        usedMean=his[2]
        print at.shift[0],usedMean
        print his[1]
        if showits=='all':     inds=range(len(his[0]))
        elif showits=='final': inds=[len(his[0])-1]
        elif showits=='first': inds=[0]
        for i in inds:
            at.resAs.getpdf(his[0][i],i+1,i+1,add=0.0,thisUsed=usedMean,showMarkers=False,pdfcol=plotcol)

    def testDistances(self):
	dct={}
	for i in range(7)+range(10,70):
	    carbi=self.pdb[0][i]['C']
	    cdct={}
	    for at in self.pdb.iter_atoms():
		if at.element=='C' and at.name<>'C':
		    if not at.name in cdct:cdct[at.name]=0
            	    d=AtomMath.calc_distance(carbi,at)
		    ##if at.name=='CB' and d<5:print i+1,eval(at.fragment_id),d
		    if d<=3.5:
		        ##print i,at.fragment_id,at.name,d
			cdct[at.name]+=1
	    for atn in cdct:
		if not atn in dct:dct[atn]={}
		cnt=cdct[atn]
		if not cnt in dct[atn]: dct[atn][cnt]=0
		dct[atn][cnt]+=1
	print dct
	##for nam in ['CA','CB','CG','CG1','CG2']:
	for nam in ['CB']:
	  dct={}
	  for i in [6,11,13,21,54,65]:
           try:
	    refati=self.pdb[0][i][nam]
	    c=0
	    for at in self.pdb.iter_atoms():
		if at.element=='C':# and at.name=='C':
            	    d=AtomMath.calc_distance(refati,at)
		    if d<=4.5:
			if abs(eval(at.fragment_id)-i-1)>2:
			  print i+1,at.fragment_id,at.name,d,at.shift
			c+=1
	    if not c in dct: dct[c]=0
	    dct[c]+=1
	   except KeyError:pass
	  print nam,dct
	1/0
	    

def getinpmap(inname):
    buf=initializer(inname)
    im={}
    for x in buf:
        x=string.split(x,sep=',')
        for y in x:
          if len(y)>1:
            var,val=string.split(y,sep='=')
            var=string.strip(var)
            val=string.strip(val)
            if var[:8]=='specvars':val=getinpmap(val);im[var]=val#;print im[var]
	    elif val[0]=='(' and val[-1]==')':
		val=string.split(val[1:-1])
            im[var]=val
    return im

def getExperiment(s):
    if s in ['DipCor3Ali','Dipcor3Ali','dipcor3ali','Dipcor3ali','DipCor3dAli']:
        return NMR3DcccDipCorAli()
    elif s in ['darr','DARR','Darr','Dipcor','dipcor','DipCor','Dipcor2','DipCor2']:
        return NMRccDipCor()
    elif s in ['NCACX','ncacx','NCaCx']:
        return ncacx()
    elif s in ['NCOCX','ncocx','NCOCx']:
        return ncocx()
    elif s in ['NCACO','ncaco','NCaCO','NCaCo']:
        return ncaco()
    elif s in ['NCACON','ncacon','NCaCON','NCaCoN']:
        return ncacon()
    elif s in ['NCACBCON','ncacbcon','NCaCbCON','NCaCbCoN']:
        return ncacbcon()
    elif s in ['CACONCACO','caconcaco','CaCONCaCO','CaCoNCaCo']:
        return caconcaco()
    elif s in ['CACBCONCACBCO','cacbconcacbco','CaCbCONCaCCbO','CaCbCoNCaCbCo']:
        return cacbconcacbco()
    elif s in ['NcaCX','n(ca)cx','N(CA)CX']:
        return NcaCX()
    #TODO: else:...!!!
    #lave en experient description syntax...
         
def getdata(buf,noeval=0):
    if not noeval:del buf[0]
    peaklst=[];peaklst2=[]
    tmap={};tmap2={}
    coords=[]#for checking...
    uis=[]
    for i in range(len(buf)):# buf -> tmap, peaklst, uis, (coords)
        if not noeval:buf[i]=eval(buf[i])
        coords.append(array(buf[i][6]))
        if buf[i][3] in [7,8] and len(buf[i])>5:#TODO: generaliser index for 3d CCC
            p=array(buf[i][6])
            p=sort(p)
            pts=array(buf[i][5])
            pts=sort(pts)
            tkey=tuple(pts)
            pd=pts[1]-pts[0]
            if not tmap.has_key(tkey):tmap[tkey]=[]
            peaklst.append((p[0],p[1],p[2],pd,buf[i][4],i))
            tmap[tkey]=tmap[tkey]+[len(peaklst)-1]
        elif buf[i][3] in [3,4,5,6] and len(buf[i])>5:#TODO: generaliser index for buildup
            p=array(buf[i][6])#shifts
            tkey=buf[i][5][0]#pointer
            peaklst2.append((p[0],p[1],tkey,buf[i][4],buf[i][3],i))
            if not tmap2.has_key(tkey):tmap2[tkey]={}
            mkey=buf[i][3]
            if not tmap2[tkey].has_key(mkey):tmap2[tkey][mkey]=[[],[]]
            if p[0]>p[1]:
                tmap2[tkey][mkey][0].append(len(peaklst2)-1)
            else:
                tmap2[tkey][mkey][1].append(len(peaklst2)-1)
        else:uis.append(i)
        buf[i]=buf[i][:5]
    return tmap,tmap2,peaklst,peaklst2,uis,coords

def allignData(P,buf,tmap,uis,coords,doscatter=0,dCluster=0.75,dStrip=1.0):
    #allign 3d Data
    kms='so^>v<dph8'
    ##for tkey in [(65,67)]:#tmap.keys():
    for tkey in tmap.keys():
          inds=array(tmap[tkey])
          print inds
          if len(inds)<2:
            I=int(P[inds[0]][-1])
            uis.append(I)
          else:
            data1=take(P,inds)
            V=take(data1,arange(3),axis=1)
            C=take(data1,[3],axis=1)
            print len(V)
            vc=VoxelContainer()
            vc.vwidth=[1.0,1.0,1.0]
            vc.fillContainer(V)
            ##print V[0]
            if doscatter:scatter(V[:,0],V[:,1],c=V[:,2],s=ones(len(V))*100,alpha=0.75,faceted=False)#,marker=kms[n%len(kms)])
            ##if doscatter:scatter(V[:,1],V[:,0],c=cols[j],alpha=0.75,faceted=False,marker='s')
            pcc=getClusters(vc,distMetricVec,None,dCluster)
            pcc.stripAll(dStrip,distMetricVec,None)
            keys=pcc.c2i.keys()
            allis=[]
            maxlst=[]
            print len(keys),'clusters'
            for i in range(len(keys)):
                k=keys[i]
                ilst=pcc.c2i[k]
                allis=allis+ilst
                T=take(V,ilst)
                if doscatter:scatter(T[:,0],T[:,1],c='k',alpha=0.95,faceted=False,marker=kms[i%10])
                blst=[]
                for j in range(len(T)):
                    I=int(P[inds[ilst[j]]][-1])
                    ##print j,I
                    blst.append((buf[I][1],I))
                blst.sort()
                ##print blst
                maxi=blst[-1][1]
                maxlst.append(maxi)
                shs=coords[maxi]
                shs=sort(shs)
                if doscatter:scatter([shs[0]],[shs[1]],c='r',alpha=0.95,faceted=False,marker=kms[i%10])
            singles=[]
            for i in range(len(V)):
                if not i in allis:
                    singles.append(V[i])
                    I=int(P[inds[i]][-1])
                    maxlst.append(I)
                    ##shs=coords[I]
                    ##shs=sort(shs)
                    ##scatter([shs[0]],[shs[1]],c='c',alpha=0.95,faceted=False,marker='s')
            S=array(singles)
            if doscatter and len(S)>0:scatter(S[:,0],S[:,1],c='w',alpha=0.75,faceted=False,marker='8')
            print maxlst
            uis=uis+maxlst
    return uis

def plotDataFromSuperClusterContainer(scc,buf,coords,Vmat,uis,doscatter=0):
    kms='so^>v<dph8'
    cols='bcrk'
    keys=scc.c2i.keys()
    allis=[]
    maxlst=[]
    ##print Vmat
    char=scc.getCharacteristics(distMetricVec,None)
    for c in char:print c
    for i in range(len(keys)):
          blst=[]
          k=keys[i]
          print '------------key:',k
          xlst=scc.getElems(k)
          T=[]
          ##print xlst
          for lst in xlst:
              for x in lst:
                  print x
                  side=x[2]
                  pk=Vmat[x[1]][x[2]][x[0]]
                  #pk=scc.cclst[x[1]].vcs[x[2]].list[x[0]]
                  print pk,
                  if scc.countmap==None:listInd=x[1]
                  else:
                      ks=scc.countmap.keys()
                      ##print ks,x[1]
                      listInd=ks.index(x[1])
                  vals=scc.cclst[listInd].vcs[x[2]].vallst[x[0]]
                  I=int(vals[0])
                  print buf[I]
                  blst.append((buf[I][1],I))
                  if side==0:T.append(pk)
                  else:T.append((take(pk,[1,0])))
          T=array(T)
          if doscatter:scatter(T[:,0],T[:,1],s=ones(len(T))*35,c='y',alpha=1.00,faceted=False,marker=kms[i%10])
          blst.sort()
          ##print blst
          maxi=blst[-1][1]
          maxlst.append(maxi)
          cos=char[i][0]
          if abs(buf[maxi][0]-cos[0])<1.0:buf[maxi][0]=cos[0]
          else:buf[maxi][0]=cos[1]
          ##TODO: find bedre loesning...
          shs=coords[maxi]
          shs=sort(shs)
          if doscatter:scatter([shs[1]],[shs[0]],s=ones(1)*20,c='k',alpha=0.95,faceted=False,marker=kms[i%10])
##            singles=[]
##            for i in range(len(V)):
##                if not i in allis:
##                    singles.append(V[i])
##                    I=int(P[inds[i]][-1])
##                    maxlst.append(I)
##                    ##shs=coords[I]
##                    ##shs=sort(shs)
##                    ##scatter([shs[0]],[shs[1]],c='c',alpha=0.95,faceted=False,marker='s')
##            S=array(singles)
##            if doscatter:scatter(S[:,0],S[:,1],c='w',alpha=0.75,faceted=False,marker='8')
          print 'maxlst',maxlst
    uis=uis+maxlst
    print 'UIS',uis
    return uis

def allignData2(P,buf,tmap,uis,coords,doscatter=0):
    part=Partition(half,2,highest)
    kms='so^>v<dph8'
    cols='bcrk'
    for tkey in tmap.keys():
    ##for tkey in [38]:#tmap.keys():
      print 'tkey:',tkey
      map=tmap[tkey]
      print map
      keys=map.keys()
      cclst=[]
      Vmat=[]
      for j in range(len(keys)):
          cclst.append(None)
          Vmat.append(None)
      startIndex=0
      for j in range(len(keys)):
          inds=array(map[keys[j]][0]),array(map[keys[j]][1])#2dim
          print inds
          print '-------',j,keys[j]
          sumlen=0
          side=None
          for n in range(2):
              sumlen=sumlen+len(inds[n])
              if len(inds[n])>0:side=n
          print 'sumlen',sumlen
##          if sumlen<2:
##            ##I=int(P[inds[n][0]][-1])
##            ##uis.append(I)
##            data1=take(P,inds[side])
##            V=take(data1,arange(2),axis=1)
##            Va[side]=V
##            #Va[1-side] is still None
##          else:
          if 1:
            vclst=[None,None]
            Va=[None,None]
            for n in range(2):
                vc=VoxelContainer()#er tom nu
                vc.partition=part#forsoeges...
                print 'inds[n]:',inds[n]
                if len(inds[n])>0:
                    data1=take(P,inds[n])
                    print 'DATA1',data1
                    V=take(data1,arange(2),axis=1)
                    vals=take(data1,[5,3],axis=1)
                    Va[n]=V
                    ##print len(V)
                    vc.vwidth=[1.0,1.0]
                    vc.fillContainer(V)
                    vc.vallst=vals
                    ##print vc.list
                    if doscatter:scatter(V[:,n],V[:,1-n],s=ones(len(V))*175,c=cols[keys[j]-3],alpha=0.75,faceted=False,marker=kms[n])
                vclst[n]=vc
            pcc=getClusters2(vclst,distMetricVec,None,0.35,sym=1,tag=j,Index0=startIndex)#pair cross-diagonal peaks
            cclst[j]=pcc
            Vmat[j]=Va
            print pcc.i2c
            startIndex=pcc.index
      ##show()
      scc=combineClusters(cclst,distMetricVec,None,0.4)
      for c in scc.c2i.keys():
          print c,scc.c2i[c]
      ##print scc.i2c
      scc.stripAll2(0.5,distMetricVec,None)
      plotDataFromSuperClusterContainer(scc,buf,coords,Vmat,uis,doscatter=doscatter)
      print '********************************************'
    ##show()
    return uis

def removeCorrelatedPeaks(X2,thr=0.25,d0=0.2,dStrip=0.3,dAgg=0.7):
    #TODO: overvej defaults...
    V=take(X2,[0],axis=1)
    inds=X2[:,4]<thr
    indsc=X2[:,4]>=thr
    vlst=[];ilst=[]
    vlstc=[];ilstc=[]
    for i in range(len(X2)):
        if X2[i][4]<thr:vlst.append(X2[i][:1]);ilst.append(i)
        else:vlstc.append(X2[i][:1]);ilstc.append(i)
    vc=VoxelContainer()
    vc.vwidth=[d0*2.01]
    ##vc.fillContainer(V[inds])
    vc.fillContainer(vlst)
    print len(vlstc),'broad peaks'
    print len(vlst),'anchor peaks'
    if len(vlst)==0:
        return removeCorrelatedPeaks(X2,thr=thr*1.1,dStrip=dStrip*1.1)
        ##return X2, [(X2,1.0)],0
    vcc=VoxelContainer()
    vcc.vwidth=[d0*2.01]
    ##vcc.fillContainer(V[indsc])
    vcc.fillContainer(vlstc)
    
    for k in vc.container.keys():
        print k,len(vc.container[k]),vc.container[k]
    #-----------------------------------
    
    pcc=getClusters1d(vc,distMetricVec,None,d0)
    pcc.stripAll(dStrip,distMetricVec,None)
    pcc.appendSingles()
    keys=pcc.c2i.keys()
    print len(keys),'clusters'
    char=pcc.getCharacteristics(distMetricVec,None)
    pcca=pcc.getAggregates(vcc,distMetricVec,None,dAgg)
    for ch in char:print ch

    Xjs=[]
    maxlst=[]
    for j in range(len(keys)):
        k=keys[j]
        print pcc.c2i[k]
        print pcca.c2i[k]
        blst=[]
        for i in pcc.c2i[k]:
            I=ilst[i]
            blst.append((X2[I][1],I))
        for i in pcca.c2i[k]:
            I=ilstc[i]
            blst.append((X2[I][1],I))
        blst.sort()
        print blst[len(blst)-6:]
        print len(blst)
        print blst[0]
        maxi=blst[-1][1]
        maxlst.append(maxi)
        ##X2[maxi][0]=char[j][0]
        Xj=[]
        for i in range(len(blst)):Xj.append(X2[blst[i][1]])
        Xjs.append((Xj,blst[-1][0]))
    print maxlst
    return take(X2,maxlst),Xjs,len(keys)
    

def stripData(buf):
    tmap,tmap2,peaklst,peaklst2,uis,coords=getdata(buf,noeval=1)
    if len(buf)<=1:
	print 'only',len(buf),'peak to strip'
	return buf,[(buf,1.0)],1
    X=array(buf)
    P=array(peaklst);P2=array(peaklst2)
    uis=allignData(P,buf,tmap,uis,coords,doscatter=0)
    uis=allignData2(P2,X,tmap2,uis,coords,doscatter=0)
    X2=take(X,uis)
    print len(X2),'peaks after allignment'
    if len(X2)<=1:
	print 'only',len(X2),'peak to strip after allignment'
        return X2,[(X2,1.0)],1
    X3,Xjs,num=removeCorrelatedPeaks(X2)
    return X3,Xjs,num
  
def testPDF(filename,Marker):
    buf=initfil(filename)
    vec=string.split(buf[0])
    xr=eval(vec[0]);x0=eval(vec[1]);lw=eval(vec[2])
    #initialize data
    tmap,tmap2,peaklst,peaklst2,uis,coords=getdata(buf)
    X=array(buf)
    ##for key in tmap.keys():print key,len(tmap[key])
    for key in tmap2.keys():print key,len(tmap2[key]),tmap2[key]
    kms='so^>v<dph8'
    mlst=[]
    P=array(peaklst);P2=array(peaklst2)
    ##scatter(P[:,0],P[:,1],c=(P[:,2]-40)%4,s=25/P[:,4],alpha=0.5,faceted=False)
    ##scatter(P2[:,0],P2[:,1],c=(P[:,2]-40)%4,s=25/P[:,4],alpha=0.5,faceted=False)
    ##show()
    #allign data
    uis=allignData(P,buf,tmap,uis,coords,doscatter=0)
    ##show()
    ##uis=allignData2(P2,buf,tmap2,uis,coords,doscatter=1)
    uis=allignData2(P2,X,tmap2,uis,coords,doscatter=1)
    ##show()
    ##return 0
    ##show()
    ##for i in range(len(buf)-1,-1,-1):
    ##    if buf[i][1]<0.12:del buf[i]
    X2=take(X,uis)
    ##show()
    X3,Xjs,num=removeCorrelatedPeaks(X2)
    ##pdf,pmean,psig,hi,entrop=getGeneralizedMeanSd2(X2,x0,lw,showpdf=1)
    ##pdf,pmean,psig,hi,entrop=getGeneralizedMeanSd2(X3,x0,lw,showpdf=1)
    pdf,pmean,psig,hi,entrop=getGeneralizedMeanSd2(Xjs,x0,lw,showpdf=1,mode=2)
    print pmean,xr,psig,hi,entrop
    ##scatter(X[:,0],X[:,1],c=X[:,3]/8.0,s=12.0/X[:,4],alpha=0.5,faceted=False,marker=Marker)
    scatter(X2[:,0],X2[:,1],c=X2[:,3]/8.0,s=12.0/X2[:,4],alpha=0.6,faceted=False,marker=Marker)
    scatter(X3[:,0],X3[:,1],c=X3[:,3]/8.0,s=40.0/X3[:,4],alpha=0.2,faceted=False,marker=Marker)
    ##show()

def stripAllPeaks(explst):
    explst[0].stripPeaks([explst[5]],pair=(1,2),tol=0.7)
    explst[1].stripPeaks([explst[5]],pair=(1,2),tol=0.7)
    explst[2].stripPeaks([explst[5]],pair=(1,2),tol=0.7)
    explst[3].stripPeaks([explst[4]])
    explst[4].stripPeaks([explst[5]])
    explst[5].stripPeaks([explst[6]])
    explst[7].stripPeaks([explst[8]],pair=(0,1,2),sym=1,tol=0.7)#no sym
    explst[7].stripPeaks([explst[3]],pair=(0,1),tol=0.7)
    explst[7].stripPeaks([explst[4]],pair=(1,2),tol=0.7)
    explst[8].stripPeaks([explst[5]],pair=(0,1),tol=0.7)
    explst[8].stripPeaks([explst[5]],pair=(1,2),tol=0.7)


def getAssignSet(modelAsslst):
    asslst=[]
    keylst=[]
    for s in modelAsslst:
        ass=_Assignment2(s)#unsorted!
        ##print ass
        asslst.append(ass)
        key=ass[:]
        key.sort()
        keylst.append(tuple(key))
    return asslst,Set(keylst)

def getAssignSet2(assigns):
    asslst=[]
    keylst=[]
    for i in range(len(assigns)):
        ass=assigns[i][1]
        key=ass.atoms[:]
        asslst.append(key)
        key.sort()
        keylst.append(tuple(key))
    return asslst,Set(keylst)

def getAssignSet3(assigns):
    if assigns==None:return [],Set([])
    asslst=[]
    keylst=[]
    for i in range(len(assigns)):
        key=list(assigns[i])
        asslst.append(key)
        key.sort()
        keylst.append(tuple(key))
    return asslst,Set(keylst)

def allIntersect(sets):
    if len(sets)==1:return sets[0]
    elif len(sets)==0:return Set([])#empty
    S=sets[0]
    for i in range(1,len(sets)):
	S&=sets[i]
    return S

class BuildUpPeakVector(Peak_sparky):

    def __init__(self,c):
      self.shifts=c[0]
      self.meand=c[1]
      self.rmsd=c[2]
      self.maxd=c[3]
      self.numPeaks=c[-2]
      self.dba=c[-1]
      self.minexp=min(self.dba.keys())
      self.maxexp=max(self.dba.keys())
      self.shiftsSTD=self.getShiftsSTD()
##      self.shifts,self.sumdDivli,self.rmsd,self.maxd,minc,
##      maxc,mini,maxi,self.numPeaks,self.dba=c

    def putError(self,sumh,pNs,pLR=0.0):
        noiseHeight=sqrt(0.1**2+sumh**2)
        minerr=min(take(pNs,self.dba.keys()))
        ##print minerr
        if noiseHeight>3:hErr=0.9;print 'probably an error:',i
        else:hErr=comStandardNormal(log(noiseHeight)*1.6)
        self.hErrProb=(1.0-(1.0-hErr)*(1.0-minerr))**self.numPeaks+pLR

    def getShiftsSTD(self):
        li=self.numPeaks
        if li==1:return self.defaultShiftSTD
        elif li<4:
            return self.rmsd
        else:
            return sqrt((li-1.0)/(li-3.0)/li*self.rmsd**2)

    def getVolume_and_oldPeaks(self,explst,scc):
      allAssPoslst=[]
      self.maxAssSet=Set([])
      mnum=self.minexp
      dba0=self.dba[mnum]
      vols=[]
      self.oldPeaks=[]
      for side in dba0.keys():
          for I in dba0[side]:
              oldi=scc.cclst[mnum].vcs[side].vallst[I]
	      print len(explst[mnum].peakData.peaklist),mnum,oldi
              peaklet=explst[mnum].peakData.peaklist[oldi]
              vols.append(peaklet.volumes)
              self.oldPeaks.append(peaklet)
              try:
                  if peaklet.names<>None:
                      self.maxAssSet|=getAssignSet3([peaklet.names])[1]
              except AttributeError:pass
              if isinstance(peaklet,Peak_sparky_Virtual):
                  if peaklet.allAssigns<>None:
		    asslst,assigns=getAssignSet3(peaklet.allAssigns)
		    ##peaklet.allAssigns is a list of tuple of _Atom instances
		    allAssPoslst.append(assigns)
              else:
                try:
                  if len(peaklet.modelAsslst)>0:
		    asslst,assigns=getAssignSet(peaklet.modelAsslst)
		    allAssPoslst.append(assigns)
		except AttributeError:pass
      self.volumes=average(array(vols))
      self.assSet=allIntersect(allAssPoslst)
      if isinstance(self,BuildUpPeakVector2D):
          print 'TJEK:',self.shifts,self.assSet
      single=False
      if self.numPeaks==1:
	##TODO: hvad med 3D?
	single=True
	if isinstance(self,BuildUpPeakVector2D):
	    sh0=self.oldPeaks[0].shifts
	    if explst[mnum].get_pFalseNeg((sh0[1],sh0[0])):single=False
      if single:
        lvol=log(vols[0])
        self.pDiff=comStandardNormal(-lvol/2)#gamle DIFFPROB
      else: self.pDiff=None

    def showPeaks(self,explst,scc):
      print self.dba
      r=scc.cclst[0].vcs[0].partition.repr
      allAssPoslst=[]
      mind=999.0
      for mnum in self.dba.keys():
          for side in self.dba[mnum].keys():
              for I in self.dba[mnum][side]:
                  pk=scc.cclst[mnum].vcs[side].list[I]
                  oldi=scc.cclst[mnum].vcs[side].vallst[I]
                  peaklet=explst[mnum].peakData.peaklist[oldi]
		  if DEBUG:
                      if peaklet.mindist<mind:mind=peaklet.mindist
                  if isinstance(peaklet,Peak_sparky_Virtual):
                      print peaklet.allAssigns
                      if peaklet.allAssigns<>None:
                        asslst,assigns=getAssignSet3(peaklet.allAssigns)
                        ##peaklet.allAssigns is a list of tuple of _Atom instances
                        allAssPoslst.append(assigns)
                  else:#Peak_sparky
                    try:
                      print peaklet.modelAsslst
                      if len(peaklet.modelAsslst)>0:
                        asslst,assigns=getAssignSet(peaklet.modelAsslst)
                        allAssPoslst.append(assigns)
                      else:asslst=[None]
        	    except AttributeError:asslst=[None]
                  if distMetricVec(pk,r(peaklet.shifts),None)>0.001:
                      print 'WARNING:matching old peaks could be an error!'
                      print pk,
                      print mnum,side,I,oldi,
                      print r(peaklet.shifts)
      allAssPos=allIntersect(allAssPoslst)
      if DEBUG:
          print 'STAT:',self.rmsd,self.numPeaks,len(allAssPoslst),mind,
          print allAssPos
          if len(allAssPoslst)==0:
              return 0,[None],'NOISE'
          elif len(allAssPos)==0:
            print 'EMPTY INTERSECTION!!!',self.rmsd
            return 0,asslst,'EMPTY INTERSECTION'
          else:return len(allAssPos),asslst,allAssPos
      else:return 0,[],None
      
    def stripTest(self,exp0,vc,peaklist,tol,pairlist,accepts,pdb=None,**kwargs):
        #TODO: generalize...
        shs=self.shifts
        xErr=0.0
        if len(self.dba)==1:
            k=self.dba.keys()[0]
            print 'single mixing time:',k,
            if len(self.dba[k])==1:
                side=self.dba[k].keys()[0]
                print 'only one side:',side
                shs=reOrder(shs,side)
                if 'scc' in kwargs:
                    return Peak_sparky.stripTest(self,exp0,vc,peaklist\
                        ,tol,pairlist,accepts,pdb=pdb,shifts=shs,scc=kwargs['scc'],explst=kwargs['explst'])
                else:
                    return Peak_sparky.stripTest(self,exp0,vc,peaklist\
                        ,tol,pairlist,accepts,pdb=pdb,shifts=shs)
	return False

    def getPeakDevs(self,exp0):
        print self.numPeaks,'peak(s) in peak cluster'
        return sqrt(self.shiftsSTD**2+self.mergeSTD**2)*ones(exp0.dimension)

    def getRmin(self,exp0):
        I=self.minexp
        self.vnormc=exp0.vnormc[I]
        return exp0.rminMat[I]

    def getDampings(self,exp0=None,dim=None):
        if exp0<>None:
            return sqrt(self.shiftsSTD**2+self.mergeSTD**2)*ones(exp0.dimension)
        elif dim<>None:
            return sqrt(self.shiftsSTD**2+self.mergeSTD**2)*ones(dim)
        else:
            return sqrt(self.shiftsSTD**2+self.mergeSTD**2)
        
    def writeRestraints(self,file,skipfile=None,pasdresfile=None,name='',resc=None):
        dmaxs=[3.0,4.0,5.0,6.0]
        dmax=dmaxs[self.minexp]
        dest=['from','to']
        hasinfo=self.restraintContainInformation()
	if skipfile==None or hasinfo:
            outfile=file
        else:outfile=skipfile
        asd=self.assignData
        sumpp=min(asd.sum_pPosts,1.0)
        if asd.numAccepted>0:
            lin='%4d%7.3f'%(asd.numAccepted,1-asd.probNoise)
            lin2=''
            minrtyp=1000
            mindist=1000
            if hasinfo and skipfile<>None:
                pasdresfile.write('restraint '+name+'\n')
                pasdresfile.write('    -bounds %4.2f 1.80\n'%dmax)
                pasdresfile.write('    -fromProtonShift %6.2f\n'%self.shifts[-2])
                pasdresfile.write('    -toProtonShift   %6.2f\n'%self.shifts[-1])
                pasdresfile.write('    -note degeneracy %2s\n'%asd.numAccepted)
                pasdresfile.write('    -note noiseprob, totprob = %6.4f %6.4f\n'%\
                                  (asd.probNoise,sumpp))
            for n in range(asd.numAccepted):
                asn=asd.assigns[n][1]
                ##ats=asn.atoms
                ats=asn.orderedAtoms
                rType=getType(ats,pair=(-2,-1))
                minrtyp=min(minrtyp,rType)
                dist=AtomMath.calc_distance(ats[-2],ats[-1])
                mindist=min(dist,mindist)
                asstr=getAsFormat(ats)
                lin2+='%20s%6.2f%8.5f'%(asstr,dist,asn.pPost)
            lrlin=' %2d '%minrtyp
            outfile.write(lin+lrlin+lin2+'\n')
            if hasinfo and skipfile<>None:
                tnote=get_tnote(minrtyp)
                if minrtyp>4:
                    if mindist>7.0:
                        resc.numbadlr+=1
                    else:
                        resc.numgoodlr+=1
                        resc.lst.append(asd)
                if mindist<7.0:
                    pasdresfile.write('    -note Good %5.2f\n'%mindist)
                else:
                    pasdresfile.write('    -note Bad  %5.2f\n'%mindist)
                pasdresfile.write('    -note '+tnote+'\n')
                for n in range(asd.numAccepted):#asd.assigns[n] is sorted
                    asn=asd.assigns[n][1]
                    ats=asn.orderedAtoms
                    rType=getType(ats,pair=(-2,-1))
                    tnote=get_tnote(rType)
                    dist=AtomMath.calc_distance(ats[-2],ats[-1])
                    pp=asn.pPost
                    likelihood=pp/sumpp*(1-asd.probNoise)
                    asid='    assign '+name+'_'+str(n)
                    for i in [-2,-1]:
                        pasdid=ats[i].getPASDid()+dest[i]
                        asid+=(' '+pasdid)
                    pasdresfile.write(asid+'\n')
                    if dist<7.0:
                        pasdresfile.write(' '*8+'-good\n')
                        pasdresfile.write(' '*8+'-note Good %5.2f\n'%dist)
                        if rType>4:
                            resc.numgoodlrw+=likelihood
                            resc.lst2.append(asn)
                    else:
                        pasdresfile.write(' '*8+'-note Bad  %5.2f\n'%dist)
                        if rType>4:resc.numbadlrw +=likelihood
                    pasdresfile.write(' '*8+'-note '+tnote+'\n')
                    #TODO: TJEK er ovenst. OK?
                    pasdresfile.write(' '*8+'-likelihood %10.8f\n'%likelihood)
                    pasdresfile.write(' '*4+'end\n')
                pasdresfile.write('end\n')
                pasdresfile.write('\n')
                
        
def get_tnote(minrtyp):
    if minrtyp==0:tnote='intraresidue'
    elif minrtyp==1:tnote='sequential'
    elif minrtyp<=4:tnote='medium range'
    else:tnote='long range'
    return tnote


class BuildUpPeakVector2D(BuildUpPeakVector):
    defaultShiftSTD=0.15
    mergeSTD=0.1

    def restraintContainInformation(self):##long-range information
        asd=self.assignData
        print 'asd.numAccepted:',asd.numAccepted
	if self.minexp==0 or asd.probNoise>0.5:return False
	asm=asd.asMax
	if asm==None:
	   print 'no asMax!',asd.identifier
	   ##return False#noise is asMax...
	   return True#noise is asMax...
	ats=asm.atoms
        rtype=getType(ats)
	if rtype==0:
            d=AtomMath.calc_distance(ats[0],ats[1])
	    if d<3.0 and asm.pPost>0.25:return False
	return True


class BuildUpPeakVector3D(BuildUpPeakVector):
    defaultShiftSTD=0.2
    mergeSTD=0.2

    def getSideInds(self):
        sides=self.dba[self.minexp].keys()
        inds=[]
        for i in range(len(sides)):
            inds.append(getOrder(sides[i]))
        return inds

    def restraintContainInformation(self):##long-range information
        if (self.minexp==0 and self.numPeaks>4) or \
           self.assignData.probNoise>0.5:return False
	asm=self.assignData.asMax
	if asm==None:
	   print 'no asMax!',self.assignData.identifier
	   ##return False#noise is asMax...
	   return True#noise is asMax...
	ats=asm.orderedAtoms
        rtype1=getType(ats,pair=(0,1))
        rtype2=getType(ats,pair=(1,2))
	if rtype1+rtype2==0:
           d1=AtomMath.calc_distance(ats[0],ats[1])
           d2=AtomMath.calc_distance(ats[1],ats[2])
           if d1<2.0 and d2<3.0 and asm.pPost>0.25:return False
	return True


class BuildUpData(PeakData):

    def __init__(self,scc,explst,dim):
        self.oldexplst=explst
        self.numexp=len(explst)
        self.scc=scc
        self.dimension=dim
        print explst[0].shiftDamps*2.01
	print 'total of:',len(scc.meanvc.list),'peaks in peakvc before rescaling'
        ##self.peakvc=scc.meanvc.getCopy(vwidth=explst[0].shiftDamps*2.01)
        self.peakvc=scc.meanvc.getCopy(vwidth=explst[0].shiftDamps*12.01)
	#TODO:find rigtige vwidth
	print 'total of:',len(self.peakvc.list),'peaks in peakvc'
        self.peaklist=[]
        ##print self.peakvc.list
        print 'initializing...'
        keys=scc.c2i.keys()
	print 'total of:',len(keys),'peaks in cluster'
        for i in range(len(keys)):
          k=keys[i]
          ##print '------------key:',k
          ##xlst=scc.getElems(k)
          ##print xlst
          c=scc.char[i]
          if self.dimension==2:peakVec=BuildUpPeakVector2D(c)
          elif self.dimension==3:peakVec=BuildUpPeakVector3D(c)
          ##print peakVec.shifts,peakVec.shiftsSTD
          peakVec.getVolume_and_oldPeaks(explst,scc)#from smallest mixingtime
          ##peakVec.showPeaks(explst,scc)
          self.peaklist.append(peakVec)
        print 'total of:',len(self.peaklist),'peaks in buildup'

    def estimateErrorProbs(self,pNs,pLR=0.0):
      for i in range(len(self.peaklist)):
        peakVec=self.peaklist[i]
        print peakVec.shifts
        if peakVec.numPeaks==1 and peakVec.maxexp<self.numexp-1:
              ediff=self.numexp-1-peakVec.maxexp
              peakVec.hErrProb=1-0.1**ediff
	      skip=1
              ##peakVec.hErrProb+=0.1
              #TODO: findes der noget bedre at goere...?
	      if DEBUG:
                  peaklet=peakVec.oldPeaks[0]
                  S0=peakVec.assSet
                  print 'peakVec Error?:',peaklet.names,
	else:skip=0;S0=Set(None)
        if 1:
          dlst=self.peakvc.findNearestFromCoord(\
              peakVec.shifts,distMetricVec,None,maxd=1.0)[1:]
	  if not skip:
            sumh=0.0
            for x in dlst:
              sumh=sumh+exp(-0.5*(x[0]/0.4)**2)
            if sumh<0.5:sumh=0.0
            peakVec.putError(sumh,pNs,pLR)
        print i,peakVec.hErrProb,peakVec.numPeaks,len(dlst),
        if DEBUG:
            if len(dlst)>0:
              di,ci,ni=dlst[0]
              npeaklet=self.peaklist[ni].oldPeaks[0]
              Sn=getAssignSet3(npeaklet.allAssigns)[1]
              print di,ni,npeaklet.names,
            else:Sn=Set([]);print 'real error?',
            S0_Sn=S0&Sn
            if len(S0_Sn)==0:print 'empty',
            else:print 'common',
            try:
                   allass=peakVec.oldPeaks[0].modelAsslst
                   print len(allass),allass
            except AttributeError:print 0,[]
        else:print


class BuildUp(Experiment):

    def __init__(self,explst,scc):
##        if explst[0].dimension==2:
##            self.damp0=0.1*ones(explst[0].dimension)
        self.explst=explst
        self.transfer_attributes(explst[-1])
        self.transfer_multiple_attributes(explst)
        self.peakData=BuildUpData(scc,explst,self.dimension)
        self.peakData.estimateErrorProbs(self.pNs,self.pLR)
        self.setGexpect()

    def transfer_multiple_attributes(self,explst):
        self.rminMat=[]
        self.distCutMat=[]
        self.shiftTolMat=[]
        self.pNs=[]
        self.conPriors=[]
        for exp0 in explst:
            try:self.conPriors+=exp0.conPriors
	    except AttributeError: pass
            self.rminMat.append(exp0.rmins)
            self.shiftTolMat.append(exp0.shiftTols)
            self.distCutMat.append(exp0.distCut)
            self.pNs.append(exp0.pN)

    def transfer_attributes(self,exp0):
        self.hypType  =exp0.hypType
        self.rangeType=exp0.rangeType
        self.dimension=exp0.dimension
	self.nucnames =exp0.nucnames
	self.atnames  =exp0.atnames
	self.multi    =exp0.multi
	self.exclude  =exp0.exclude
	self.diagCut  =exp0.diagCut
	self.structure=exp0.structure
	self.shiftTols=exp0.shiftTols
	self.fromStructure=exp0.fromStructure
        self.globShifts=zeros(exp0.dimension)
        self.resInclude=exp0.resInclude
        self.pLR       =exp0.pLR
        self.name      =exp0.name
        self.noArom    =exp0.noArom
        try:
            self.pE1_H =exp0.pE1_H
            self.pE2_H =exp0.pE2_H
            self.pEn_H =exp0.pEn_H
        except AttributeError:
            print 'WARNING: cannot set pEn_H attributes'

    def setGexpect(self):
        dkBonds=(1.7,2.6,3.4)
        Gs=ones((self.dimension-1,3))*1.0
        for n in range(self.dimension-1):
          if self.multi[n]<>0:
            for k in range(len(dkBonds)):
                Gs[n,k]=CalcVolfacCum(log(dkBonds[k]),0.15,
                                      rmin=self.rminMat[-1][n],n=6.0)
        print 'Gs are:',Gs
        self.G_expects=Gs

    def getNormCs(self,xstd,mindist=1.53,elr=0.15):
	shnormc=((self.mergeSTD**2+xstd**2)*2*pi)**(-0.5*self.dimension)
	print 'shnormc',shnormc
	vnormc=ones(len(self.explst))*1.0
	for n in range(len(self.explst)):
            for k in range(self.dimension-1):
                if self.multi[k]>0:
                    vnormc[n]=vnormc[n]*CalcVolfacCum\
                              (log(mindist),elr**2,rmin=self.explst[n].rmins[k],
                               lsigint=1.0,n=6.0)
        self.shnormc=shnormc
        self.vnormc=vnormc

    def getGexpt(self,ats,j):
        G=1.0
        Gs=self.G_expects
        ds=[]
        comblst=comb4(len(ats))
        for pair in comblst:
            if self.multi[pair[0]]==1 or pair[1]-pair[0]>1:
                d=AtomMath.calc_distance(ats[pair[0]],ats[pair[1]])
                ds.append(d)
        if prod(self.multi)>0:
            ds.sort()
            ds=ds[:len(ats)-1]
        else:
            #TODO: implementer metode faerdig...
            print 'WARNING: method not implemented for buildUp with through-bond transfers yet'
        for i in range(len(ds)):#mindste foerste
            d=ds[i]
            if 1.0<d<=2.1:G*=Gs[i,0]#1-bond
            elif 2.1<d<=2.7:G*=Gs[i,1]#2-bond
            elif 3.0<d<=3.7:G*=Gs[i,2]#3-bond
            else:G*=CalcVolfacCum(log(d),0.15,self.rminMat[-1][i],n=6.0)
        return G

##    def getNormCs(self,xstd,mindist=1.53,elr=0.15):
##	shnormc=((self.mergeSTD**2+xstd**2)*2*pi)**(-0.5*self.dimension)
##	print 'shnormc',shnormc
##	vnormc=ones((len(self.explst),self.dimension-1))*1.0
##	for n in range(len(self.explst)):
##            for k in range(self.dimension-1):
##                 vnormc[n][k]*=CalcVolfacCum\
##                              (log(mindist),elr**2,rmin=self.explst[n].rmins[k],
##                               lsigint=1.0,n=6.0)
##        self.shnormc=shnormc
##        self.vnormc=vnormc

    def getDistCuts(self,peak):
        #peak is class BuildUpPeakVector2D
        return self.distCutMat[peak.minexp]

    def getMaxRmin(self):
        return self.rminMat[-1]

    def getConPris(self,peak):
	rdim=self.dimension-1
	return self.conPriors[peak.minexp*rdim:peak.minexp*rdim+rdim]

##    def getGeneralizedDist(self,ati,atj,dimnum,conPris):
##	cp=conPris[dimnum]
##        if self.fromStructure:
##            if self.resInclude<=4:
##                rtype=getType((ati,atj))
##                if rtype<=self.resInclude:
##                    return AtomMath.calc_distance(ati,atj)
##		else: return 9999.0
##            else: return AtomMath.calc_distance(ati,atj)
##        else:
##            if self.resInclude<=4:
##                rtype=getType((ati,atj))
##                if rtype<=self.resInclude:
##                    return cp.prob(ati,atj)
##                else: return 0.0
##            else: return cp.prob(ati,atj)
##
    def writeRestraints(self,thr=0.002):
	lst=[]
	resc=RestraintCounter()
	file1=open('testrestraint'+str(self.dimension)+'.txt','w')
	file2=open('testrestraint_unsorted'+str(self.dimension)+'.txt','w')
	skipfile1=open('skipped_restraints'+str(self.dimension)+'.txt','w')
	skipfile2=open('skipped_restraints_unsorted'+str(self.dimension)+'.txt','w')
	pasdresfile=open('ubq_darr2d_pass1.restraints','w')
	if self.name=='':self.name='darr'+str(self.dimension)+'d'
        for i,peak in enumerate(self.peakData.peaklist):
	    asd=peak.assignData
	    lst.append((asd.numAccepted,i))
	    peak.writeRestraints(file2)##,skipfile2)
	for nac,i in sorted(lst):
	    peak=self.peakData.peaklist[i]
	    peak.writeRestraints(file1,skipfile1,pasdresfile,self.name+'_'+str(i),resc)
	file1.close()
	file2.close()
	skipfile1.close()
	skipfile2.close()
	pasdresfile.close()
	resc.show(thr)
	

class RestraintCounter:
    numgoodlr=0
    numgoodlrw=0.0
    numbadlrw=0.0
    numbadlr=0
    
    def __init__(self):
        self.lst=[]
        self.lst2=[]

    def show(self,thr):
        print 'Summary of long-range contacts using threshold: %8.6f'%thr
        print 'Number of good long-range contacts: %2d'%self.numgoodlr
        print 'Number of bad long-range contacts:  %2d'%self.numbadlr
        print 'Good long-range score: %5.2f'%self.numgoodlrw
        print 'Bad long-range score:  %5.2f'%self.numbadlrw
        print 'Fraction of Bad long-range:  %5.3f'%\
              (self.numbadlrw/(self.numgoodlrw+self.numbadlrw))
        print 'Number of good long-range "hits": %3d'%len(self.lst2)
        

class BuildUp2D(BuildUp):
    mergeSTD=0.1#TODO:i inputfil


class BuildUp3D(BuildUp):
    mergeSTD=0.2#TODO:i inputfil
    
    def getNormCs(self,xstd,mindist=1.53,elr=0.15):
	shnormc=((self.mergeSTD**2+xstd**2)*2*pi)**(-0.5*self.dimension)
	print 'shnormc',shnormc
	##vnormc=ones(len(self.explst))*1.0
	vnormc=ones((len(self.explst),self.dimension-1))*1.0
	for n in range(len(self.explst)):
            for k in range(self.dimension-1):
                if self.multi[k]>0:
                    ##vnormc[n]=vnormc[n]*CalcVolfacCum\
                    vnormc[n,k]*=CalcVolfacCum\
                              (log(mindist),elr**2,rmin=self.explst[n].rmins[k],
                               lsigint=1.0,n=6.0)
        self.shnormc=shnormc
        self.vnormc=vnormc

    def getVolFac(self,ass,Rmins,vnormc):
        ##TODO: tjek metode...
        print Rmins
        maxvolfac=0.0
        maxpos=None
        minvolfac=9.0
        minpos=None
	maxprodpos=None
	maxprod=0.0
	print vnormc
	print len(ass.distances)
	dct={}
	ass.showDistanceCombinations()
        for k in range(len(ass.distances)):
            distsk=ass.distances[k]
	    print distsk
	    prodk=1.0
            for i in range(self.dimension-1):
		atskey=ass.getAtomPairKey(k,i)
                if self.fromStructure:
                    modelLD=log(distsk[i])
                    modelSig=0.15
                    volfaci=CalcVolfacCum(modelLD,modelSig**2,rmin=Rmins[i],n=6.0)
                else:
                    if isinstance(distsk[i],LRProb):
                        volfaci=distsk[i].prob
                    else:
                        volfaci=distsk[i]#a probability
		volfaci=min(volfaci/vnormc[i],1.0)
		prodk*=volfaci
                if volfaci>maxvolfac:maxvolfac=volfaci;maxpos=(k,i,atskey)
                if volfaci<minvolfac:minvolfac=volfaci;minpos=(k,i,atskey)
		if atskey in dct and volfaci>dct[atskey]:pass
		else:dct[atskey]=volfaci
	    if prodk>=maxprod:maxprod=prodk;maxprodpos=k
	finalvolfac=1.0
	for ak in dct:finalvolfac*=dct[ak]
        print maxpos,maxvolfac,minpos,minvolfac
        ##ass.setVolFac(maxvolfac,maxvolfacs,maxpos)
        ass.setVolFac(min(1.0,finalvolfac),(maxvolfac,minvolfac),maxprodpos)
        ass.setOrderAtoms()


def plotDataFromClusterContainer(cc,inc=0):
    kms='so^>v<dph8'
    cols='bcrk'
    keys=cc.c2i.keys()
    subplot(222)
    for i in range(len(keys)):
        T=[]
        k=keys[i]
        for x in cc.c2i[k]:
            print x
            side=x[2]#;listInd=x[1]
            pk=cc.vcs[x[2]].list[x[0]]
            T.append(pk)
        T=array(T)
        if len(T)>0:scatter(T[:,0]*-1.0,T[:,1]*-1.0,s=ones(len(T))*40,
                           c='y',alpha=0.9,faceted=False,marker=kms[(i+inc)%10])
    
def plotDataFromSuperClusterContainer2(scc,doscatter=1,inc=0,dim=0):
    kms='so^>v<dph8'
    cols='bcrk'
    keys=scc.c2i.keys()
    allis=[]
    maxlst=[]
    ##print Vmat
    ##for c in scc.char:print c
    if dim==3:subplot(221)
    for i in range(len(keys)):
          blst=[]
          k=keys[i]
          ##print '------------key:',k
          xlst=scc.getElems(k)
          T=[]
          ##print xlst
          for lst in xlst:
              for x in lst:
                  ##print x
                  side=x[2]
                  if scc.countmap==None:
                      listInd=x[1]
                  else:
                      ks=scc.countmap.keys()
                      ##print ks,x[1]
                      listInd=ks.index(x[1])
                  pk=scc.cclst[listInd].vcs[x[2]].list[x[0]]
                  ##print pk,
                  ##vals=scc.cclst[listInd].vcs[x[2]].vallst[x[0]]
                  ##I=int(vals[0])
##                  if side==0:T.append(pk)
##                  else:T.append((take(pk,[1,0])))
                  T.append(pk)
          T=array(T)
          if doscatter and len(T)>0:scatter(T[:,0]*-1.0,T[:,1]*-1.0,s=ones(len(T))*60,
                               c='y',alpha=1.00,faceted=False,marker=kms[(i+inc)%10])
def box_old(mat):
    def thisbox(v):
        for i in range(len(v)):#dimensionen
            Bool=False
            for j in range(len(mat)):
                Bool=(Bool or mat[j][0]<v[i]<mat[j][1])
            if Bool==False:
                return False
        #still here
        return True    
    return thisbox

def box(mat):
    def thisbox(v):
        fullst=[]
        for i in range(len(v)):fullst.append(range(len(v)))
        comblst=comb2(fullst)
        for lst in comblst:
            Bool=True
            for i in range(len(v)):#dimensionen
                Bool=(Bool and mat[lst[i]][0]<v[i]<mat[lst[i]][1])
            if Bool==True:return True
        #stil here
        return False
    return thisbox

def half(v):
    if v[1]>v[0]:return 0
    else: return 1

def highest(v):
    if v[1]>v[0]:return v
    else: return take(v,[1,0])

def prism(v):
    if   v[2]>v[1]>v[0]:return 0#012
    elif v[2]>v[0]>v[1]:return 1#102
    elif v[1]>v[2]>v[0]:return 2
    elif v[0]>v[1]>v[2]:return 3
    elif v[0]>v[2]>v[1]:return 4
    elif v[1]>v[0]>v[2]:return 5

def reOrder(v,p):#p is prism-index
    #TODO:test funktion
    if p==0:return v
    elif p==1:inds=[1,0,2]
    elif p==2:inds=[0,2,1]
    elif p==3:inds=[2,1,0]
    elif p==4:inds=[1,2,0]
    elif p==5:inds=[2,0,1]
    return repos(v,inds,dtype=float)

def reorder(v,p):#p is prism-index
    1/0
    #TODO:test funktion
    print p
    if p==0:return v
    elif p==1:inds=[1,0,2]
    elif p==2:inds=[0,2,1]
    elif p==3:inds=[2,1,0]
    elif p==4:inds=[1,2,0]
    elif p==5:inds=[2,0,1]
    return take(v,inds)

def getOrder(p):#p is prism-index
    if   p==0: return [0,1,2]
    elif p==1: return [1,0,2]
    elif p==2: return [0,2,1]
    elif p==3: return [2,1,0]
    elif p==4: return [1,2,0]
    elif p==5: return [2,0,1]

def ascending(v):
    lst=[]
    for i in range(len(v)):
        lst.append(v[i])
    lst.sort()
    return array(lst)

class Partition:

    def __init__(self,f,numparts,r):
        self.classifyer=f
        self.numParts=numparts
        self.repr=r
        self.comblst=[]
        for i in range(numparts-1):
            for j in range(i+1,numparts):
                self.comblst.append((i,j))
        print self.comblst


def allignBuildUp(explst,dget,dcomb,dstrip,doplot=0):
    cols='bgrk'
    kms='so^>v<dph8'
    cclst=[]
    if explst[0].dimension==2:part=Partition(half,2,highest)
    else:part=Partition(prism,6,ascending)
    for i in range(len(explst)):
        vci=explst[i].peakData.peakvc
        vci.partition=part
        ##print vci.partition
        ##vci.divide(choose=box(((55,65),(16.5,20.2))),vwidth=[1.0,1.0],doarray=1)
        ##vci.divide(choose=box(((59.4,60.1),(17.9,18.3))),vwidth=[1.0,1.0],doarray=1)
        ##vci.divide(choose=box(((55.0,60.0),(15.0,20.0))),vwidth=[1.0,1.0],doarray=1)
        ##vci.divide(choose=box(((50.0,65.0),(15.0,30.0))),vwidth=[1.0,1.0],doarray=1)
        if explst[i].dimension==2:
            Box=((15.0,20.0),(40.0,45.0))
            ##Box=((5.0,75.0),(5.0,190.0))
            ##vci.divide(choose=box(Box),vwidth=[1.0,1.0],doarray=1)
            ##vci.divide(choose=box(Box),vwidth=[1.0,1.0],doarray=1)
            vci.divide(vwidth=[1.0,1.0],doarray=1)
            print len(vci.vcs[0].list),len(vci.vcs[1].list)
        else:
            Box=((8,12.0),(15.0,75.0),(15.0,75.0))
            Box=((26.0,34.0),(49.0,51.5),(167,185.0))
            Box=((5.0,75.0),(5.0,75.0),(5.0,185.0))
            Box=((16.0,19.0),(26.0,30.0),(40.0,45.0))
            ##Box=((5.0,75.0),(5.0,75.0),(5.0,185.0))
            ##vci.divide(choose=box(Box),vwidth=[1.4,1.4,1.4],doarray=1)
            vci.divide(vwidth=[1.4,1.4,1.4],doarray=1)
    for i in range(len(explst)):
        vci=explst[i].peakData.peakvc
        if doplot:
          for n in range(vci.partition.numParts):
            V=array(vci.vcs[n].list)*-1.0
            if len(V)>0:
                if explst[i].dimension==2:
                    scatter(V[:,0],V[:,1],s=ones(len(V))*175,c=cols[i],alpha=0.75,faceted=False,marker=kms[n])
                else:
                    subplot(221)
                    scatter(V[:,0],V[:,1],s=ones(len(V))*120.0*(i*1.8+1),
                            vmin=Box[2][0],vmax=Box[2][1],c=V[:,2]*-1.0,
                            alpha=0.75,faceted=False,marker=kms[n])
                    title('(0,1)')
                    subplot(222)
                    scatter(V[:,0],V[:,1],s=ones(len(V))*120.0*(i*1.8+1),
                            vmin=Box[2][0],vmax=Box[2][1],c=V[:,2]*-1.0,
                            alpha=0.75,faceted=False,marker=kms[n])
                    title('(0,1)')
                    subplot(223)
                    scatter(V[:,0],V[:,2],s=ones(len(V))*120.0*(i*1.8+1),
                            vmin=Box[1][0],vmax=Box[1][1],c=V[:,1]*-1.0,
                            alpha=0.75,faceted=False,marker=kms[n])
                    title('(0,2)')
                    subplot(224)
                    scatter(V[:,1],V[:,2],s=ones(len(V))*120.0*(i*1.8+1),
                            vmin=Box[0][0],vmax=Box[0][1],c=V[:,0]*-1.0,
                            alpha=0.75,faceted=False,marker=kms[n])
                    title('(1,2)')
        pcc=getClusters2(vci.vcs,distMetricVec,None,dget,sym=1,tag=i)#pair cross-diagonal peak
        ##plotDataFromClusterContainer(pcc)
        cclst.append(pcc)
        ##for k in pcc.c2i.keys():print k,len(pcc.c2i[k]),pcc.c2i[k]
    scc=combineClusters(cclst,distMetricVec,None,dcomb)
    print 'Number of clusters:',len(scc.c2i.keys())
    ##for c in scc.c2i.keys():
        ##print c,scc.c2i[c]
        ##print '    ',
        ##for ccnum,cI in scc.c2i[c]:
        ##    print scc.cclst[ccnum].c2i[cI],
        ##print
    scc.stripAll2(dstrip,distMetricVec,None)
    if explst[0].dimension==2:mdiff=0.3
    else:mdiff=0.4
    scc.mergeClusters(distMetricVec,None,mdiff=mdiff)
    if doplot:plotDataFromSuperClusterContainer2(scc,doscatter=1,dim=explst[0].dimension)
    if doplot:show()
    ##return scc.score
    return scc

def get_explst_and_xnucdba(inpmap):
    explst=[]
    xnucdba={}
    for i in range(eval(inpmap['numexperiments'])):
	exp0=getExperiment(inpmap['specvars'+str(i+1)]['spectype'])
        exp0.putVars(inpmap,suffix=str(i+1))
        print exp0.distCut
        explst.append(exp0)
        xnuclst=[]
        for n in range(exp0.dimension):
          if exp0.atnames[n]<>None:
              xnuclst.append((exp0.nucnames[n],exp0.atnames[n]))
              scut=exp0.shiftTols[n]
              xnucdba[(exp0.nucnames[n],exp0.atnames[n])]=[],[],[],scut
        ##print xnucdba
    return explst,xnucdba

def getPeakData(explst,inpmap,thispdb):
    virt=False;seed=None
    for i in range(1,len(explst)+1):
        pksname=inpmap['infile'+str(i)]
        if pksname[:4] in ['virt','Virt','VIRT']:
            virt=True;break
    if virt:seed=randNorm(0.0,1.0,1000)
    for i in range(len(explst)):
        exp0=explst[i]
        exp0.seed=seed
        print exp0.name
        exp0.peakData=PeakData(inpmap,exp0,suffix=str(i+1),pdb=thispdb)
        print len(exp0.peakData.peaklist)
        exp0.peakData.estimateErrorProbs(exp0)
        exp0.expnum=i
##    testDuplicates(explst)
##    explst[1].showProj(0,2)
##    explst[2].showProj(0,1,col='k')

##def getBuildUplst(explst,b3d=(7,9),b2d=(3,7),save=1,read=0):
def getBuildUplst(explst,im,save=1,read=0):
    buildUplst=[]
    if read==1:
        if 'b3d' in im:scc3=read_dba('scc3.pck')
        if 'b2d' in im:scc2=read_dba('scc2.pck')
    else:
        if 'b3d' in im:
	    i0,i1=[eval(x) for x in im['b3d']];i0-=1
	    scc3=allignBuildUp(explst[i0:i1],0.65,0.7,0.8)#,doplot=1)
        if 'b2d' in im:
	    i0,i1=[eval(x) for x in im['b2d']];i0-=1
	    scc2=allignBuildUp(explst[i0:i1],0.35,0.4,0.5)#,doplot=1)
    #TODO: generaliser... konstanter
    if 'b2d' in im:
	i0,i1=[eval(x) for x in im['b2d']];i0-=1
	print 'indexes:',i0,i1
        if save:save_dba2(scc2,'scc2.pck')
        buildUp=BuildUp2D(explst[i0:i1],scc2)
        buildUp.expnum=len(explst)+1
        buildUplst.append(buildUp)
    if 'b3d' in im:
	i0,i1=[eval(x) for x in im['b3d']];i0-=1
        if save:save_dba2(scc3,'scc3.pck')
        buildUp=BuildUp3D(explst[i0:i1],scc3)
        buildUp.expnum=len(explst)
        buildUplst.append(buildUp)
    return buildUplst

def main(get=None,read=0,dosave=False):
    T_0=time.time()
    inpmap=getinpmap('ira.inp')
    print inpmap
    'prepare experiments'
    explst,xnucdba=get_explst_and_xnucdba(inpmap)
    'initialize data'
    base=Base(inpmap,xnucdba,get)
##    G =explst[3].globShifts
##    G1=explst[3].gsh1s#1st order corrections
##    base.distanalyze(cors=(G,G1))
##    1/0
##    base.output('cstbl2.txt','ubiqshifts.tab','assignments.txt')
##    1/0
    if read==0:
        'get peakData'
        getPeakData(explst,inpmap,base.pdb)
        if dosave:save_dba2(explst,'explst.pck')
        Experiment.putConPriors(explst,base.conPriors,inpmap)
##        del base.pdb
##        if dosave:save_dba2(base,'base.pck')
        'get buildup data'
        buildUplst=getBuildUplst(explst,inpmap)
    elif read==1:
        print [base.conPriors[3].LRmap[4][66]]
        print base.conPriors[3].LRmap[4][66]
        explst=read_dba('explst.pck')
        Experiment.putConPriors(explst,base.conPriors,inpmap)
        ##for peak in explst[6].peakData.peaklist:peak.TEST()
        'get buildup data'
        buildUplst=getBuildUplst(explst,inpmap,read=1)
    elif read in [2,3]:
##        pdb=fileio.LoadStructure(file=inpmap['structure'])
##        base=read_dba('base.pck')
##        base.pdb=pdb
        explst=read_dba('explst.pck')
	newexplst=read_dba('newexplst.pck')
    elif read==7:
	newexplst=read_dba('newexplst_assigned2.pck')
    elif read>=4:
	newexplst=read_dba('newexplst_assigned.pck')
        ##Experiment.putConPriors(explst,base.conPriors,inpmap)
    ##if read>0:base=Base(inpmap,xnucdba,get)
    if read<2:
        newexplst=buildUplst##+explst[:3]#(2d foer 3d i buildUplst)
	##newexplst=buildUplst
        if dosave:save_dba2(newexplst,'newexplst.pck')
    if read<3:
##        newexplst[2].peakData.stripPeaks(newexplst[0],pdb=base.pdb,tol=0.60,accepts=[3],pairlist=[(1,2)])
##        newexplst[3].peakData.stripPeaks(newexplst[0],pdb=base.pdb,tol=0.60,accepts=[3],pairlist=[(1,2)])
##        newexplst[4].peakData.stripPeaks(newexplst[0],pdb=base.pdb,tol=0.50,accepts=[3],pairlist=[(1,2)])
        if len(newexplst)>1:
            newexplst[1].peakData.stripPeaks(newexplst[0],pdb=base.pdb,tol=0.70,accepts=[2,3],pairlist=[(0,1),(1,2)])
	##TODO: ovenst. i input fil
        ##if dosave:save_dba2(newexplst,'newexplst.pck')
	##pass
    if len(newexplst)>1:
        newexplst[1].norm1=newexplst[0].G_expects[0,0]

    ##base.distanalyze()#showfile='tmp')
    print 'data initialized'

    if read==4:
        ##for j in [1]:
        if len(newexplst)>2:newexplst[1].norm1=newexplst[0].G_expects[0,0]
        for j in range(len(newexplst)):
        ##for j in [0]:##range(len(newexplst)):
            exp0=newexplst[j]
            exp0.hypType=2
            for i in range(len(exp0.peakData.peaklist)):
                peak=exp0.peakData.peaklist[i]
                try:
                    assSet=peak.assSet
                    maxAssSet=peak.maxAssSet
                except AttributeError:assSet=None;maxAssSet=None#empty
                asd=peak.assignData
                asd.setpPosts(exp0,assSet,Smax=maxAssSet)
                asd.setUse()
            base.analyze(exp0)
        raise SystemExit, 'Done analyzing'

    elif read==5:
        likmat=base.fillAssignDBA(newexplst)
        base.testConPriors()
	for i,cp in enumerate(base.conPriors):
	    cp.update(likmat,i)
	    if i==3:
                pass
                ##cp.show(base.pdb)
        base.testConPriors()
##        return 0
##	del base.pdb
##        if dosave:
##            save_dba2(base,'base.pck')
##            save_dba2(newexplst,'newexplst_assigned.pck')
##	return 0
##
##    elif read==6:
##        base.conPriors[3].show(base.pdb)
        for i in range(1):
            for j in range(len(newexplst)):
                exp0=newexplst[j]
                exp0.hypType=2
                updvec=[True,False]#volumes,shifts
                base.rankAllInitAssigns(exp0,updvec)
                base.analyze(exp0)
        if dosave:
            del base.pdb
            save_dba2(base,'base.pck')
            save_dba2(newexplst,'newexplst_assigned2.pck')
        base.AllNotMat=numpy.ones((70,70))
        base.AllNotMatw=numpy.ones((len(base.pdb[0]),len(base.pdb[0])))
        ##del newexplst[1]
        for i,exp0 in enumerate(newexplst):
            newAllassigns=exp0.chooseAssigns(fac=250)
            B,D=base.visualize(newAllassigns,i==len(newexplst)-1)
            ##B,D=base.visualize(newAllassigns,0)
            print [list(v) for v in B]
            print [list(v) for v in D]
        show()
	return 0

    elif read==7:
        base.AllNotMat=numpy.ones((70,70))
        base.AllNotMatw=numpy.ones((len(base.pdb[0]),len(base.pdb[0])))
        ##del newexplst[1]
##        for thr in [0.001,0.002,0.004]:
        for thr in [0.002]:
            for i,exp0 in enumerate(newexplst):
                newAllassigns=exp0.chooseAssigns(10000,thr)
                ##B,D=base.visualize(newAllassigns,i==len(newexplst)-1)
                doshow=(i==len(newexplst)-1 or len(newexplst)==1)
                B,D=base.visualize(newAllassigns,doshow)
                exp0.writeRestraints(thr)
                print [list(v) for v in B]
                print [list(v) for v in D]
	if doshow: show()
        base.output('cstbl2.txt','ubiqshifts.tab','assignments.txt')
	return 0

    for exp0 in newexplst:
        Experiment.putConPriors(exp0.explst,base.conPriors,inpmap)
        
    ##print base.conPriors[0].rmin

    'process data for resonance/restraint assignments'
    print 'TIME:',time.time()-T_0,'data initialized and alligned';T_0=time.time()
    if get=='restart':mode='pdf'
    else:mode='normal'
##    for i in range(5):
    for i in range(2):
        for j in range(len(newexplst)):
            exp0=newexplst[j]
##            exp0.hypType=2
            ##base.analyze(exp0)
            if i==0:
                base.getAssignments(exp0,mode)
                updvec=[True,True]#volumes,shifts
                print 'TIME:',time.time()-T_0,'assignments set, #it ==',i,'expnum ==',j;T_0=time.time()
            else:
		##updvec=[False,True]
                updvec=[True,False]
		if i==1:exp0.hypType=2
            base.rankAllInitAssigns(exp0,updvec,mode)
            ##base.analyze(exp0)
            ##if i==4 and exp0.dimension==2:
            ##    exp0.writePeakListAssigned(str(j)+str(exp0.hypType)+'.test')
##            base.redoResAssignments(exp0,j,min_pFalse=0.25)
            print 'TIME:',time.time()-T_0,'peaklist assigned, #it ==',i,'expnum ==',j;T_0=time.time()
        if not explst[0].fromStructure:base.testConPriors()
	if i==1:
            if dosave:save_dba2(newexplst,'newexplst_assigned.pck')
            break
        if not explst[0].fromStructure:
            ##likmat=base.fillAssignDBA(newexplst[:1])
            likmat=base.fillAssignDBA(newexplst)
            ##for k,cp in enumerate(base.conPriors):
            base.conPriors[-1].update(likmat,len(base.conPriors))
            for cp in base.conPriors[:-1]:
                cp.update_from_other(base.conPriors[-1])
            if dosave:save_dba2(newexplst,'newexplst_assigned0.pck')

    base.AllNotMat=numpy.ones((70,70))
    base.AllNotMatw=numpy.ones((len(base.pdb[0]),len(base.pdb[0])))
    ##del newexplst[1]
    for i,exp0 in enumerate(newexplst):
        newAllassigns=exp0.chooseAssigns(fac=250)
        doshow=False##(i==len(newexplst)-1 or len(newexplst)==1)
        B,D=base.visualize(newAllassigns,doshow)
        print [list(v) for v in B]
        print [list(v) for v in D]
    if doshow:show()

                ##cp.show(base.pdb)
        ##base.fillAssignDBA(explst)
        ##base.pickleData()
##        difflst,adifflst,relhilst=base.replaceShifts(showall=0)
        ##difflst,adifflst,relhilst=base.replaceShifts(showall=i+1)

##        print 'TIME:',time.time()-T_0,'resonances assigned, #it ==',i;T_0=time.time()
##        adifflst.sort()
##        for c in range(len(adifflst)-1,-1,-1):
##            if adifflst[c]<0.25:break
##        for c1 in range(len(adifflst)-1,-1,-1):
##            if adifflst[c1]<0.1:break
##        for r in range(len(adifflst)):
##            if relhilst[r]>0.20:break
##        print 'RESULT',calc_mean_and_stdd(adifflst),len(adifflst)-c1,len(adifflst)-c,r,max(adifflst)

    if dosave:save_dba2(newexplst,'newexplst_assigned2.pck')
    base.write_history()    
    del base.pdb
    if dosave:save_dba2(base,'base.pck')
    base.output('cstbl2.txt','ubiqshifts.tab','assignments.txt')
    ##clf()
    ##hist(adifflst,bins=20)
    ##show()
    #base.output('cstbl2.txt','ubiqshifts.tab','assignments.txt',newAllassgns)
    ##base.final_analyze()

##main(read=0,dosave=True,get='restart')
##main(read=5,dosave=True)
##main(read=3,dosave=True)
##main(get=('1','CB'))
##main(get='newatoms.txt')
##main(read=7,dosave=False)##,get='restart')
##main(read=3,dosave=False)
##testPDF('16ca.txt','o')
##show()
