# Supplementary material for: In situ high-resolution structure of the baseplate antenna complex in Chlorobaculum tepidum
Source: Nat Commun. 2016 Aug 18;7:12454. doi: 10.1038/ncomms12454 (PMC4992139; doi:10.1038/ncomms12454)
Supplement: Supplementary Data 4 — Python code used by GASyCS [file ncomms12454-s5.txt]

#!/usr/local/bin/python2.4

##from pylab import *
##import mmLib.Structure as struc
##import mmLib.FileIO as fileio
##import mmLib.AtomMath as AtomMath
##from jakob.util import *
##from ira import *
from ira import _Atom #OK?
import string
import scipy.optimize as opt
from scipy.optimize import anneal
##from scipy.interpolate import splrep, splev
##from scipy.interpolate.fitpack import splrep, splev
##from scipy.interpolate.fitpacknew import splrep, splev
from random import lognormvariate, normalvariate, uniform, random, randint, choice
##import mmLib.Viewer as Viewer
##import Scientific.Functions.LeastSquares as leastSq
import Bio.PDB
#import Numeric
import os
import sys
import time
import numpy
##from mmLib.Library import AMINO_ACID31_DICT as aa31dict
##from mmLib.Library import AMINO_ACID13_DICT as aa13dict
##from mmLib.AtomMath import calc_distance, calc_torsion_angle, calc_atom_centroid, calc_angle
import operator
from Bio.PDB.Vector import calc_dihedral
from Bio.PDB.Vector import calc_angle as bio_calc_angle
from Bio.PDB.Vector import calc_dihedral, m2rotaxis, Vector, rotmat, calc_angle, rotaxis2m
##from Scientific.Geometry.VectorModule import Vector
from Bio.PDB.PDBIO import Select

KEEPDOUBLE=True
KEEPDOUBLE='all'
aa31dict={'CYS': 'C', 'GLN': 'Q', 'ILE': 'I', 'SER': 'S', 'VAL': 'V', 'MET': 'M', 'ASN': 'N', 'PRO': 'P', 'LYS': 'K', 'THR': 'T', 'PHE': 'F', 'ALA': 'A', 'HIS': 'H', 'GLY': 'G', 'ASP': 'D', 'LEU': 'L', 'ARG': 'R', 'TRP': 'W', 'GLU': 'E', 'TYR': 'Y'}
aa13dict={'A': 'ALA', 'C': 'CYS', 'E': 'GLU', 'D': 'ASP', 'G': 'GLY', 'F': 'PHE', 'I': 'ILE', 'H': 'HIS', 'K': 'LYS', 'M': 'MET', 'L': 'LEU', 'N': 'ASN', 'Q': 'GLN', 'P': 'PRO', 'S': 'SER', 'R': 'ARG', 'T': 'THR', 'W': 'TRP', 'V': 'VAL', 'Y': 'TYR'}
aa1sorted=aa13dict.keys();aa1sorted.sort();#introduce ordering
##MODE='train'
MODE='eval'#(not train)
randMODE='A'
KAIC=1.0
##if len(sys.argv)>4:randMODE=sys.argv[4]
if len(sys.argv)>4:KAIC=string.atof(sys.argv[4])

def isperi(i):
    ##return i<23
    return not i in [23,24,25,26,29,30,32,33]
    #4 CA-CA-CA twist angles, angC and angN for H and O donats

def initfilTab(name):
    fil=open(name,'r')
    buf=fil.readlines()
    for i in range(len(buf)):
	buf[i]=buf[i][:-1]
	buf[i]=buf[i].split('\t')
    return buf

def getResolution(name):
    cmdlin='grep RESOLUTION '+name+' | grep REMARK | grep 2 > tmpresol'
    ##print cmdlin
    os.system(cmdlin)
    ##os.system('cat tmpresol')
    buf=initfil2('tmpresol')
    if len(buf)>0:
	for lin in buf:
	    print lin
	    if lin[0]=='REMARK' and lin[1]=='2' and lin[2][:10]=='RESOLUTION':
		os.system('rm tmpresol')
		if lin[3]=='NOT':return 'NMR'
		return eval(lin[3])
    os.system('rm tmpresol')
    print 'WARNING: no resolution found!'
    return 99.9

def getNewRawres(pdbID):
    name='pdb'+string.lower(pdbID)+'.ent'
    os.system('grep EXPDTA '+name+' > tmpexpdta')
    buf=initfil2('tmpexpdta')
    if len(buf)>0:
	for lin in buf:
	    if lin[0]=='EXPDTA':
		if lin[1][:3]=='NMR' or lin[2][:3]=='NMR':
		    return 'NMR'
		if lin[1][0] =='X':
		    os.system('rm tmpexpdta')
		    return getResolution(name)
    os.system('rm tmpexpdta')
    print 'WARNING: no experimental method found! (try anyway)'
    return getResolution(name)
    return None

def showContributions(pref,ID,xpref='',mode=1):
    cdct=read_dba(pref+ID+'.pck')
    if mode==1:tot=sum([c.sum for c in cdct.values()])
    elif mode==2:tot=cdct['neighbors'].num
    sumc=0.0
    for k in cdct:
      if mode==1:
	print 'contrib: %8s %12s %8.5f'%(ID+xpref,k,cdct[k].sum/tot)
      elif mode==2:
	cont=sqrt(cdct[k].sumSq/tot)
	print 'contrib: %8s %12s %10.5f'%(ID+xpref,k,cont)
	if k<>'cys':sumc+=cont
    if mode==2:
      print 'sum: %8s %10.5f'%(ID+xpref,sumc)

def showContributions2(pref,ID,xprefs):
    cdcts=[read_dba(pref+xprefs[i]+ID+'.pck') for i in range(2)]
    tot=sum([sum([c.sum for c in cdcts[i].values()]) for i in range(2)])/2
    for i in range(2):
      csum=0.0
      cdct=cdcts[i]
      for k in cdct:
	print 'contrib: %8s %12s %8.5f'%(ID+xprefs[i],k,cdct[k].sum/tot)
	if k<>'COS':csum+=cdct[k].sum/tot
      print 'total (without COS) %8s: %8.5f'%(ID+xprefs[i],csum)

def getPDB(ID,reduce=True,mode='MMLib'):
    idi=string.lower(ID) 
    name='pdb'+idi+'.ent'
    hname='pdb'+idi+'_H.ent'
    try:open(name)
    except IOError:
	divdir=idi[1:3]
	##path='ftp://ftp.rcsb.org/pub/pdb/data/structures/divided/pdb/'
	path='ftp://ftp.wwpdb.org/pub/pdb/data/structures/divided/pdb/'
	path+=(divdir+'/'+name+'.gz')
	os.system('wget '+path)
	os.system('gunzip '+name+'.gz')
    ##if not reduce:return 0 #changed Aug 12 2010
    if reduce:
      try:open(hname)
      except IOError:
	os.system('/opt/reduce.3.03.070307.linuxi386 '+name+' > '+hname)
    else:hname=name
    if mode=='MMLib':
      return fileio.LoadStructure(file=hname)
    if mode=='Bio':
      return Bio.PDB.PDBParser().get_structure(idi,name)


def getGlobalOptimizedMin(func,x0,args,numtest=20,numopt=5):
    allresults=[]
    X0=array(x0)
    A0=abs(X0)
    upper=X0+0.5*A0
    lower=X0-0.5*A0
    for i in range(numtest):
        result=anneal(func,x0,args=args,maxiter=100,schedule='cauchy',learn_rate=0.5,dwell=10,
		      full_output=1,upper=upper,lower=lower)
	print result
	allresults.append(result)
    allresults.sort(lambda x,y: cmp(x[1],y[1]))
##    bestsol=allresults[0][0]
##    besty=99999999999
    bestsol=opt.fmin(func,x0,args=args,xtol=0.0001)
    besty=func(bestsol,*args)
    print 'optimized starting guess:',list(bestsol),besty
    for i in range(numopt):
        sol=opt.fmin(func,allresults[i][0],args=args,xtol=0.0001)
	y=func(sol,*args)
	print i,allresults[i][1],list(sol),y
	if y<besty:
	   bestsol=sol
	   besty=y
    print 'bestsol:',list(bestsol),besty
    return bestsol

def getDonC(aa,donatn,donat):
  if donat=='O':#return the polar atom
    return donatn
    ##if aa=='N':   return 'ND2'
    ##if aa=='Q':   return 'NE2'
    ##if aa=='S':   return 'OG'
    ##if aa=='T':   return 'OG1'
    ##if aa=='Y':   return 'OH'
    ##if aa=='K':
    ##if aa=='W':
    ##if aa=='H':
    ##if aa=='R':
  else:
    if aa in 'TS':return 'CB'
    elif aa in 'DN':return 'CG'
    elif aa in 'EQ':return 'CD'

def measure_dihedral(at1,at2,at3,at4):
    return calc_dihedral(at1.get_vector(),at2.get_vector(),at3.get_vector(),at4.get_vector())

calc_torsion_angle=measure_dihedral #overwrites calc_torsion_angle from MMLib!

def measure_angle(at1,at2,at3):
    return bio_calc_angle(at1.get_vector(),at2.get_vector(),at3.get_vector())

def getmode(aa):
    if   aa in 'FYHW':       return 'aromatic'
    elif aa in 'DNEQSTCKRM': return 'polar'
    elif aa in 'IVLAP':      return 'aliphatic'

def transfAng(x,k=0):
    if x==[]:return x
    return (x+k+180)%360-180-k

def switch(r,on,off):
    if r>off:return 0.0
    if r<on: return 1.0
    else:
	enum=((r**2-off**2)**2)*((r**2-off**2)-3*(r**2-on**2))
	num=(off**2-on**2)**3
	return -enum/num

def get_resrmsds():
    backbonelst=[['C','CA'],['H','HA'],['C','C'],['N','N'],['C','CB'],['H','H']]
    dct=dict(zip([atn for elem,atn in backbonelst],\
	         [dict(zip('-SH',[{},{},{}])) for _ in range(18)]))
    print dct
    buf=initfil2('resrmsds')
    for i in range(18):
	atn=buf[i*24+22][3]
	ss =buf[i*24+22][4]
	##print atn,ss
	for j in range(22):
	  lin=buf[i*24+j]
	  aa=lin[0]
	  if len(aa)==1:
	    dct[atn][ss][aa]=eval(lin[2])
    print dct['CB']['S']
    return dct

def dstdcos2b(param, r):
      A,B=param
      s,std=r
      return s*(A*cos(std))+B
 
def dstdcos2(param, r):
      A,B=param
      s,std=r
      return s*(A*cos(std)+B)
      ##return s*(A*std+B)
 
def dstdcos3b(param, r):
      A,B,C=param
      s,std=r
      return s*(A*cos(std)+B)+C
 
def dstdcos3(param, r):
      m,A,B=param
      s,std=r
      return (s**m)*(A*cos(std)+B)
 
def dstdcos3c(param, r):
      m,A,B=param
      s,std=r
      return s*(A*(cos(std)**m)+B)
 
def transftco(v):
    if v==361:return 361
    else: return arccos(v)/numpy.pi*180

def acceptHbond(hdist,donat,nodist,angN,angC,dihe):
  return hdist<3.0 and nodist<4.0 and angN>90 and angC>90
  #return hdist<4.0 and nodist<5.0 and angN>80 and angC>80

def estimateHBener(hdist,angC,angN):
    if hdist<2.1:de=1.0
    elif hdist>4.0:de=0.0
    ##else:de=switch(-(hdist**-3),-(2.1**-3),-4.0**-3)
    else:de=switch(-1/hdist,-1/2.1,-1/4.0)
    if angC>160:dc=1.0
    elif angC<100:dc=0.0
    else:dc=switch(cos(angC*pi/180),cos(160*pi/180),cos(100*pi/180))
    if angN>160:dn=1.0
    elif angN<100:dn=0.0
    else:dn=switch(cos(angN*pi/180),cos(160*pi/180),cos(100*pi/180))
    return -5.0*de*(dc**2)*dn

def getSCHBsh(param, *args):
    A,B,rm3on,m=param
    m=1##;A=0
    angNon=120.0
    angCon=120.0
    ##rm3on=2.5
    ##rclip=1.6
    r,cang,cangC=args
    ##rm3=clip(rm3,0,rclip**-3)
    SW =switch(-(r**-3),-(rm3on**-3),-3.0**-3)
    SW*=switch(cang,cos(angNon*pi/180),cos(100*pi/180))
    SW*=switch(cangC,cos(angCon*pi/180),cos(100*pi/180))
    ##print SW,cang,cangC,r
    return (A*(r**m)+B)*SW

def getSCHBsh2(A,B,rm3on,r,cang,cangC):
    angNon=120.0
    angCon=120.0
    SW =switch(-(r**-3),-(rm3on**-3),-3.0**-3)
    SW*=switch(cang,cos(angNon*pi/180),cos(100*pi/180))
    SW*=switch(cangC,cos(angCon*pi/180),cos(100*pi/180))
    ##print SW,cang,cangC,r
    return (A*r+B)*SW

def schbfunc(param, *args): 
    A,B,rm3on,m=param
    r,ang,angC,sh=args
    cang=cos(ang*pi/180);cangC=cos(angC*pi/180)
    sumsq=0.0
    for i in range(len(sh)):
	sumsq+=((getSCHBsh(param,r[i],cang[i],cangC[i])-sh[i])**2)
    sumsq+=100.0*max(0,max(1.8-rm3on,rm3on-2.9))**2
    ##1/0
    ####print param,sumsq
    return sumsq

def schbfunc2(param, *args): 
    a,b,sc,rm3on=param
    A,S=args
    sumsq=0.0
    for i in range(len(A)):
	sumsq+=((getSCHBsh2(a,b,   rm3on,A[i,0],cos(A[i,1]*pi/180),cos(A[i,2]*pi/180))-A[i,3])**2)
    for i in range(len(S)):
	sumsq+=((getSCHBsh2(0.0,sc,rm3on,S[i,0],cos(S[i,1]*pi/180),cos(S[i,2]*pi/180))-S[i,3])**2)
    sumsq+=100.0*max(0,max(1.8-rm3on,rm3on-2.9))**2
    ##1/0
    ####print param,sumsq
    return sumsq

def fitschb(A,S,doplot=True):
    sol=opt.fmin(schbfunc2,(-1.0,2.4,-0.2,2.5),args=(A,S))
    T=vstack((A,S))
    rss=sqrt(schbfunc2(sol,A,S)/len(T))/sqrt(sum(T[:,3]**2)/len(T))
    print 'schbresult:',len(A),len(S),list(sol),rss
    if doplot:
	t=linspace(1.6,3.5,100)
	sw=array([switch(-t[i]**-3,-(sol[3]**-3),-(3.0**-3)) for i in range(len(t))])
	scatter(S[:,0],S[:,3],c='b',s=cos(S[:,2])*cos(S[:,1])*50+20,alpha=0.5,faceted=False)
	scatter(A[:,0],A[:,3],c='r',s=cos(A[:,2])*cos(A[:,1])*50+20,alpha=0.5,faceted=False)
	plot(t,sol[2]*sw,c='b')
	plot(t,(sol[1]+sol[0]*t)*sw,c='r')
	show()
    return sol,rss,len(T)

def getrgEntDict(pdbID):
  rgbuf=initfil2('rg'+pdbID+'.txt')
  Rgyr=eval(rgbuf[-1][2])
  try: xres=eval(rgbuf[-1][5])
  except IndexError:xres=0
  ##rgEntList=[ReadRgEntry(lst,Rgyr) for lst in rgbuf[:-1]]
  rgEntDict={}
  for lst in rgbuf[:-1]:
     rgEnt=ReadRgEntry(lst,Rgyr,xres)
     fri=rgEnt.fragmentID
     rgEntDict[fri]=rgEnt
  return rgEntDict

def randsplrep(x,y,knots,s=None,xb=None,xe=None):
  try:
    knots2=hstack((array([-270,-235,-190]),linspace(-160,-60,5),linspace(-10,50,5)))
    return splrep(x,y,t=knots2,s=s,xb=xb,xe=xe)
  except ValueError:
   try:
    print 'trying randomized knots!'
    clf()
    scatter(x,y,alpha=0.5,faceted=False)
    show()
    ##1/0
    knots+=array([normalvariate(0,5) for n in knots])
    print knots
    return randsplrep(x,y,knots,s,xb,xe)
   except ValueError:
    return splrep(x,y,t=knots,s=s,xb=xb,xe=xe)

def testringnormal():
  R=1.5
  c=sqrt(3)/2
  rats=array(((1,0,0),(0.5,c,0),(-0.5,c,0),(-1,0,0),(-0.5,-c,0),(0.5,-c,0)))*R
  ##p=array((0.3,1.0,5.0))
  stdlst=[]
  cost2lst=[]
  clst=[]
  slst=[]
  for n in range(300):
    p=array((uniform(-7,7),uniform(-7,7),uniform(-7,7)))
    dlst=[]
    for i in range(6):
      d=sqrt(sum((p-rats[i])**2))
      dlst.append(d)
    if min(dlst)>R:
      dstd=std(dlst)
      stdlst.append(dstd)
      ##print p,dstd,
      lenp=sqrt(sum(p**2))
      cost2=(p[2]/lenp)**2
      cost2lst.append(cost2)
      clst.append(abs(p[2]))
      slst.append(1/lenp)
      ##print cost2
    scatter(cos(stdlst),cost2lst,c=clst,s=array(slst)*200,alpha=0.20,faceted=False)
  show()

##testringnormal()

if False:
    aa1s=aa13dict.keys();aa1s.sort()
    buf=initfil2('dataca')
    dcts={'S':{},'H':{},'-':{}}
    dct={}
    for lin in buf:
	ss=lin[0][6]
	aa=lin[1][0]
	if not aa in dcts[ss]:dcts[ss][aa]=0
	dcts[ss][aa]+=1
    for aa in aa1s:
	dct[aa]=array([dcts[ss][aa] for ss in 'SH-'])*1.0
	dct[aa]/=sum(dct[aa])
    for aa in aa1s:
	print aa,[dcts[ss][aa] for ss in 'SH-'],dct[aa]
    for ss in 'SH-':
	N=sum(dcts[ss].values())*1.0
	for aa in aa1s:
	   dcts[ss][aa]/N
	   print ss,aa,dcts[ss][aa]/N
    save_dba2(dct,'aafreqs.pck')
    save_dba2(dcts,'ssfreqs.pck')

def tgg_torsions(thet):
    if -180<=thet<-120 or 180>=thet>120:
			return 0,'t' #trans
    elif 0<thet<=120:   return 1,'+g'
    elif 0>thet>=-120:  return 2,'-g'
    else:	        return 3,'null' #non defined as for Gly/Ala/Pro

def tgg_torsionsNew(thet,wid=20):
    if -180<=thet<=-180+wid or 180>=thet>180-wid:
	return 0,0,'t',None #trans
    elif -180+wid<thet<-120:
	return 0,2,'t',(thet+180-wid)/(120-2*wid) #trans towards gauche-, fraction
    elif 180-wid>thet>120:
	return 0,1,'t',(180-wid-thet)/(120-2*wid) #trans towards gauche+
    elif 60-wid<thet<=60+wid:
	return 1,1,'+g',None
    elif 60+wid<thet<120:
	return 1,0,'+g',(thet-60-wid)/(120-2*wid)
    elif 0<thet<60-wid:
	return 1,2,'+g',(60-wid-thet)/(120-2*wid)
    elif -60+wid>thet>=-60-wid:
	return 2,2,'-g',None
    ##elif 0<thet<-60+wid:
    elif -60+wid<thet<0:
	return 2,1,'-g',(thet+60-wid)/(120-2*wid)
    elif -60-wid>thet>-120:
	return 2,0,'-g',(-60-wid-thet)/(120-2*wid)
    else:
	return 3,3,'null',None #non defined as for Gly/Ala/Pro

def getChi1(ent):
    return ent.torsions[0][3]

def getPhi(ent):
    return ent.torsions[0][0]

def getPsi(ent):
    return ent.torsions[0][1]

def getNener(ent):
    return ent.nener

def getChi21(ent):
    try:return ent.torsions[0][4]['CHI21']
    except KeyError:return None

def getAllSideChainTorsions(ent):
    ent.torsions[0][4]['CHI1']=getChi1(ent)
    return ent.torsions[0][4]

def getChi2(ent):
    try:return ent.torsions[0][4]['CHI2']
    except KeyError:return None

def getprev(ent):
    if len(ent.rgEnt.flankers)<>2:return 'X'
    try:return ent.rgEnt.flankers[0]
    except IndexError:
	print 'WARNING: error in flankers',ent.rgEnt.flankers
	return 'X'

def getaaind(aa):
    seq='LIVAGPWFYHCMSTNQDEKR'
    try:return seq.index(aa),aa
    except ValueError:
	AA=string.upper(aa)
        try:return seq.index(AA),AA
        except ValueError:
		print 'WARNING: non-standard amino acid:',aa
		return 20,aa

def numthr(x,thr,thr2=None,thr3=None):
    if x>thr:return thr
    if thr2<>None:
	if x<thr2:
	   if thr3==None:return thr2
	   else:return thr3
    return x

def getelem(at):
    if at in 'HCN':return at
    if at[0] in 'HCN':return at[0]
    if 'C' in at:return 'C'
    if 'N' in at:return 'N'
    if 'H' in at:return 'H'

def getAuthorPDB(pdbID,bmrID):
    ##os.system('grep PDB bmrentries/bmr'+bmrID+'.str | head -1>_xxx')
    ##os.system('grep PDB newbmrentries/bmr'+bmrID+'.str | head -1>_xxx')
    os.system('grep PDB newbmrentries/bmr'+bmrID+'.str.corr | head -1>_xxx')
    buf =initfil('_xxx')
    buf2=initfil2('_xxx')
    os.system('rm _xxx')
    if len(buf)==0:return None
    lst=string.split(buf[0],'"')
    if len(lst)>2:
        nw=len(string.split(lst[2]))
    else:nw=0
    newID=buf[0][10:14]
    newID=string.upper(newID)
##    print pdbID,buf2[0][1],len(lst),nw,newID
    if nw<4 and newID==buf2[0][1][:4]:return newID
        
def getOutliersTop(sa,m,s,frac,maxrat=5.0):
    #sa is sorted
    la=len(sa)
    num=int(round(la/3.0,0))
    step=abs(sa[num*2]-sa[num])
    ##first=int(round(la*0.159,0))
    ##last =int(round(la*0.841,0))
    ##std=(sa[last]-sa[first])/2.0
    first=int(round(la*0.25,0))
    last =int(round(la*0.75,0))
    mid  =int(round(la*0.50,0))
    std=abs(sa[last]-sa[first])/2.0/0.5205
    medean=sa[mid]
    ##pdf=ProbabilityDensityFunction(medean,std,'normal',std*4.0,std/15.0)
    ##pdf.show()
    maxol=max(int(frac*la),1)
    for i in range(maxol):
	ind=la-maxol+i
	##rat=abs(sa[ind]-sa[ind-1])/step
	rat=abs(sa[ind]-medean)/std#number if stds away from mean
	if rat>maxrat:
	    print 'WARNING: removing extreme value %7.2f (%7.2f) [%7.2f] %d'%(sa[ind],sa[ind-1],rat,maxol-i)
	    return sa[ind:]
    return []

def getOutliersBot(sa,m,s,frac):
    sa.reverse()
    return getOutliersTop(sa,m,s,frac)

def stripOutliers(a,m,s,list2=None,frac=0.05,
                  returnOutliers=False,thr=25,prevlsts=([],[])):
    if len(a)>=4:
      sa=sorted(a)
      vallst=getOutliersTop(sa,m,s,frac)+getOutliersBot(sa,m,s,frac)
      print '#values to be removed:',len(vallst)
      if returnOutliers:
	outlist2=[]
	for val in vallst:
          for i in range(len(a)-1,-1,-1):
	    if a[i]==val:
		if list2<>None:outlist2.append(list2[i])
      #else:.......................
      else:outlist2=[]
      for i in range(len(a)-1,-1,-1):
	##print i,
	for val in vallst:
	    if a[i]==val:
		print 'removing',val,i
		del a[i]
		if list2<>None:
		    del list2[i]
		break
    if numpy.std(numpy.array(a))>2.0 and len(vallst)>0:
        return stripOutliers(a,m,s,list2,frac,
                             returnOutliers,thr*2,(prevlsts[0]+vallst,
                                                   prevlsts[1]+outlist2))
    if returnOutliers:return prevlsts[0]+vallst,prevlsts[1]+outlist2
    
	 

##print getAuthorPDB('1BF4','5909')
##print getAuthorPDB('1KQQ','4334')
##print getAuthorPDB('1DFUP','4395')
##1/0

##buf=initfil2('tmp4lst.txt')
##for i in range(len(buf)):
##    os.system('grep PDB bmrentries/bmr'+buf[i][2]+'.str | head -1>xxx')
##    buf2=initfil('xxx')
##    print buf[i][0],buf[i][2],buf2[0][:-1]
##1/0

#some global constants
SYMM=None

##buf=initfil2('rm17lst')
##for lst in buf:
##    name=lst[8]
##    print name
##    os.system('rm '+name)
##

def getsoftviol(dv,dExp=2,rSwitch=0.5,asympSlope=0.5,softExp=1.0,thr=0.5):
    trunc=clip(dv,0,rSwitch)
    hi=clip(dv,rSwitch,10000)
    ishi=dv>rSwitch
    r=rSwitch
    b=(asympSlope-dExp*(r**(dExp-1)))*r**(softExp+1)
    a=-b*r**-softExp-asympSlope*r
    return a+trunc**dExp+asympSlope*hi+b*hi**-softExp#+ishi*0.25

def getrType(fris):
    return abs(string.atoi(fris[0])-string.atoi(fris[1]))

def getrType2(fris,chids):
    if chids[0]<>chids[1]:return 999
    else: return getrType(fris)


class COM:
    def __init__(self,x):
        self.position=x

    def setRgyr(self,com,sele):
        for at in sele:
            print calc_distance(com,at)

def len2Rgyr(n):
    return (2.2*pow(n,0.38))-1

def calcCOM(chain,stopRes=999999):
    sele=[]
    for res in chain:
##        if res.res_name=='GLY':
##            at=res['CA']
##        else:
            try:
##                at=res['CB']
                at=res['CA']
                if True:##int(res.fragment_id)<=stopRes:
                    sele.append(at)
            except KeyError:
##                print 'WARNING: no CB atom for res.:',res
                print 'WARNING: no CA atom for res.:',res
##                for at in res:print at.name,
##                print
    comp=calc_atom_centroid(sele)
    print 'selected',len(sele),'atoms'
    for selat in sele:print selat,selat.position
    com=COM(comp)
##    print com
##    print calc_distance(com,at)
    return com

def getRefHatom(resn,elem='H'):
  if elem=='H':
    if resn=='A':return '1HB'
    if resn=='C':return '1HB'
    if resn=='E':return '1HG'
    if resn=='D':return '1HB'
    if resn=='F':return 'HD1'
    if resn=='I':return '1HG1'
    if resn=='H':return 'HD2'
    if resn=='K':return '1HE'
    if resn=='M':return '1HE'
    if resn=='G':return '2HA'
    if resn=='L':return 'HG'
    if resn=='N':return '1HD2'
    if resn=='Q':return '1HE2'
    if resn=='P':return '1HG'
    if resn=='S':return '1HB'
    if resn=='R':return 'HE'
    if resn=='T':return '1HG2'
    if resn=='W':return 'HE1'
    if resn=='V':return 'HB'
    if resn=='Y':return 'HE1'
  elif elem=='C':
    if resn=='A':return 'CB'
    if resn=='C':return 'CB'
    if resn=='E':return 'CG'
    if resn=='D':return 'CB'
    if resn=='F':return 'CD1'
    if resn=='I':return 'CG1'
    if resn=='H':return 'CD2'
    if resn=='K':return 'CE'
    if resn=='M':return 'CE'
    if resn=='G':return 'CA'
    if resn=='L':return 'CG'
    if resn=='N':return 'CG'
    if resn=='Q':return 'CD'
    if resn=='P':return 'CG'
    if resn=='S':return 'CB'
    if resn=='R':return 'CD'
    if resn=='T':return 'CG2'
    if resn=='W':return 'CE3'
    if resn=='V':return 'CG1'
    if resn=='Y':return 'CE2'

def getOuterRefHatom(resn):
    if resn=='A':return 'AHB'
    if resn=='C':return 'HG'
    if resn=='E':return 'HE2'
    if resn=='D':return 'HD2'
    if resn=='F':return 'HZ'
    if resn=='I':return 'AHD1'
    if resn=='H':return 'HE2'
    if resn=='K':return 'AHZ'
    if resn=='M':return 'AHE'
    if resn=='G':return '1HA'
    if resn=='L':return 'AHD1'
    if resn=='N':return 'AHD2'
    if resn=='Q':return 'AHE2'
    if resn=='P':return '2HG'
    if resn=='S':return 'HG'
    if resn=='R':return 'AHH1'
    if resn=='T':return 'HG1'
    if resn=='W':return 'HH2'
    if resn=='V':return 'AHG1'
    if resn=='Y':return 'HH'

def getPharmaChrophores(resn):#heavy non-C atoms
    #no atoms
    if resn in 'GAVILFP':return []#aliphatic
    #1 O
    if resn=='T':return ['OG1']
    if resn=='S':return ['OG']
    if resn=='Y':return ['OH']
    #1 S
    if resn=='C':return ['SG']
    if resn=='M':return ['SD']
    #1 N
    if resn=='K':return ['NZ']
    if resn=='W':return ['NE1']
    #2 O
    if resn=='D':return ['OD1','OD2']
    if resn=='E':return ['OE1','OE2']
    #2:O+N
    if resn=='N':return ['OD1','ND2']
    if resn=='Q':return ['OE1','NE2']
    #2 N
    if resn=='H':return ['ND1','NE2']
    #3 N
    if resn=='R':return ['NE','NH1','NH2']
    elif resn=='X':return []

def getCOMdist(com,resn,resi,retType='dist',cmode=False):
  refat=None
  try:
    err=False
    if resn=='G':refat=resi['CA']
    elif resn=='A':refat=resi['CB']
    elif resn=='C':
      if cmode:err=True
      else:
        try:refat=resi['SG']
        except KeyError:err=True
      if err:
            if not cmode:print 'WARNING: no SG atom in CYS'
            refat=resi['CB']
    elif resn=='D':
      if cmode:err=True
      else:
        try:refat=resi['OD2']
        except KeyError:err=True
      if err:
            if not cmode:print 'WARNING: no OD2 atom in GLU'
            refat=resi['CG']
    elif resn=='E':
      if cmode:err=True
      else:
        try:refat=resi['OE2']
        except KeyError:err=True
      if err:
            if not cmode:print 'WARNING: no OE2 atom in ASP'
            refat=resi['CD']
    elif resn=='F':refat=resi['CZ']
    elif resn=='H':refat=resi['CE1']
    elif resn=='I':refat=resi['CD1']
    elif resn=='K':
      if cmode:err=True
      else:
        try:refat=resi['NZ']
        except KeyError:err=True
      if err:
            if not cmode:print 'WARNING: no NZ atom in LYS'
            refat=resi['CE']
    elif resn=='L':refat=resi['CD1']
    elif resn=='M':refat=resi['CE']
    elif resn=='N':
      if cmode:err=True
      else:
        try:refat=resi['ND2']
        except KeyError:err=True
      if err:
            if not cmode:print 'WARNING: no ND2 atom in ASN'
            refat=resi['CG']
    elif resn=='P':refat=resi['CD']
    elif resn=='Q':
      if cmode:err=True
      else:
        try:refat=resi['NE2']
        except KeyError:err=True
      if err:
            if not cmode:print 'WARNING: no NE2 atom in GLN'
            refat=resi['CD']
    elif resn=='R':refat=resi['CZ']
    elif resn=='S':
      if cmode:err=True
      else:
        try:refat=resi['OG']
        except KeyError:err=True
      if err:
            if not cmode:print 'WARNING: no OG atom in SER'
            refat=resi['CB']
    elif resn=='T':
      if cmode:err=True
      else:
        try:refat=resi['OG1']
        except KeyError:err=True
      if err:
            if not cmode:print 'WARNING: no OG1 atom in THR'
            refat=resi['CG2']
    elif resn=='V':refat=resi['CG1']
    elif resn=='W':refat=resi['CH2']
    elif resn=='Y':
      if cmode:err=True
      else:
        try:refat=resi['OH']
        except KeyError:err=True
      if err:
            if not cmode:print 'WARNING: no OH atom in TYR'
            refat=resi['CE2']
    ##else:refat=resi['CA']
    else:refat=resi[0]#first atom in residue - "random"
  except KeyError:
    lenres=len(resi)
    for ri in range(lenres-1,-1,-1):
	at=resi[ri]
	if at.element<>'H':
	    refat=at
	    print 'WARNING: reference atom differently set to:',refat
	    break
  #-------------------------------------------
  if refat<>None:
    if retType=='dist':
	dist=calc_distance(com,refat)
	print dist
	return dist
    elif retType=='atom':
	return refat

def hasNoOtherChain(pdb,chi,count=False):
    hasno=True
    cnt=0
    for chain in pdb:
        if chain.chain_id<>chi:
            for res in chain:
                if res.is_amino_acid():
                    hasno=False
                    cnt+=1
                if res.is_nucleic_acid():
                    hasno=False
    if count:
        return hasno,cnt
    else:
        return hasno

def binInt(x):
    if x<1.8:        return 1
    elif 1.8<=x<2.9: return 2
    elif 2.9<=x<4.0: return 3
    elif 4.0<=x<5.0: return 4
    else:            return 5
      

##intdct=read_dba('dbaintra.pck')
##stdct =read_dba('stdct.pck')
##stdct2=read_dba('stdct2.pck')
##stdct =intdct.statDict
##stdct2=intdct.statDict2
##print stdct['A'][('C', 'CB')]
##print stdct['A'][('C', 'CB')][0]
##print stdct['A'][('C', 'CB')][0].stats
##rat2intdct={}
##for r in stdct:
##    for atnp in stdct[r]:
##	if 'CA' in atnp:
##	    ind=list(atnp).index('CA')
##            m=stdct[r][atnp][0].stats[0]
##            bi=binInt(m)
##            rat2intdct[(r,atnp[1-ind])]=bi
##print rat2intdct[('D')]
##save_dba2(rat2intdct,'rat2intdct.pck')

##outfile=open('categories.txt','w')
##buf=initfil2('xstatintraallsorted.txt')
##for lin in buf:
##    ats=lin[1:3]
##    if 'CA' in ats:
##        ind=ats.index('CA')
##        otherat=ats[1-ind]
##        if not otherat in ['C','CB']:
##            res=lin[0]
##            m=eval(lin[3])
##            bi=binInt(m)
####            print res,otherat,bi
##            outfile.write('%1s %4s %2d\n'%(res,otherat,bi))
##outfile.close()

class Mapping:
    
    def __init__(self,x,y):
	self._dcts={},{}
	self._data=x,y
	for i in range(len(x)):
	   self._dcts[0][x[i]]=y[i]
	   self._dcts[1][y[i]]=x[i]

    def items(self):
	return zip(self._data[0],self._data[1])
	
    def keys(self,axis=0):
	return self._data[axis]

    def get(self,id,axis=0):
	return self._dcts[axis][id]

    def __getitem__(self,id):
	return self._dcts[0][id]


def getSeqPDBnumMapping(idi,mode='num'):
    name=idi+'.dssp'
    try: open(name,'r')
    except IOError:
	path='ftp://ftp.cmbi.kun.nl/pub/molbio/data/dssp/'
	path+=name
	os.system('wget '+path)
    buf1=initfil(name)
    buf2=initfil2(name)
    for i in range(len(buf2)):
        if len(buf2[i])>1 and buf2[i][1]=="RESIDUE":break
    buf=buf1[i+1:]
    sumress=[]
    pdbress=[]
    dct={}
    for lin in buf:
	sumres=lin[0:5]
	sumres=eval(sumres.strip())
	pdbres=lin[5:11]
	pdbres=pdbres.strip()
	resnam=lin[13]
	dct[pdbres]=resnam
	if not resnam in '!X':#chain break or non-amino acid
	  chnum =lin[11]
	  sumress.append(sumres)
	  if mode=='num':
	    pdbress.append((pdbres,chnum))
	  elif mode=='nam':
	    if resnam.islower():resnam='C'#Cystein is shown with lower case letters to indicate pairing of bridges
	    pdbress.append((resnam,chnum))
    return Mapping(pdbress,sumress),dct

def getSeqs(pdbid):
    idi=string.swapcase(pdbid)
    nmap,resdct=getSeqPDBnumMapping(idi,'nam')
    chs=set([nch for res,nch in nmap.keys()])
    mol={}
    for ch in chs:mol[ch]=''
    for res,nch in nmap.keys():
	mol[nch]+=res
    eqmol={}
    for ch in mol:
	eqmol[mol[ch]]=ch
    for seq in eqmol:
	print eqmol[seq],seq
    return eqmol
##getSeqs('1KAT')


class SimpleCorEntry:

    def __init__(self,lst):
	self.bmrID=lst[0][3:]	
	self.pdbID=lst[1]
	self.rawres=lst[2]
	self.seqIndentity=eval(lst[3])
	self.seqLength=eval(lst[4])
	self.seqOffset=eval(lst[5])
	self.atoms=lst[6:12] #HA CA CB CO N HN
	sc=0
	for i in [0,1,2,3,5]:
	    sc+=(self.atoms[i]<>'')
	sc+=((self.atoms[4]<>'')*3)
	self.typscore=sc
	self.detailedCount=0

    def putShiftData(self,pref='.corr',path='/newbmrentries/',fullname='',shiftformat='nmrstar'):
	try:
	    ##open(self.bmrID+'_bmrshifts.pck')
	    open(self.bmrID+'_bmrshifts_amb.pck')
	    ##print 'reading shift data: '+self.bmrID
	    moldba=read_dba(self.bmrID+'_bmrshifts_amb.pck')
	    cnt=moldba.counts
	    nh=cnt['H'];nc=cnt['C'];nn=cnt['N']
	    self.moldata=moldba,nh,nc,nn
	    print 'shift counts:',nh,nc,nn
	except IOError:
	    print 'generating shift data for',(self.bmrID,fullname)
            self.moldata=getbmrdata(self.bmrID,self.pdbID[-1],pref=pref,path=path,fullname=fullname,shiftformat=shiftformat)
	    moldba,nh,nc,nn=self.moldata
            save_dba2(moldba,self.bmrID+'_bmrshifts_amb.pck')
	self.detailedCount=nh+nc+nn
	self.counts=(nh,nc,nn)
	if self.typscore==None:
	  self.typscore=0.0
	  for i in range(3):
	    self.typscore+=((self.counts[i]>0)*3)

    def getSeq(self,suf='new',pref='.corr',seq=None,doreturn=False):
	if seq<>None:self.seq=seq;return
	##print 'getting sequence for: '+self.bmrID
	##path=os.getcwd()+'/bmrentries/'
	path=os.getcwd()+'/'+suf+'bmrentries/'
	bmrname=path+'bmr'+self.bmrID+'.str'+pref
	try:open(bmrname)
	except IOError:
	    print 'getting bmrfile',self.bmrID
	    bmrpath='http://www.bmrb.wisc.edu/ftp/pub/bmrb/entry_directories/'
	    os.system('wget %sbmr%s/bmr%s_21.str'%(bmrpath,self.bmrID,self.bmrID))
	    os.system('mv bmr%s_21.str newbmrentries/bmr%s.str'%(self.bmrID,self.bmrID))
	buf=initfil2(bmrname)
	parser=Parser(buf)
        parser.search(s="Polymer",s2='residue',positions=[1],positions2=[2])
	if True:##parser.terminated:
            parser.search(s="_Mol_residue_sequence",positions=[0])
	first=parser.start
	seq=''
        i0=parser.search(s=";",positions=[0])
        i1=parser.search(s=";",positions=[0])
	for i in range(i0,i1-1):
	  if len(buf[i])>0:#some lines can be blank
	    seq+=buf[i][0]
	##print i0,i1,seq
	if len(seq)<10:print 'WARNING small or empty sequence!'
	self.seq=seq
	print 'seq: ',seq,
	if doreturn:
	  print
	  return
	else:print self.model
	seq=''
	for res in self.bstruc[0][self.ch]:
	  rl3=res.resname
	  if rl3 in aa31dict:seq+=aa31dict[rl3]
	  else:seq+='X'
	print 'sseq:',seq,self.model
	  

    def __lt__(self,other):
	if self.rawres=='NMR' and other.rawres<>'NMR':return True
	elif self.rawres<>'NMR' and other.rawres=='NMR':return False
	if self.typscore<other.typscore:return True
	elif self.typscore>other.typscore:return False
	if self.seqLength<other.seqLength:return True
	elif self.seqLength>other.seqLength:return False
	if self.seqIndentity<other.seqIndentity:return True
	elif self.seqIndentity>other.seqIndentity:return False
	if self.detailedCount<other.detailedCount:return True
	elif self.detailedCount>other.detailedCount:return False
	return eval(self.bmrID)>eval(other.bmrID)

    def __eq__(self,other):
	return False
	
    def __gt__(self,other):
	return not self<other

    def __repr__(self):
        return '%5s %2d %3d %6.2f %4d'%(self.rawres,self.typscore,
                                        self.seqLength,self.seqIndentity,self.detailedCount)

    def calcScore(self):
        if self.rawres<>'NMR':
            ##sc=eval(self.rawres)
            sc=self.rawres
        else:sc=10.0+self.rmsd#ensures NMR is always ranked lowest
        if self.seqLength<30:sc+=20
        self.resolution=sc
	if self.typscore==None:
	  self.typscore=0.0
	  for i in range(3):
	    self.typscore+=((self.counts[i]>0)*3)
        sc-=(self.typscore*0.15)
        sc-=(self.detailedCount/3000.0)
        self.score=sc

    def putRMSD(self,rmsdct):
        if self.pdbID in rmsdct:
            self.rmsd=rmsdct[self.pdbID]
            return None
        print 'calculating RMSD by superposition of ensemble on repr. conformer'
        repmod=0
        idi=string.swapcase(self.pdbID[:4])
        ch=self.pdbID[4]
        name='pdb'+idi+'.ent'
        print idi
        ##logfile=open('testNMR.txt','w')
        try:
            bstruc=Bio.PDB.PDBParser().get_structure(idi,name)
            ##print pdb
        except IOError:
            divdir=idi[1:3]
            path='ftp://ftp.rcsb.org/pub/pdb/data/structures/divided/pdb/'
            path+=(divdir+'/'+name+'.Z')
            os.system('wget '+path)
            os.system('gunzip '+name+'.Z')
            ##pdb=fileio.LoadStructure(file=name)
        try:
            pdb=fileio.LoadStructure(file=name)
            bstruc=Bio.PDB.PDBParser().get_structure(idi,name)
        except IOError:
            self.rmsd=9.99
            return None
            ##file not found
        if ch=='_':chain=pdb['A']
        else:chain=pdb[ch]
        os.system('grep REPRESENTATIVE '+name+' | grep BEST | grep CONFORMER >tmpxxx')
        tmpfile=open('tmpxxx','r');tmpbuf=tmpfile.readlines()
        if len(tmpbuf)>0:
            tmplin=string.split(tmpbuf[0])
            val=tmplin[-1]
            try:repmod=string.atoi(val)-1
            except ValueError:repmod=0
	repmod=max(repmod,0)
        try:
            dsspname=idi+'.dssp'
            fp=open(dsspname, "r")
            print fp
        except IOError:
            path='ftp://ftp.cmbi.kun.nl/pub/molbio/data/dssp/'
            path+=dsspname
            os.system('wget '+path)
            fp=open(dsspname, "r")
	if ch=='_':refch=bstruc[0][' ']
	else:refch=bstruc[0][ch]
        numres=len(refch)#incl het!
	print 'numres:',numres
        if ch=='_':
            rch=' '
            ssdict,dsspdict=get_dssp_lst(fp,numres,rch,newstyle=True)
	    if len(ssdict)==0:
		print 'no dssp data using " "'
                fp=open(dsspname, "r")
                ssdict,dsspdict=get_dssp_lst(fp,numres,'A',newstyle=True)
            dsspData=DSSPData(ssdict,chain)
            save_dba2(dsspData,self.pdbID+'.dsspdat')
        else:rch=ch
        try:
            dsspData=read_dba(self.pdbID+'.dsspdat')
            ssdict=dsspData.ssdict
        except IOError:
            ssdict,dsspdict=get_dssp_lst(fp,numres,rch,newstyle=True)
            dsspData=DSSPData(ssdict,chain)
            save_dba2(dsspData,self.pdbID+'.dsspdat')
        dsspData.show()
        lin=dsspData.allResidue_dssps
        ch=rch
        if len(bstruc)>1:#some NMR structure have one averaged structure
            rmslst=getRMSD(bstruc,ssdict,lin,ch,repmod)
            rmslst2=getRMSD(bstruc,ssdict,lin,ch,repmod,selat=isbackbone)
            rmslst3=getRMSD(bstruc,ssdict,lin,ch,repmod,resskip=[])
            rmslst4=getRMSD(bstruc,ssdict,lin,ch,repmod,resskip=[],selat=isbackbone)
            rmslst5=getRMSD(bstruc,ssdict,lin,ch,repmod,endpoints=True)
            av0,m0=numpy.average(rmslst),numpy.max(rmslst)
            av2,m2=numpy.average(rmslst2),numpy.max(rmslst2)
            av3,m3=numpy.average(rmslst3),numpy.max(rmslst3)
            av4,m4=numpy.average(rmslst4),numpy.max(rmslst4)
            av5,m5=numpy.average(rmslst5),numpy.max(rmslst5)
            if ch==' ':ch='_'
            wlin='%5s %6.3f %6.3f %6.3f %6.3f %6.3f'%(self.pdbID,av0,av2,av3,av4,av5)
            print 'RESULTS:',wlin
            self.rmsd=min(av0,av3)
        else:
            self.rmsd=2.5
            wlin='%5s %6.3f %6.3f %6.3f %6.3f %6.3f'%(self.pdbID,2.5,2.5,2.5,2.5,2.5)
            print 'RESULTS:',wlin
            self.rmsd=2.5
        rmsdct[self.pdbID]=self.rmsd

    def prepare(self,pdbID,bmrID,new=False):
        olig=self.seqShiftInfo.oligomer
        MO=getOligMultiplicity(olig)
        ID=pdbID[:4]
        idi=string.swapcase(ID)
        name='pdb'+idi+'.ent'
        ssi=self.seqShiftInfo
        C,MC,MB,cdct=getNumChains(name)
        ssi.putData(pdbID,C,MO,MB,MC,cdct)
	ssi.setAction(idi,self.rawres,new)
	if not new:print 'old:',
        newpdbID=getAuthorPDB(ID,bmrID)
        ssi.show(newpdbID)
        if ssi.tryNew and not new:
            if newpdbID<>None and newpdbID<>ID:
                self.rawres=getNewRawres(newpdbID)
                print 'new:',
                self.prepare(newpdbID,bmrID,new=True)

    def readAction(self,pdbID,bmrID,actdct,doshow=False):
        ssi=self.seqShiftInfo
        ssi.readAction(pdbID,bmrID,actdct,doshow)


class DummySimpleCorEntry(SimpleCorEntry):

    def __init__(self,bmrID,pdbID):
        self.bmrID=bmrID
        self.pdbID=pdbID
        


class SimpleCorEntryNew(SimpleCorEntry):

    def __init__(self,bmrID,pdbID,rawres):
	self.bmrID=bmrID
	self.pdbID=pdbID
	if isinstance(rawres,str):
	  if rawres=='NMR':
	    self.rawres='NMR'
	  else:
	    self.rawres=eval(rawres)
	else:
	  self.rawres=rawres

	self.seqIndentity =100.0
	self.seqLength    =None
	self.seqOffset    =None
	self.atoms        =None
	self.typscore     =None
	self.detailedCount=0


def isAlligned(seqi,seqj,i,lim):
    missed=abs(i)
    for j in range(len(seqi)):
      J=j+i
      if 0<=J<len(seqj):
        if seqi[j]<>seqj[J]:missed+=1
        if missed>lim:return False
    return True
	
def allignSeqs(seqi,seqj):
    if len(seqi)>len(seqj):
	seqi,seqj=seqj,seqi#swap
    if (len(seqj)-len(seqi))/len(seqi)>0.1:return False
    lim=max(int(len(seqi)*0.02)+1,2)
    for i in range(lim):
      for sgn in [-1,1]:
        alli=isAlligned(seqi,seqj,i*sgn,lim)
        if alli:
            print seqi;print seqj
            return True
    return False

def could_be_NMR(bmrID,pdbID):
    os.system('grep '+pdbID[:4]+' newbmrentries/bmr'+bmrID+'.str.corr>tmpp')
    for word in ['Solution','solution','NMR','Nmr','nmr']:
        os.system('grep '+word+' tmpp>tmpq')
	buf=initfil('tmpq')
	if len(buf)>0:
	   print 'NMR structure',bmrID,pdbID
	   print buf
	   return True
    return False

def stripRefDB(format='new'):
    ch0=read_dba('allchains.pck')
    oldprots=[ch[:4] for ch in ch0]
    dct={}
    if format=='old':
      buf=initfilTab('refdbTable.txt')
      print buf[1]
      for lst in buf[1:]:
	ent=SimpleCorEntry(lst)
	ID=ent.pdbID
	if ent.rawres=='NMR' or eval(ent.rawres)<=2.5:
            if not ID in dct:dct[ID]=[]
            dct[ID].append(ent)
    else:
      ##buf=initfil2('newcorrlist.txt')
      ##buf=initfil2('shiftX/shiftxProteinTable.txt')
      ##buf=initfil2('SPARTA/spartaProteinTable.txt')
      ##buf=initfilTab('CamShift/CamShiftDBchains2.txt')[1:]
      buf=initfil2('hamidData.txt')
      for lst in buf:
	print lst
	##pdbname='pdb'+lst[1]+'.ent'
	pdbname='pdb'+string.lower(lst[0])+'.ent'
	##ch1=lst[2]
	ch1='A'
	pdbID=string.upper(lst[0])+ch1
	try:open(pdbname)
	except IOError:getPDB(pdbID[:4],reduce=False)
        rawres=getNewRawres(pdbID[:4])
	print rawres
	##ent=SimpleCorEntryNew(*lst)
	##ent=SimpleCorEntryNew(lst[0][3:],pdbID,rawres)
	ent=SimpleCorEntryNew(lst[1],pdbID,rawres)
	ID=ent.pdbID
        ##if not ID in dct:dct[ID]=[]
        ##dct[ID].append(ent)
	if ID[:4] in oldprots:
	    print 'ID allready in shAIC protein set:',ID
	else:
            dct[ID]=ent
    print len(dct)
    keys=dct.keys()
    keys.sort()
    for k in keys:
	##entlst=dct[k]
	ent=dct[k]
##	if len(entlst)>1:
##	    for ent in entlst:ent.putShiftData()
##	    entlst.sort()
##	    print entlst[-1].bmrID,entlst[-1].pdbID,len(entlst)
	print 'processing:',ent.pdbID,ent.bmrID
	##entlst[-1].getSeq(suf='',pref='')
	ch1=pdbID[-1]#possible with CamShift data
	if ch1<>None:
	  ##ent.getSeq(suf='',pref='',doreturn=True)
	  ent.getSeq(suf='new',pref='',doreturn=True)
	else:
	  eqmol=getSeqs(k)
	  print 'numchains:',len(eqmol)
	  ch1='_'
	  if ent.bmrID=='-999':
	    if len(eqmol)==1:
		ent.seq=eqmol.keys()[0]
		ch1=eqmol.values()[0]
		if ch1==' ':ch1='_'
	    else:print 'WARNING: several chains in protein (keep all):',eqmol#TODO
	  else:
	    ent.getSeq(suf='',pref='')
	    if len(eqmol)==1:
		ch1=eqmol.values()[0]
		if ch1==' ':ch1='_'
	    else:
		print 'WARNING: several chains in protein: (choose one)',eqmol#TODO
		found=False
		for k in eqmol:
		   if k==ent.seq:
			print 'found sequence in dssp matching bmrseq',k
			ch1=eqmol[k]
			found=True
			break
		if not found:
		  maxali=-1;maxseq=None;maxch=None
		  for k in eqmol:
		    ali,sep=simpleSeqAlign(ent.seq,k)
		    print 'matching?:',k,ali,sep
		    if ali>maxali:
			maxali=ali
			maxseq=k
			maxch=eqmol[k]
		  if maxali*1.0/min(len(ent.seq),len(maxseq))>0.9:
		    print 'found good match:',maxali,maxseq,maxch
		    ch1=eqmol[maxseq]
		  else:
		    print 'WARNING: found no good match:',maxali,maxseq,maxch,maxali*1.0/min(len(ent.seq),len(maxseq))
		    if maxali*1.0/min(len(ent.seq),len(maxseq))>0.5:
			ch1=eqmol[maxseq]
		        print 'WARNING: using anyway:',maxali,maxseq,maxch,maxali*1.0/min(len(ent.seq),len(maxseq))
		    else:
		        print 'WARNING: not using:',maxali,maxseq,maxch,maxali*1.0/min(len(ent.seq),len(maxseq))
	  ent.pdbID+=ch1
	print 'result:',ent.pdbID,ent.bmrID,ch1,len(ent.seq),ent.seq
    ##save_dba2(dct,'spartaents.pck')
    ##save_dba2(dct,'CamShiftents.pck')
    save_dba2(dct,'hamidents.pck')
    return
    allilst=[]
    allidct={}
    cc=ClusterContainer()
    if False:
        buf=initfil('pairlst2.txt')
        pairlst=eval(buf[0])
        print len(pairlst)
        for pair in pairlst:
            ##print '--------------------------------'
            cc.pair(pair[0],pair[1])
            for i in pair:
                ##print dct[keys[i]][-1].seq
                allidct[i]=True
    if True:
        print len(dct),len(keys)
        for i in range(len(keys)):
            for j in range(i+1,len(keys)):
                keyi=keys[i]
                enti=dct[keyi][-1]
                seqi=enti.seq
                keyj=keys[j]
                entj=dct[keyj][-1]
                seqj=entj.seq
                if allignSeqs(seqi,seqj):
                    allilst.append((i,j))
                    allidct[i]=True
                    allidct[j]=True
                    cc.pair(i,j)
                    print 'pairing',keyi,keyj,enti.bmrID,entj.bmrID,i,j
        print allilst
    sdct={}
    for ck in cc.c2i.keys():
        print ck,cc.c2i[ck]
        sdct[ck]=[]
        for i in cc.c2i[ck]:
	    enti=dct[keys[i]][-1]
	    ##seqi=enti.seq
	    print keys[i],enti.bmrID,i##,seqi
	    sdct[ck]+=dct[keys[i]]
    for i,keyi in enumerate(keys):
        if not i in allidct:
            sdct[keyi]=dct[keyi]
    ##save_dba2(sdct,'stripped.pck')
    save_dba2(sdct,'strippedNew.pck')
	    

def stripRefDB2():
    ##sdct=read_dba('stripped.pck')
    sdct=read_dba('strippedNew.pck')
##    rmsbuf=initfil2('rmsdlst.txt')
##    rmsdct={}
##    for lin in rmsbuf:
##        ##if lin[1][-1]<>'_':
##            rmsdct[lin[1]]=min(eval(lin[2]),eval(lin[4]))
##        #else: der er en fejl RMSD beregnes forfra!
    print len(sdct)
    for k in sdct:
	print k
        entlst=sdct[k]
##        print k,len(entlst),'--------------------------------'
##        for ent in entlst:
##            ent.getSeq()
##            print ent.seq
        entlst.sort()
        best=entlst[-1]
        if best.rawres=='NMR':
            ##print 'NMR structure is best',best.bmrID
            for i in range(len(entlst)-1,-1,-1):
                try:entlst[i].putRMSD(rmsdct)
		except IOError:
		    entlst[i].rmsd=99.9
		    print 'file is missing',entlst[i].bmrID
                if entlst[i].rmsd<=2.5:break
            if len(entlst)>1:
                for ent in entlst:
                    ent.putShiftData()
                entlst.sort()
##        if len(entlst)>1:
##            print '--------------------',len(entlst)
##            for ent in entlst:print(ent)
            
def stripRefDB3():
    xacclst=[]
##    sdct=read_dba('stripped.pck')
    sdct=read_dba('strippedNew.pck')
##    rmsbuf=initfil2('rmsdlst.txt')
##    rmsdct={}
##    for lin in rmsbuf:
##        ##if lin[1][-1]<>'_':
##            rmsdct[lin[1]]=min(eval(lin[2]),eval(lin[4]))
##        #else: der er en fejl RMSD beregnes forfra!
    print len(sdct)
    for k in sdct:
        entlst=sdct[k]
        ##print k,len(entlst),'--------------------------------'
        for ent in entlst:
            ent.putShiftData()
        entlst.sort()
        bestI=-1
        if entlst[-1].rawres=='NMR':
            accept=False
            for i in range(len(entlst)-1,-1,-1):
                try:entlst[i].putRMSD(rmsdct)
                except IOError:
                    entlst[i].rmsd=99.9
                    print 'file is missing',entlst[i].bmrID
                if entlst[i].rmsd<=2.5:
                    accept=True
                    bestI=i
                    break
        else:accept=True
        if accept:
	    for ent in entlst:
                ent.getSeq()
	        ent.seqLength=len(ent.seq)
            best=entlst[bestI]
            print best.rawres,bestI
            best.calcScore()
            print 'SCORE %5s %5s %6.3f %4d %4d %6.3f'%(best.pdbID,best.bmrID,\
                   best.resolution,best.seqLength,best.detailedCount,best.score)
                   ##best.resolution,best.typscore,best.detailedCount,best.score)
	    xacclst.append(best)
    print len(xacclst)
    save_dba2(xacclst,'xacclst.pck')

def finalizeRefDB():
##    buf=initfil2('scorelstNew2.txt')
##    monobuf=initfil2('newcorrs.txt')
##    casebuf=initfil2('actsimple.txt')
##    casedct={}
##    for lin in casebuf:casedct[lin[1]]=lin[2]
##    monochains=[]
##    for lst in monobuf:monochains.append(string.split(lst[-1],'.')[0][-5:])
    ##outfile=open('jakobNew.data','w')
##    outfile=open('jakobXtra3.data','w')
##    entdct=read_dba('shiftXents.pck')
##    entdct=read_dba('CamShiftents.pck')
    entdct=read_dba('hamidents.pck')
##    entdct=read_dba('spartaents.pck')
##    outfile=open('shiftXchains.data','w')
##    outfile=open('CamShiftchains.data','w')
    outfile=open('hamidchains.data','w')
    ##outfile=open('spartachains.data','w')
    outfile.write('header: data for structures with NMR chemical shift data\n')
    header='#ID\tChain\tMethod\tlen\tResol\tR-Fac\tn_side\tn_back\tn_x\tHelix\tBeta\tn_ala\tn_gly\tSequence\tCompound\tyear\n'
    ##print header
    outfile.write(header)
    ##for lst in buf:
    for k in entdct:
      ##pdbID=lst[1];chID=pdbID[-1];bmrID=lst[2]
      ##if pdbID in monochains:
      ##if not pdbID in ['1YTYB']:
       ##case=casedct[pdbID]
       ##if eval(case)>0 and not '4' in case and not '0' in case:
        ##ent=DummySimpleCorEntry(bmrID,pdbID)
        ##score=-1.0*eval(lst[-1])
        ##score=eval(lst[-1])
	ent=entdct[k]
        score=-200.0
	##score+=ent.rawres
        ##if score<-5.0:method='NMR'
        ##else:method='X'
        ##if score>5.0:method='NMR'
        ##else:method='X'
	if ent.rawres=='NMR':
	  score+=10
	  method='NMR'
	else:
	  score+=ent.rawres
	  method='X'
        ##ent.getSeq()
        ##print ent.seq
        slen=len(ent.seq)
        ##lin='%5s\t%1s\t%3s\t%3d\t%7.3f\t%7.3f\t'%(pdbID,chID,method,slen,score,score)
        ##lin='%5s\t%1s\t%3s\t%3d\t%7.3f\t%7.3f\t'%(pdbID,chID,method,slen,score,0.0)
        ##lin='%5s\t%1s\t%3s\t%3d\t%7.3f\t%7.3f\t'%(ent.pdbID,ent.pdbID[-1],'X',slen,score,0.0)
        lin='%5s\t%1s\t%3s\t%3d\t%7.3f\t%7.3f\t'%(ent.pdbID,ent.pdbID[-1],method,slen,score,0.0)
        lin+=('\t0'*7)
        lin+=('\t')
        lin+='%s\t%4s\t2009\n'%(ent.seq,ent.bmrID)
        outfile.write(lin)
    outfile.close()
##finalizeRefDB()


def concatenateFiles():
    outfile=open('jakobPrev.data','w')
    ##buf =initfil('refdbInp.txt')[2:]
    buf =initfil('jakobNew2.data')[2:]
    buf2=initfil2('refdbInp.txt')[2:]
    ##bufo=initfil2('allprotChi2Eqs.txt')
    bufo=initfil2('refdbOutRev.txt')[3:]
    dct={}
    for i in range(len(buf)):
	dct[buf2[i][0]]=buf[i]
    for lin in bufo:
	if lin[1] in dct:
	    outfile.write(dct[lin[1]])
    outfile.close()

def getStrippedResults():
    buf =initfil2('refdbInp.txt')[2:]
    buf2=initfil2('refdbOut.txt')[3:]
    buf3=initfil2('refdbTable.txt')[1:]
    outfile =open('refdbStripped.txt','w')
    outfile2=open('refdbSeqsStripped.txt','w')
    print buf[0]
    print buf2[0]
    dct={}
    lensi=[]
    lensf=[]
    for lin in buf:
        dct[lin[0]]=(lin[-2],lin[-3])
        lensi.append(-eval(lin[4]))
    dct2={}
    for i,lin in enumerate(buf3):
        dct2[lin[0][3:]]=i
    entlst=[]
    counts=zeros(3)
    for lin in buf2:
        lensf.append(eval(lin[4]))
        pdbID=lin[1]
        bmrID,seq=dct[pdbID]
        lst=buf3[dct2[bmrID]]
        ##print lst,pdbID,bmrID
        ent=SimpleCorEntry(lst)
        ent.seq=seq
        ent.putShiftData()
        counts+=ent.counts
        ent.seq=seq
        ent.score=lin[3]
        entlst.append(ent)
##    subplot(211)
##    hist(lensi)
##    subplot(212)
##    hist(lensf)
##    show()
    print counts
    save_dba2(entlst,'refdbEntries.pck')
    
    
def isheavy(name):
    if name=='H':return False
    elif len(name)==1:return True
    if 'H' in name[:2]:return False
    else: return True

def isbackbone(name):
    return name in ['C','CA','N']

def calcVolfacCum(lr,lsig2,rmin=4.5,lsigint=1.0,n=6.0):
    ##if lsig2==0:return 0.0
    z=(log(rmin)-lr)/(math.sqrt(lsig2+(lsigint/n)**2))
    return comStandardNormal(z)

def chid2chnum(c):
    #s='ABCDEFGHIJKLMN'
    s='ABDEGH'
    return s.index(c)

def powerlaw(param, r):
    return param[0]*(r**param[1])

def powerlaw_m2(param, r):
    return param[0]*(r**-2)

def linlaw(param, r):
    return param[0]*r+param[1]

def linlaw0(param, r):
    return param[0]*r

def loglaw(param,t):
    return log(param[0])+param[1]*log(t)

def testFitILE23():
    dba=read_dba('dbaSing')
    t=dba['ILE']
    print t.keys()
    at1='CD1'
    ilst=[(2.65,2.65),(5.80,9.89),(13.2,13.0),(5.46,8.07),(11.6,10.6)]
    xlst,ylst=[],[]
    xlinlst,ylinlst=[],[]
    atlst=['C','CA','CG2','CB','CG1']
    data=[]
    for j in range(len(atlst)):
        at2=atlst[j]
        if at1<at2:key=(at1,at2)
        else:key=(at2,at1)
        s=t[key]
        m=s[0]/s[-1]
        sd=math.sqrt(s[1]/s[-1]-m**2)
        print at2,m,sd
        for i in range(2):
            xlst.append(log(m))
            ylst.append(log(ilst[j][i]))
            xlinlst.append(m)
            ylinlst.append(ilst[j][i])
            data.append((m,ilst[j][i]))
    #sol=opt.fmin(powerlaw,(20.0,-1.0),args=(xlst,ylst))
    fitvars,chi2=leastSquaresFit(powerlaw,(20.0,-1.0),data)
    fitvarslin,chi2lin=leastSquaresFit(linlaw,(-2.0,15.0),data)
    t=numpy.arange(1.5,6.0,0.1)
    #y=loglaw(fitvars,t)
    ypow=powerlaw(fitvars,t)
    ylin=linlaw(fitvarslin,t)
    print fitvars,chi2                            
    print fitvarslin,chi2lin
    ##scatter(xlst,ylst)
    scatter(xlinlst,ylinlst)
    ##plot(log(t),y)
    plot(t,ylin)
    plot(t,ypow)
    show()

def XEasy2PETEERPAN(filename,outfilename,pdbfilename,thisswap):
    pdb=fileio.LoadStructure(file=pdbfilename)
    assilst=[]
    buf=initfil2(filename)
    assilst,assigns=getAssignments(pdb,buf,0,assilst,outfilenam=outfilename,swap=thisswap)
    
def createShiftDBA():
   buf=initfil2('csTable.txt')
   dba={}
   for lst in buf:
      if lst<>[]:
	elem=lst[2]
	if elem in ['N','C']:
	   name=lst[0]
	   at=lst[1]
	   avg=string.atof(lst[6])
	   std=string.atof(lst[7])
	   if not dba.has_key(name):dba[name]={}
	   dba[name][at]=(avg,std)
   return dba

class ProteinInfo:
   def __init__(self):
      self.structure=None
      self.index=0
      self.deleted=0
      self.entry=''

def strippedPDB(pdb):
        nonstdchains=[]
        for ch in pdb.iter_chains():
            bool=1
            for frag in ch.iter_fragments():
                if not frag.is_amino_acid():bool=0;break
            if not bool:nonstdchains.append(ch)
        for ch in nonstdchains:pdb.remove_chain(ch)
        return pdb

def getProteinList():
   #buf=initfil2('seqs.txt')
   #lst=eval(buf[0][0])
   buf=initfil2('LargerProteinsObsFracs.txt')
   protlst=[]
   badfile=open('dontOpen.txt','w')
   #for s in lst:
   for i in range(len(buf)):
	s=buf[i][0]
        name='pdb'+string.swapcase(s)+'.ent'
	print name
	try:pdb=fileio.LoadStructure(file=name)
	except IOError:break
	print len(pdb)
	sum=0
        nonstdchains=[]
        for ch in pdb.iter_chains():
            print len(ch)
            bool=1
            for frag in ch.iter_fragments():
                if not frag.is_amino_acid():bool=0;break
            if bool:sum=sum+len(ch)
            else:nonstdchains.append(ch)
        print 'total:',sum
        if sum>0 and sum<200:
           p=ProteinInfo()
           for ch in nonstdchains:pdb.remove_chain(ch)
           p.structure=pdb
           p.index=sum
           p.deleted=len(nonstdchains)
	   p.entry=s
	   protlst.append(p)
	else:badfile.write(s+'\n')
   badfile.close()
   newprotlst=indexSort(protlst)
   print '-----------'
   return newprotlst

def parser(buf,i,j,s):
    if s=='':
        for k in range(i,len(buf)):
            if buf[k]==[]:return k
    for k in range(i,len(buf)):
        if len(buf[k])>j and buf[k][j]==s:return k
    return k

def getinds(buf,firstnum=0):
    k=parser(buf,firstnum,1,'assigned_chemical_shifts')
    if k==len(buf)-1:return k, k
    k2=parser(buf,k+1,0,'loop_')
    k3=parser(buf,k2+1,0,'loop_')
    k4=parser(buf,k3+1,0,'loop_')
    k5=parser(buf,k4+1,0,'')
    start=k5+1
    end=parser(buf,start,0,'')
    return start,end

def parseBMRfile(filename):
    buf=initfil2(filename)
    dba={}
    first=0
    chnum=0
    while first<len(buf):
        start,end=getinds(buf,firstnum=first)
        dba=dbafill(dba,start,end,buf,chnum)
        first=end+1
        chnum=chnum+1
    return dba


def expandDBA_old(dba,dba2,pdb):
  for ch in pdb.iter_chains():
    for res in range(len(ch)-1):
      if ch[res].is_amino_acid() and ch[res+1].is_amino_acid():
        #print res,'-----------------'
        rn1,rn2=ch[res][0].res_name,ch[res+1][0].res_name
        if rn1<rn2: swap=1; key=(rn2,rn1)
        else:       swap=0; key=(rn1,rn2)
        if not dba.has_key(key):dba[key]={}
        for at1 in ch[res]:
          if at1.element=='C':
            for at2 in ch[res+1]:
              if at2.element=='C':
                if swap:akey=(at2.name,at1.name)
                else:   akey=(at1.name,at2.name)
                if not dba[key].has_key(akey):
                    dba[key][akey]=[]
                if akey[0]<akey[1]:newakey=(akey[1],akey[0])
                else:newakey=akey
                if not dba2.has_key(newakey):
                    dba2[newakey]=[]
                d=AtomMath.calc_distance(at1,at2)
                dba[key][akey].append(d)
                dba2[newakey].append(d)
                #print at1.res_name,at1.name,at2.res_name,at2.name,d
  return dba,dba2

def getStypeIndex(dba,res,chain):
  if ' ' in dba.keys():
      for i in range(3):
          if res in dba[' '][i] and res+1 in dba[' '][i]:return i
          else:return 3
  for ch in dba.keys():
    if chain==ch:
      for i in range(3):
          if res in dba[ch][i] and res+1 in dba[ch][i]:return i
  return 3

def getHelixSheet(buf):
    start=0
    dba={}
    for i in range(len(buf)):
        if buf[i][:5]=='HELIX' or buf[i][:5]=='SHEET' or buf[i][:4]=='TURN':
            start=1
            Stype=string.strip(buf[i][:5])
            if Stype=='SHEET':
                ch0=buf[i][21]
                res0=string.atoi(string.strip(buf[i][22:26]))
                res1=string.atoi(string.strip(buf[i][33:37]))
                if not dba.has_key(ch0):dba[ch0]=[[],[],[]]
                dba[ch0][0].append((res0,res1))
            elif Stype=='HELIX':
                ch0=buf[i][19]
                res0=string.atoi(string.strip(buf[i][21:25]))
                res1=string.atoi(string.strip(buf[i][33:37]))
                if not dba.has_key(ch0):dba[ch0]=[[],[],[]]
                dba[ch0][1].append((res0,res1))
            elif Stype=='TURN':
                ch0=buf[i][19]
                res0=string.atoi(string.strip(buf[i][20:24]))
                res1=string.atoi(string.strip(buf[i][31:35]))
                if not dba.has_key(ch0):dba[ch0]=[[],[],[]]
                dba[ch0][2].append((res0,res1))
        else:
            if start==1:return dba
    return dba#at this point dba=={}

def get_dssp_lst(fp,numres,ch,newstyle=False):
    """
    Return a DSSP list with a ss code for each
    residue in the specified chain
    also returns a dict

    The DSSP codes:
    - H        Alpha helix (4-12)
    - B        Isolated beta-bridge residue
    - E        Strand
    - G        3-10 helix
    - I        pi helix
    - T        Turn
    - S        Bend
    - -        None

    """
    print (numres,ch)
    dssp={}
    ssdict={}
    start=0
    sslst=['-']*numres
    sslin=''
    for l in fp.readlines():
        sl=l.split()
	##print sl
        if sl[1]=="RESIDUE":
            # start
            start=1
            continue
        if not start:
            continue
        if l[9]==" ":
            # skip -- missing residue
            continue
        ##resseq=int(l[0:5])-1
        if newstyle:
              resseq=l[5:11]
              resseq=resseq.strip()
        else: resseq=int(l[5:10])-1
        chainid=l[11]
	##print (resseq,chainid)
        if chainid==ch:
            ss=l[16]
            if ss==' ':ss='-'
            ##sslst[resseq]=ss
            ssdict[resseq]=ss
            sslin+=ss
            if not ss in dssp:dssp[ss]=[]
            dssp[ss].append(resseq)
    fp.close()
    print sslin
    ##print ssdict
    return ssdict,dssp

def getKappaTCOandALPHA(ID):
    ldict={'G':'H', 'H':'H', 'I':'H', 'E':'S', 'B':'-',
           '*':'-', 'T':'-', 'S':'-', '-':'-', '?':'-', ' ':'-'}
    idi=string.swapcase(ID[:4])
    ch=ID[4]
    name=idi+'.dssp'
    dcts={'S':{}, 'H':{}, '-':{}}
    try:
      buf1=initfil(name)
      buf2=initfil2(name)
    except IOError:
      print 'WARNING: no file:',name
      return {},dcts
    for i in range(len(buf2)):
        if len(buf2[i])>1 and buf2[i][1]=="RESIDUE":break
    buf=buf1[i+1:]
    dct={}
    for lin in buf:
        if lin[11]==ch:
	    ##print lin
            resseq=lin[5:11]
            resseq=resseq.strip()
            ss    =lin[16]
	    print ss,
            gss   =ldict[ss]
	    tco   =eval(lin[85:91])
	    kappa =eval(lin[91:97])
	    alpha =eval(lin[97:103])
	    print resseq,tco,kappa,alpha
	    dct[resseq]=(tco,kappa,alpha)
	    dcts[gss][resseq]=(tco,kappa,alpha)
    return dct,dcts
##dct=getKappaTCOandALPHA('1UBQ ')
##A=array(dct.values())
##scatter(A[:,1],A[:,2],c=A[:,0],alpha=0.5,faceted=False);show()


def getAllKappaTCOandALPHA():
    xdct={}
    xdcts={'S':{}, 'H':{}, '-':{}}
    ##buf2=initfil2('refdbOut.txt')[3:]
    xtrabuf=initfil2('refdbOutXtra.txt')[3:]
    xtralst=[]
    for lin in xtrabuf:xtralst.append(lin[1])
    chains=read_dba('allchains.pck')
    for pdbID in xtralst[:]:##list(chains):
        if pdbID=='1NAQF':pdbID='1NAQC' #overwrite when using biounit coords
        ##dsspData=read_dba(pdbID+'.dsspdatx')
        ##pdbID=lin[1]
        print pdbID
	ch=pdbID[-1]
	if ch=='_':pdbID=pdbID[:-1]+' '
	dct,dcts=getKappaTCOandALPHA(pdbID)
	if len(dct)<15:
	   print 'WARNING: dct is small:',pdbID,len(dct),dct
	   if ch=='A':
	     print 'trying  ',pdbID
	     dct,dcts=getKappaTCOandALPHA(pdbID[:-1]+' ')
	   elif ch=='_':
	     print 'trying A',pdbID
	     dct,dcts=getKappaTCOandALPHA(pdbID[:-1]+'A')
	if len(dct)>0:
	  A=array(dct.values())
	  print pdbID,A
	  ##scatter(A[:,1],A[:,2],c=A[:,0],alpha=0.5,faceted=False)
	  ##scatter(A[:,0],A[:,1],c=A[:,2],alpha=0.5,faceted=False,cmap=cm.hsv)
	  ##subplot(221)
	  ##scatter(A[:,0],A[:,1],c=A[:,2],alpha=0.1,faceted=False,cmap=cm.hsv,s=200,vmin=-180,vmax=180)
	  ang=A[:,2]/180*numpy.pi;r=1.5+A[:,0]
	  ##x=cos(ang)*A[:,1]
	  ##y=sin(ang)*A[:,1]
	  x=cos(ang)*r
	  y=sin(ang)*r
	  ##scatter(x,y,c=A[:,0],alpha=0.1,faceted=False,vmin=-1.0,vmax=1.0)
	  scatter(x,y,c=A[:,1],alpha=0.1,faceted=False,vmin=0.0,vmax=150)
	  if False:##for k,ss in enumerate('SH-'):
	    if len(dcts[ss])>0:
	      A=array(dcts[ss].values())
	      subplot(222+k)
	      ##scatter(A[:,0],A[:,1],c=A[:,2],alpha=0.1,faceted=False,cmap=cm.hsv,s=200,vmin=-180,vmax=180)
	      ang=A[:,2]/180*numpy.pi;r=1.5+A[:,0]
	      x=cos(ang)*r
	      y=sin(ang)*r
	      scatter(x,y,c=A[:,1],alpha=0.1,faceted=False,vmin=0.0,vmax=150)
	else:print 'WARNING: no data for:',pdbID
	xdct[pdbID]=dct
	for sk in dcts:
	  xdcts[sk][pdbID]=dcts[sk]
    ##subplot(221)
    title('all')
    ##pylab.axis([-1.0,1.0,0.0,145.0])
    ##pylab.axis([-100.0,150,-150,140.0])
    pylab.axis([-2.5,2.5,-2.5,2.5])
    if False:##for k,ss in enumerate('SH-'):
      subplot(222+k)
      title(ss)
      pylab.axis([-2.5,2.5,-2.5,2.5])
    print len(xdct),xdct.keys()
    save_dba2(xdct,'dsspxinfoXtra.pck')
    save_dba2(xdcts,'dsspxinfossXtra.pck')
    show()
##getAllKappaTCOandALPHA()

def visualizeAllKappaTCOandALPHA():
    xdct=read_dba('dsspxinfo.pck')
    for dct in xdct.values():
	if len(dct)>0:
	  A=array(dct.values())
	  ##scatter(A[:,0],A[:,1],c=A[:,2],alpha=0.1,faceted=False,cmap=cm.hsv,s=200,vmin=-180,vmax=180)
	  ang=A[:,2]/180*numpy.pi
	  x=cos(ang)*A[:,1]
	  y=sin(ang)*A[:,1]
	  ##scatter(x,y,c=A[:,0],alpha=0.1,faceted=False,vmin=-1.0,vmax=1.0)
	  ##scatter(A[:,2],A[:,1],c=A[:,0],alpha=0.1,faceted=False,vmin=-1.0,vmax=1.0)
	  scatter(transfAng(A[:,2],-180),arccos(A[:,0]),c=A[:,1],alpha=0.1,faceted=False,vmin=0,vmax=150)
    ##pylab.axis([-1.0,1.0,-1.0,1.0])
    ##pylab.axis([-180,180,-1.0,1.0])
    pylab.axis([0.1,360,0.0,3.142])
    ##pylab.axis([0.01,360,-1.0,1.0])
    show()
##visualizeAllKappaTCOandALPHA()

def get_probdssp_dict(ssbuf):
    parser=Parser(ssbuf)
    parser.search('_PECAN.Helix_boundary_designator')
    print parser.buffer[parser.start+1]
    first=parser.start+1
    parser.search('noneblank')
    parser.search()
    print parser.buffer[parser.start-1]
    last=parser.start-1
    buf=ssbuf[first:last]
    dct={}
    ssdct={}
    for lin in buf:
        res=lin[0]
        eprob=eval(lin[2])
        hprob=eval(lin[3])
        ebound=eval(lin[4])
        hbound=eval(lin[5])
        if hprob>=0.5:   ssdct[res]='H'
        elif eprob>=0.5: ssdct[res]='E'
        else:            ssdct[res]='-'
        dct[res]=((eprob,hprob,1-eprob-hprob),(ebound,hbound))
##    print ssdct
    return ssdct,dct

def get_probdssp_dict_PsiCSI(ssbuf):
    parser=Parser(ssbuf)
    parser.search('assignment',positions=[1],incr=2)
    buf=parser.getExcerpt()
    ssi=parser.search('PsiCSI',positions=[0],incr=0,doReturn=True,changeStart=False)
    ssass=parser.buffer[ssi][1]
    hci=parser.search('h_conf',positions=[0],incr=0,doReturn=True,changeStart=False)
    hcass=parser.buffer[hci][1]
    eci=parser.search('e_conf',positions=[0],incr=0,doReturn=True,changeStart=False)
    ecass=parser.buffer[eci][1]
    cci=parser.search('c_conf',positions=[0],incr=0,doReturn=True,changeStart=False)
    ccass=parser.buffer[cci][1]
    print ssass
    print hcass
    print ecass
    print ccass
    dct={}
    ssdct={}
    for i in range(len(ssass)):
        res=str(i+1)
	csum=eval(hcass[i])+eval(ecass[i])+eval(ccass[i])*1.0
        eprob=eval(ecass[i])/csum
        hprob=eval(hcass[i])/csum
        cprob=eval(ccass[i])/csum
	if ssass[i]=='C':ssdct[res]='-'
	else:ssdct[res]=ssass[i]
        dct[res]=((eprob,hprob,1-eprob-hprob),(0.0,0.0))
##    print ssdct
    return ssdct,dct

def getRMSD(structure,ssdict,sslin,ch,repmod,selat=isheavy,resskip=['-','S','*','?'],endpoints=False):
    ref_model = structure[repmod]#generaliser...
    ##use = [letter not in resskip for letter in sslst]
    ref_chain=ref_model[ch]
    use = []
    ##print ssdict
    for res in ref_chain:
	##rid=int(res.get_id()[1])-1
	rid=str(res.get_id()[1])
	##print ('_',rid),
	if not rid in ssdict:use.append(False)
	elif ssdict[rid] in resskip:use.append(False)
	else:use.append(True)
    newsslin=''
    for s in sslin:
	if s<>'*':newsslin+=s
    if endpoints:
        start=0;end=len(newsslin)
        for j in range(len(newsslin)):
            ss=newsslin[j]
            if not ss in ['-','S','T','*']:
                start=j;break
        for j in range(len(newsslin)-1,-1,-1):
            ss=newsslin[j]
            if not ss in ['-','S','T','*']:
                end=j+1;break
        use=[False]*start+[True]*(end-start)+[False]*(len(newsslin)-end)
    ##print use
    rmslst=numpy.zeros(len(structure)-1)
    for i in range(repmod)+range(repmod+1,len(structure)):
        alt_model=structure[i]
        ref_atoms = []
        alt_atoms = []
        alt_chain=alt_model[ch]
        for ref_res, alt_res, allow in zip(ref_chain, alt_chain, use) :
          if ref_res.get_id()[0]==' ':
            assert ref_res.resname == alt_res.resname
            assert ref_res.id      == alt_res.id
            if allow:
                for ref_at in ref_res:
                    ##if isheavy(ref_at.name):
                    ##if isbackbone(ref_at.name):
                    if selat(ref_at.name):
                        ##print alt_res,ref_at.name
                        try:
                            alt_atoms.append(alt_res[ref_at.name])
                            ref_atoms.append(ref_at)
                        except KeyError:print 'WARNING',alt_res,ref_at.name,\
                               'seems to be missing - please check'

        ##print len(ref_atoms),len(alt_atoms)
        if len(ref_atoms)==0:rmslst[i-1]=99.9
        else:
            #Align these paired atom lists:
            super_imposer = Bio.PDB.Superimposer()
            super_imposer.set_atoms(ref_atoms, alt_atoms)

            #Update the structure by moving all the atoms in
            #this model (not just the ones used for the alignment)
            super_imposer.apply(alt_model.get_atoms())

            print "RMS(first model, model %i) = %0.2f" % (alt_model.id, super_imposer.rms)
            rmslst[i-1]=super_imposer.rms
            del super_imposer

##    print "Saving aligned structure as PDB file %s" % 'xxx.pdb'
##    io=Bio.PDB.PDBIO()
##    io.set_structure(structure)
##    io.save('xxx.pdb')
##    print "Done"

    return rmslst    


class ReadRgEntry:
    def __init__(self,lst,Rgyr,xres=0):
        self.insNum=eval(lst[0])
        self.totNum=eval(lst[1])
        self.fragmentID=lst[2]
        self.ss=lst[3]
        self.resname=lst[4][1]
        self.neighbours=lst[4][0]+lst[4][2]
        self.flankers=lst[5]
        self.ID=lst[6]
	self.Rg0=eval(lst[8])
	self.Robs=eval(lst[7])
        self.Rrel=self.Robs/self.Rg0
        self.Rgyr=Rgyr
        self.xres=xres
        self.relPrimDist=min(float(self.insNum)/self.totNum,
                             (self.totNum-float(self.insNum))/self.totNum)

    def __repr__(self):
        if self.Rrel>1.0:expo='e'
        else:expo='-'
        return '%1s %1s %1s %6.3f %6.3f'%(expo,self.resname,self.ss,self.relPrimDist,self.Rrel)

    def updateSE(self,thr):
	self.isExposed=(self.Rrel>thr)

    def getWrappedProb(self,dcts,gss,resname,pd,sepc,cut):
	print 'wrapping...'
	sepcs=sorted(dcts[gss][resname][pd].keys())
	try:ind=sepcs.index(sepc)
	except ValueError:
	    for i,sc in enumerate(sepcs):
		if sepc>sc:break
	    mindiff=1000
	    for j in [i,i-1]:
		diff=abs(sepcs[j]-sepc)
		if diff<mindiff:
		    mindiff=diff
		    ind=j
	firstsepc=sepcs[ind]
        pExp=dcts[gss][resname][pd][firstsepc][4]
        cnt=dcts[gss][resname][pd][firstsepc][5]
        if cnt>=cut:return pExp,cnt
	nExp=pExp*cnt
	tot=cnt
	tryed=1
	while tot<cut:
	    for n in [-1,1]:
		indn=ind+n
		if indn>0 and indn<len(sepcs):
		    sepcn=sepcs[indn]
            	    pExp=dcts[gss][resname][pd][sepcn][4]
            	    cnt=dcts[gss][resname][pd][sepcn][5]
	    	    nExp+=(pExp*cnt)
	    	    tot+=cnt
	    	    tryed+=1
	    if tryed==len(sepcs):
		print 'WARNING: all sepc codes summed',tot,tryed
		break
	return nExp/tot,tot

    def predict(self,dcts,dsspData,cut=25):
        ##print self,
        pd=SolventExposalDict.binVal(self.relPrimDist)
	sepc=dsspData.getSepCode(self.insNum,None)
        pExp=0.0
        cnt=0
        maxss='-'
        pssdict=dsspData.pssdict
        ##print pssdict
        psi=pssdict[self.fragmentID]
        print psi
        pMax=0.0
        for i,ssi in enumerate('EH-'):#probabilistic
            pI=psi[0][i]
            if pI>pMax:
                pMax=pI;maxss=ssi
            if pI>0:
                pExpi,cnti=self.getWrappedProb(dcts,ssi,self.resname,pd,sepc,cut)
                print ssi,pI,pExpi,cnti
                pExp+=pExpi*pI
                cnt+=(cnti*pExpi)
        print pExp,cnt
	if self.Rrel>1:obs=1
	else:obs=0
	if pExp>0.5:pred=1
	else: pred=0
	violated=0
	wviol=0.0
	viol=0.0
	sviol=0.0
	msg='OK'
        dExp=max(pExp,1-pExp)
	if pred<>obs:
	    violated=1
	    viol=max(0.0,abs(self.Rg0-self.Robs)-0.5)
	    sviol=getsoftviol(viol)
	    wviol=sviol*max(pExp,1-pExp)
	    if viol>0.0 and dExp>0.55:
                msg='viol'
                violated=2
        violsgn='+-v'[violated]
        predsymb='-e'[pred]
        print 'result: %5s %2d %1s %1s %1s %1s %6.3f %7.2f %6.3f %6.3f %6.3f'%(\
        msg,self.insNum,self.resname,maxss,predsymb,violsgn,
        pExp,self.Robs,viol,sviol,wviol)
	return pred,obs,violated,wviol,dExp


class SimpleRgEntry(ReadRgEntry):

    def __init__(self,ent,resn3):
        self.fragmentID=ent.fris[0]
        self.ss=ent.id[1]#not gss
        self.resname=aa31dict[resn3]


class Parser:

    def __init__(self,buf):
        self.buffer=buf
        self.start=0
        self.numlines=len(buf)
        self.terminated=False

    def search(self,s='',s2=None,stopstr=None,stop=-1,numhits=1,changeStart=True,
               doReturn=True,positions=None,positions2=None,incr=1,verb=False):
        hits=0
        for k in range(self.start,len(self.buffer)):
            match=False
            if stopstr=='':
                if self.buffer[k]==[]:return None
            if s=='':#to nearest new-line
                if self.buffer[k]==[]:match=True
            elif s=='noneblank':
                if len(self.buffer[k])>0:
                    match=True
            if s<>'' or stopstr<>None:
                if positions==None:searchlist=range(len(self.buffer[k]))
                else:searchlist=positions
                for j in searchlist:
                  if len(self.buffer[k])>j:
                    if self.buffer[k][j]==s:
                        if verb:print self.buffer[k]
                        if s2==None:match=True
                        else:
                            if positions2==None:searchlist2=range(len(self.buffer[k]))
                            else:searchlist2=positions2
                            for j2 in searchlist2:
                                if self.buffer[k][j2]==s2:
                                    match=True
                    if self.buffer[k][j]==stopstr:return None
            if match:
                if verb:print 'matching'
                if verb:print self.buffer[k]
                if changeStart:self.start=k+incr
                hits+=1
                if hits==numhits:
                    if doReturn:return k+incr
                    break
        self.terminated=True

    def getExcerpt(self,end=None):
	if end==None:end=self.numlines
	return self.buffer[self.start:end]

    def getCurrent(self):
	return self.buffer[self.start]

    def findShiftData(self,ch,verb=True):
        self.search(s="_Saveframe_category",s2='assigned_chemical_shifts',
                    positions=[0],positions2=[1])
	print 'finding NMR shifts for chain',ch
        if verb:print self.start
        li,mi=None,None
        while mi==None:
            li=self.search(s='loop_')
            mi=self.search(s='_Chem_shift_value',stopstr='')
            if verb:print li,mi
            if self.terminated:
                print 'WARNING: no _Chem_shift_value entry found'
                return ShiftDict()#empty
        pos=mi-li-1
        idict={}
        self.search()
        for i in range(self.start-li-1):
            if verb:print '**',i,self.buffer[li+i]
            key=self.buffer[li+i][0][1:]
            idict[key]=i
        if verb:print idict
        startI=self.search('noneblank',incr=0)
        endI=self.search(incr=0)
        return getShiftDBA(startI,endI,self.buffer,ch,idict)


class ResidueDSSPcharactarization:

    def __init__(self,se,Es,Hbs,ss):
        EhbCut=0.0
        self.solventAcc=se
        self.ss=ss
        self.energies=Es
        self.hBondDeltas=Hbs
        self.isN_Hbonded=(Es[0]<=EhbCut)
        self.isCo_Hbonded=(Es[1]<=EhbCut)
        self.isAntiParallel=(self.isN_Hbonded and self.isCo_Hbonded and
                             Hbs[0]==Hbs[1])
        self.isParallel=(self.isN_Hbonded and self.isCo_Hbonded and
                         Hbs[1]-Hbs[0]==2)

    def __repr__(self):
        Es=self.energies
        Hbs=self.hBondDeltas
        return '%1s %3d %4.1f %4.1f %4d %4d %1d %1d %1d %1d'%\
               (self.ss,self.solventAcc,Es[0],Es[1],Hbs[0],Hbs[1],
                self.isN_Hbonded,self.isCo_Hbonded,
                self.isAntiParallel,self.isParallel)

    def updateHBs(self,thr):
        Es=self.energies
        self.isN_Hbonded=(Es[0]<=thr)
        self.isCo_Hbonded=(Es[1]<=thr)

    def updateSE(self,maxsa,thr):
	self.solventAcc/=(1.0*maxsa)
        self.isExposed=(self.solventAcc>thr)


class DSSPData:

    def __init__(self,ssdict,chain,mode='MMLib',accept=False,delta=1):
        ##print ssdict
        rids=[]
        self.indices=[]
        self.resisdig=True
	##print 'generating dsspdata:',len(chain),delta
        for i in range(chain.numres):
	    if mode=='MMLib':res=chain[i]
	    ##else:res=chain[i+delta]
	    elif i+delta<=chain.maxresid:
	     try:
	      res=chain[i+delta]
              if accept or res.is_amino_acid():
		if mode=='MMLib':rid=res.fragment_id
		elif mode=='Bio':rid=str(res.id[1])
                self.resisdig&=rid.isdigit()
                rids.append(rid)
                self.indices.append(i)
	     except KeyError:
		print 'WARNING no residue',i+delta
            else:print res,i,'is not amino acid'
        ks=ssdict.keys();ks.sort()
        resSet   = set(rids)
        dsspSet  = set(ks)
        onlydssp = dsspSet-resSet
        onlyres  = resSet-dsspSet
        if self.resisdig:#all fragment_ids are numbered by digits
            allints  = range(int(rids[0]),int(rids[-1])+1)
            all      = [str(i) for i in allints]
            allSet   = set(all)
            missSet  = allSet-resSet
        else:
            print 'WARNING: residue numbers are non-digits',
            print chain
        if len(onlydssp)>0:
            print 'WARNING no pdbdata (but dssp data exists) for fragments',onlydssp,'in',
            print chain
        lin=''
        for i in rids:
            if i in ssdict:lin+=ssdict[i]
            else:
                print 'WARNING: no dssp data for fragment',i,'in',
                ssdict[i]='?'
                print chain
                lin+='?'
        gaps={}
	##print lin
        if not self.resisdig or len(missSet)==0:
            alllin=lin
            ##print lin
            corlst=range(len(lin))
        else:
            missRes=[s for s in missSet]
            missRes.sort()
            print 'WARNING: residues are missing in structure:', missRes
            alllin=''
            corlst=[]
            ridint=0
            for s in all:
                if s in ssdict:
		    print s,
                    alllin+=ssdict[s]
		    if mode=='MMLib':
                      ridint=chain.index(chain[s])
                      if ridint in self.indices:
			corlst.append(self.indices.index(ridint))
		      else:
			print 'IMPORTANT WARNING: chek residue',s
                        corlst.append(None)
		    else:
                        corlst.append(None)
                else:
                    alllin+='*'
                    corlst.append(None)
                    if not ridint in gaps:gaps[ridint]=0
                    gaps[ridint]+=1
            ##print gaps
            ##print lin
            ##print alllin
            ##print corlst
        self.gaps=gaps
        self.corList=corlst
        self.first=rids[0]
        self.last =rids[-1]
        self.ssdict=ssdict
        self.residue_dssps=lin#with self.indices maps to indexing of residues
        self.allResidue_dssps=alllin#maps to fragment_id (after +=1 and str() if ids are integers)
        self.setSecDict(chain)
        
    def getContextSS(self,i,j,chain):
	xdiff=0
        for gnum in self.gaps:
            if i<=gnum<j:
                xdiff=self.gaps[gnum]
		break
	if j-i+xdiff>4: return None
	cntss=''
	if xdiff==0:
	    for k in range(i+1,j):
		cntss+=self.allResidue_dssps[self.indices.index(k)]
	else:
	    for k in range(i+1,gnum):
		cntss+=self.allResidue_dssps[self.indices.index(k)]
	    cntss+='*'
	    for k in range(gnum+1,j):
		cntss+=self.allResidue_dssps[self.indices.index(k)]
	return cntss
	
    def setSecDict(self,chain):
        secDict={'H':[], 'S':[]}
        seclst=[]
        prevsec=None
        firstsec=None
        firsti=None
        ldict={'G':'H', 'H':'H', 'I':'H', 'E':'S', 'B':'S',
               '*':None, 'T':None, 'S':None, '-':None, '?':None}
        i=0
        missfrag=0
        while i<len(self.allResidue_dssps):
            ##print i
            l=self.allResidue_dssps[i]
            sec=ldict[l]
            if firstsec==None:
                firstsec=sec
                if sec<>None:
                    firsti=i
                i+=1
            else:
                if sec==firstsec:i+=1
                else:
                    lasti=i
                    if lasti-firsti>1:
                        if self.corList[lasti]==None:
                            missfrag+=1
                            i+=1
                        else:
                            FSI,LSI=self.corList[firsti],self.corList[lasti]
                            if FSI==None:
                                print 'WARNING IMPORTANT: no cordata for', firsti
                                FSI=self.corList[firsti+1]
                            if LSI==None:
                                print 'WARNING IMPORTANT: no cordata for', lasti
                                LSI=self.corList[lasti-1]
                            fsi=self.indices[FSI]
                            lsi=self.indices[LSI]
                            ##print fsi,lsi
                            secDict[firstsec].append((fsi,lsi))
                            seclst.append(((fsi,lsi),firstsec))
                            missfrag=0
                    if missfrag<>1:
                        firstsec=None
                        firsti=None
        ##print secDict
        ##print seclst
        self.secDict=secDict
        self.secList=seclst

    def show(self):
        alpha='ABCDEFGHIJKLMNOPQRSTUVXYZabcdefghijklmnopqrstuvxyz'
        print self.allResidue_dssps
        print self.secList
        print self.secDict
        ##print self.corList
        lst=[]
        for x in self.ssdict.keys():
            try:lst.append(string.atof(x))
            except ValueError:lst.append(string.atoi(x[:-1]))
        ##print len(lst),len(self.allResidue_dssps)
        lst.sort()
        ##print lst
        self.fri2ilst=lst

    def getSecSeps(self,i,j,returnelem=False):
        #i<j
        n=0
        xdiff=0
        for gnum in self.gaps:
            if i<=gnum<j:
                xdiff=self.gaps[gnum]
                thisgnum=gnum
                break
        if not returnelem:Default=0,0,xdiff+j-i,'-'
        else:Default=0,0,xdiff+j-i,'-',None
        if len(self.secList)==0:
            return Default
        if j<=self.secList[0][0][0] or i>=self.secList[-1][0][1]:
            return Default
        maxelem=None
        maxdiff=0
        case=None
        for elem in self.secList:
            start,end,secType=elem[0][0],elem[0][1]-1,elem[1]
            if start<=i<=end and start<=j<=end:
                #****EEiEEjE*****
                if not returnelem:return 0,0,j-i+xdiff,secType
                else:return 0,0,j-i+xdiff,secType,self.secList.index(elem)
            if start>=i and end<=j:
                #i***EEEEEEE****j
                diff=end-start
                if diff>maxdiff:
                    maxdiff=diff
                    maxelem=elem
                    case='x'
            if start<=i<=end:
                #****EEiEEEE****j
                diff=end-i
                if diff>maxdiff:
                    maxdiff=diff
                    maxelem=elem
                    case='i'
            if start<=j<=end:
                #i***EEEEEjE*****
                diff=j-start
                if diff>maxdiff:
                    maxdiff=diff
                    maxelem=elem
                    case='j'
        if maxelem==None:return Default
        ##--------------------------------------------------------
        start,end,secType=maxelem[0][0],maxelem[0][1]-1,maxelem[1]
        diff=end-start
        if case=='x':
            sepl=start-i
            sepr=j-end
        if case=='j':
            sepr =0
            diff-=(end-j)
        else:sepr=j-end
        if case=='i':
            sepl=0
            diff-=(i-start)
        else:sepl=start-i
            #den kan ikke vaere mellem
        if xdiff>0:
            if thisgnum>end: sepr+=xdiff
            else:            sepl+=xdiff
        if not returnelem:return sepl,sepr,diff,secType
	else: return sepl,sepr,diff,secType,self.secList.index(maxelem)

    def getSheetlen(self,i):
        maxdiff=1000
        for x in self.secDict['S']:
            if x[0]<=i<x[1]:
                return x[1]-x[0]
        return 1
        
    def getNearestSheetDist(self,i):
        mindiff=1000
        for x in self.secDict['S']:
            for n,j in enumerate(x):
                diff=abs(j-i)+n
                if diff<mindiff:mindiff=diff
        return mindiff

    def getSepCode(self,i,ss):
        for x in (self.secDict['S']+self.secDict['H']):
	    if x[0]<=i<x[1]:
		diff=abs((x[0]+x[1]-1)/2.0-i)
	  	##print i,ss,diff
		return int(diff*2)
        mindiff=1000
        for x in (self.secDict['S']+self.secDict['H']):
            for n,j in enumerate(x):
                diff=abs(j-i)+n
                if diff<mindiff:mindiff=diff
	##print i,ss,mindiff
        return mindiff

    def getBoundaryDist(self,i,ss):
	if ss in 'SH':
          for x in self.secDict[ss]:
	    if x[0]<=i<x[1]:
		return i-x[0],x[1]-1-i
	  #is something always returned for ss<>coil?
	  print 'WARNING: nothing was returned!'
	else:
	    if len(self.secList)==0:
		num=len(self.allResidue_dssps)
		return num,num
	    if i<self.secList[0][0][0]:
		return -1,self.secList[0][0][0]-i
	    if i>=self.secList[-1][0][1]:
		return i-self.secList[-1][0][1],-1#can be 0
            for j,x in enumerate(self.secList):
	      if i<x[0][0]:
		return i-self.secList[j-1][0][1]+1,x[0][0]-i #gives range(1,"inf")
		#should be:
		#return i-self.secList[j-1][0][1],x[0][0]-i-1
		#BUG? j-1 can be -1!?
	    #WHATIF still no resturn something?

    def getSepCodeOld(self,i,ss):
	if ss=='-':
	    if len(self.secList)==0:return len(self.allResidue_dssps)
	    if i<self.secList[0][0][0]:
		coillen=self.secList[0][0][0]
		print i,ss,coillen
		return coillen
	    if i>=self.secList[-1][0][1]:
		coillen=len(self.allResidue_dssps)-self.secList[-1][0][1]
		print i,ss,coillen
		return coillen
            for j,x in enumerate(self.secList):
		if i<x[0][0]:
		    coillen=-self.secList[j-1][0][1]+self.secList[j][0][0]
		    print i,ss,coillen
		    return coillen

    def getVeryLongRangePairCode(self,fris,gss):
##        self.show()
        print fris,gss,
        if gss.count('S')<2:
            dS=0
            for fri,gs in zip(fris,gss):
                I=self.fri2ilst.index(int(fri))
                print I,
                if gs<>'S':
                    dS+=self.getNearestSheetDist(I)
            if dS<=2:return 1
            elif dS<=4:return 2
            elif dS<=8:return 3
            else:return 4
            #dS is sum of distances to nearest sheet
        else:
            slens=[]
            for fri in fris:
                I=self.fri2ilst.index(int(fri))
                print I,
                slens.append(self.getSheetlen(I))
            print slens,
            dS=abs(slens[0]-slens[1])
            if dS==0:return 1
            elif dS==1:return 2
            elif dS<=3:return 3
            else:return 4
            

    def getLongRangePairCode(self,aas):
        polar='DEHKSTNQR' #(non-aromatic)
        if   (aas[0] in 'DE' and aas[1] in 'RK') or \
             (aas[1] in 'DE' and aas[0] in 'RK'):
             return 0 #opositely charged
        elif aas[0] in polar and aas[1] in polar:
             return 1 #both polar
        elif not (aas[0] in polar) and (not aas[1] in polar):
             return 2 #neither polar
        else:return 3 #one of each

    def convert(s):
        ldict={'G':'H', 'H':'H', 'I':'H', 'E':'S', 'B':'S',
               '*':'-', 'T':'-', 'S':'-', '-':'-', '?':'-'}
        conv=''
        for l in s:conv+=ldict[l]
        return conv

    translate2generalSS = staticmethod(convert)

    def convert2(s):
	#bridge is coil ('B'->'-')
        ldict={'G':'H', 'H':'H', 'I':'H', 'E':'S', 'B':'-',
               '*':'-', 'T':'-', 'S':'-', '-':'-', '?':'-'}
        conv=''
        for l in s:conv+=ldict[l]
        return conv

    translate2generalSS2 = staticmethod(convert2)

    def addData(self,name,ch):
        buf1=initfil(name)
        buf2=initfil2(name)
        parser=Parser(buf2)
        parser.search('KAPPA',positions=[12])
        ##print buf2[parser.start-1]
        dct={}
        for s in buf1[parser.start:]:
	    ##print s
            resseq=s[5:11]
            resseq=resseq.strip()
            chainid=s[11]
	    aa=s[13]
	    ##print aa
            if chainid==ch and aa<>'!':#'!' is chain break
                se=eval(s[35:38])
                En2o=eval(s[46:50])
                Eo2n=eval(s[57:61])
                hbn=eval(s[41:45])
                hbo=eval(s[52:56])
                ##pol=hb0-hbn
                ##print se,En2o,Eo2n,hbn,hbo
		if resseq in self.ssdict:
                  dct[resseq]=ResidueDSSPcharactarization(se,(En2o,Eo2n),(hbn,hbo),
                                                          self.ssdict[resseq])
        self.rdsspdct=dct
        ##print dct
        

class DSSPData_probabilistic(DSSPData):

    def __init__(self,ssdict,pssdict,chain):
        DSSPData.__init__(self,ssdict,chain)
        for res in chain:
            fri=res.fragment_id
            if not fri in pssdict:
                ##pssdict[fri]=((0.0,0.0,0.0),(0,0))
                pssdict[fri]=((0.0,0.0,1.0),(0,0))#coil
            ##print fri,pssdict[fri]
        self.pssdict=pssdict
        print 'initialized...'

    def writeAmbiguousHydrogenBondingRestraints(self):
        for i,frag in enumerate(self.secDict['S']):
            for res in range(frag[0],frag[1]):
                for otherfrag in self.secDict['S'][:i]+self.secDict['S'][i+1:]:
                    for otherres in range(otherfrag[0],otherfrag[1]):
                        pass##print res,otherres

    def update(self,newresults,res,ssi,prob,thr):
        totprob=res[1]*prob
        if totprob>thr:
            newgss=res[0]+ssi
            newresults.append((newgss,totprob))
                    
    def expand(self,oldresults,psi,thr):
        ss='SH-'
        newresults=[]
        for i in range(3):
            prob=psi[0][i]
            if prob>0.1:
                ##print ss[i]
                if oldresults==[]:
                    newresults.append((ss[i],prob))
                for res in oldresults:
                    self.update(newresults,res,ss[i],prob,thr)
        return newresults

    def findFiniteSegments(ss):
        first=ss[0]
        final=ss[-1]
        prev=first
        begun=-1
        segments=[]
        for i in range(1,len(ss)):
            ssi=ss[i]
            if ssi<>prev:
                if begun<>-1:#found finite segment
                    segments.append((prev,i-begun,(begun,i)))
                    prev=ssi
                if ssi<>'-':begun=i
            prev=ssi
        return segments

    def strip(self,results):
        for i in range(len(results)-1,-1,-1):
            ss=results[i][0]
            if len(ss)>2:
                fsslst=self.findFiniteSegments(ss)
                strip=False
                for seg in fsslst:
                    if seg[0]=='S':
                        if seg[1]<2:strip=True
                    elif seg[0]=='H':
                        if seg[1]<3:strip=True
                if strip:del results[i]

    def isinsegment(self,secnum,j,cors):
	tup=self.secList[secnum][0]
	return j in range(tup[0]+cors[0],tup[1]-cors[1])

    def getSSlist(self,frilst,i=None,k=None):
	secTypes=['S','H','-']
	if i<>None:
            secseps=self.getSecSeps(i,k,True)
            sepl,sepr,diff,secType,secnum=secseps
	    if sepl+sepr==0 and secType<>'-':
	        return [(len(frilst)*secType,1.0)]
	else:secnum=None
        results=[]
        for n,fri in enumerate(frilst):
            psi=self.pssdict[fri]
	    if secnum<>None and self.isinsegment(secnum,i+n,[1,1]):
		newSprobs=[0.0,0.0,0.0]	
		secTypeNum=secTypes.index(secType)
		newSprobs[secTypeNum]=1.0
		newSprobs[1-secTypeNum]=0.0
		psi=(tuple(newSprobs),(0,0))
            print fri,psi
            results=self.expand(results,psi,min(0.01,3**-len(frilst)))
            print '---',results
        self.strip(results)
        return results

    findFiniteSegments = staticmethod(findFiniteSegments)


def get_str_overlap(s,t):
    ol=0
    for i in range(min(len(s),len(t))):
	if s[i]==t[i]:
	    if s[i] in string.digits:
		ol+=0.1
	    else:
		ol+=1.0
    return ol


class ShiftDict(dict):

    rps=[('HD1','HD2'),('HE1','HE2'),('CD1','CD2'),('CE1','CE2')]

    def __init__(self):
        dict.__init__(self)
        self.counts={'H':0,'C':0,'N':0}

    def defineambiguities(self):
	for res in self:
	    amb2={'C':[],'H':[],'N':[]}
	    amb3={'C':[],'H':[],'N':[]}
	    for at in self[res]:
		sh,err,rl3,ambc=self[res][at]
		elem=getelem(at)
		if ambc=='2':
		   amb2[elem].append(at)
		elif ambc=='3':
		   amb3[elem].append(at)
	    ##print res,amb2,amb3
	    for elem in 'CHN':
		#geminal ambiguities
		if amb2[elem]<>[]:
		   if len(amb2[elem])==2:
			for i,at in enumerate(amb2[elem]):
			    self[res][at].append(amb2[elem][1-i])#the other atom
		   else:
			#find pairs...
			##print 'This is the hard part'
			olmat=[]
			for i,ati in enumerate(amb2[elem]):
			    ollst=[]
			    for j in range(len(amb2[elem])):
			      if i<>j:
			        atj=amb2[elem][j]
			        olij=get_str_overlap(ati,atj)
				ollst.append(olij)
			      else:
				ollst.append(0)
			    maxol=max(ollst)
			    j=ollst.index(maxol)
			    olmat.append([maxol,j])
			    ##print 'pair:',ati,amb2[elem][j]
		        if len(amb2[elem])%2==1:
			  print 'WARNING: uneven number of ambiguous assignments within res',amb2[elem]
			  minol=min(olmat)
			  minoli=olmat.index(minol)
			  ##print amb2[elem][minoli]
			  olmat[minoli][0]=-1
			for i,ati in enumerate(amb2[elem]):
			  maxol,j=olmat[i]
			  if maxol>1:
			    self[res][ati].append(amb2[elem][j])#the other atom? - uniquely?
			  if maxol<0:
			    self[res][ati][3]='2.1'
		#aromatic symmetric ambiguities
		if amb3[elem]<>[]:
		   if len(amb3[elem])==1:
			arat=amb3[elem][0]
			vals=self[res][arat]
			arres=vals[2]
			if arres in ['PHE','TYR']:
			    #add the mirror atom shift
			    match=False
			    for p in self.rps:
				for n in range(2):
				    if arat==p[n]:
					vals[3]=1#unambig.
					self[res][p[1-n]]=vals[:]
					self[res][p[1-n]].append(arat)
					vals.append(p[1-n])
					break
			    if not match:
				print 'WARNING: found no matching aromatic atom',arat
			else:
			  print 'WARNING: no pairs defined for',arres,arat
		   else:
		      for arat in amb3[elem]:
			vals=self[res][arat]
			arres=vals[2]
			if arres in ['PHE','TYR']:
			    for p in self.rps:
				for n in range(2):
				    if arat==p[n]:
				      ##print 'found match:',p
				      if not (p[1-n] in self[res]) or\
				      self[res][p[1-n]][0]==vals[0]:#no entry or same chemical shifts
					vals[3]=1#unambig.
					if not (p[1-n] in self[res]):
					  self[res][p[1-n]]=vals[:]
					else:self[res][p[1-n]][3]=1
					self[res][p[1-n]].append(arat)
					##print 'mirroring',arres,arat,p[1-n],vals
				      elif p[1-n] in amb3[elem]:#different shifts
					vals.append(p[1-n])
					##print arres,arat,p[1-n],'is truly ambiguous'
			    
		
    def show(self):
	ress=self.keys()
	ress.sort(lambda x,y: cmp(eval(x),eval(y)))
	for res in ress:
	    ats=self[res].keys()
	    ats.sort()
	    for at in ats:
	      vals=self[res][at]
	      if len(vals)==3:#meant for shiftX
		sh,err,rl3=vals
		print '%3s %-s %-4s %8.4f %s'%(res,rl3,at,sh,err)
	      else:
		if len(vals)==4:
		    sh,err,rl3,ambc=vals
		    ambat='----'
		elif len(vals)==5:
		    sh,err,rl3,ambc,ambat=vals
		else:print 'WARNING: illegal definition',vals
		print '%3s %-4s %3s %-3s %-4s %6.2f %s'%(res,at,rl3,ambc,ambat,sh,err)

    def writeTable(self,pdbID,pref='shAICpredictions_',col=0):
	if pref<>None:
	  pdbID=string.join(string.split(pdbID),'')##+'R'
	  fil=open(pref+pdbID+'.out','w')
	  fil.write(' NUM    RES      HA       H        N       CA        CB       C   \n')
	  fil.write(' ----  ------ -------- ------- -------- -------- -------- --------\n')
	else:fil=open('junk','w')
	ress=self.keys()
	ress.sort(lambda x,y: cmp(eval(x),eval(y)))
	##avedct =dict(zip(['HA','H','N','CA','CB','C'],[SubContainer() for i in range(6)]))
	lavedct=dict(zip(['HA','H','N','CA','CB','C'],[SubContainer() for i in range(6)]))
	for res in ress:
	  if len(self[res])>0:
	    resn=None
	    fil.write('  %3s  '%res)
	    fil.write('  %1s  '%self[res][self[res].keys()[0]][2])#generalize
	    for at in ['HA','H','N','CA','CB','C']:
	      if at in self[res]:
		vals=self[res][at];shift=vals[col]
		fil.write(' %8.4f'%shift)
		if shift>0.0:
		  ##avedct[at].update(shift)
		  lavedct[at].update(log(shift))
	      else:
		fil.write('   0.0000')
	    fil.write('\n')
	fil.close()
	##return avedct,lavedct
	return lavedct

    def compare(self,other,silent=False):
	ress=self.keys()
	ress.sort(lambda x,y: cmp(eval(x),eval(y)))
	diffdct={}
	rmsdct={}
	for res in ress:
	    ats=self[res].keys()
	    ats.sort()
	    pres=str(string.atoi(res)+self.resshift)
	    if pres in other:
	      for at in ats:
		if at in other[pres]:
		   vals=self[res][at]
		   ovals=other[pres][at]
		   diff=vals[0]-ovals[0]
		   if not at in diffdct:diffdct[at]=[]
		   diffdct[at].append(diff)
	for at in diffdct:
	    rmsd,dev,num=sqrt(mean(array(diffdct[at])**2)),mean(diffdct[at]),len(diffdct[at])
	    if not silent:print 'rmsd: %-2s %8.4f %9.5f %4d'%(at,rmsd,dev,num)
	    rmsdct[at]=rmsd
	return rmsdct
		   
    def rereference(self,refelem,dev):
	for res in self:
	    for at in self[res]:
	      elem=getelem(at)
	      if elem==refelem:
		self[res][at][0]-=dev

    def __iadd__(self,other):
	for res in other.keys():
	  for at in other[res]:
	    if res in self:
	      self[res][at][0]+=other[res][at][0]
	    #other is of type ShiftDict
	    #NOTE: std is not updated
	return self

    def updatestds(self,other,si=1,oi=0):
	for res in self:
	    if res in other:
	      for at in self[res]:
		if at in other[res]:
		   self[res][at][si]=other[res][at][oi]

    def updatestds_seq(self,dct,minresid,seq,add=False):
	for res in self:
	      ss=seq[int(res)-minresid]
	      gss=DSSPData.translate2generalSS2(ss)
	      for at in self[res]:
	        if at in ['HA','H','N','CA','CB','C']:
		   vals=self[res][at]
		   if len(vals[2])==1:aai=vals[2]
		   if len(vals[2])==3:
		     aai=aa31dict[vals[2]]
		   scale=dct[at][gss][aai]
		   if add:
			prev=self[res][at][1]
			self[res][at][1]=sqrt((scale**2)+(prev**2))
		   else:self[res][at][1]=scale

    def updatestds_default(self):
	dct={'N':3.966, 'C':1.381, 'CA':1.511, 'CB':1.54, 'H':0.692, 'HA':0.406}
	for res in self:
	      for at in self[res]:
	        if at in ['HA','H','N','CA','CB','C']:
		   vals=self[res][at]
		   scale=dct[at]
		   self[res][at][1]=scale

    def evaluateScaledDifferences(self,other,side='both',includeAll=False):
	ress=self.keys()
	ress.sort(lambda x,y: cmp(eval(x),eval(y)))
	diffdct={}
	for res in ress:
	    if other==None or res in other:
	      sdif=0.0;tot=0
	      for at in self[res]:
		if other==None or at in other[res]:
	         if includeAll or at in ['HA','H','N','CA','CB','C']:
		   vals = self[res][at]
		   if other==None:
		     ovals=(0.0,0.0,'X')
		   else:ovals=other[res][at]
		   if side=='both':
		     sdif+=((vals[0]-ovals[0])**2)/((vals[1]**2)+(ovals[1]**2))
		   elif side==0:
		     sdif+=((vals[0]-ovals[0])**2)/(vals[1]**2)
		   elif side==1:
		     sdif+=((vals[0]-ovals[0])**2)/(ovals[1]**2)
		   tot+=1
	      diffdct[res]=sqrt(sdif/tot)
	return diffdct


class ShiftDictStat(ShiftDict):

    def __init__(self,other):
        ShiftDict.__init__(self)
	for res in other.keys():
	  self[res]={}
	  for at in other[res]:
	    self[res][at]=[SubContainer()]+other[res][at][1:]
	    self[res][at][0].update(other[res][at][0])
   
    def __iadd__(self,other):
	for res in other.keys():
	  for at in other[res]:
	    if res in self:
	      self[res][at][0].update(other[res][at][0])
	    #other is of type ShiftDict
	return self

    def updatewithall(self,dctlst):
	for other in dctlst:self+=other

    def getStatDict(self):
	dba=ShiftDict()
	for res in self.keys():
	  dba[res]={}
	  for at in self[res]:
	    sb=self[res][at][0]
	    sb.setStats()
	    dba[res][at]=[sb.mean,sb.std,self[res][at][2],sb.num]
	return dba


def getShiftDBAsparky(buf,chnum='',includeLabel=True,includeAmb=False,format='Xplor',waitlst=[],dba=''):
    if dba=='':waitlst=[]
    print 'tjeklen',len(waitlst),buf[0],len(dba),dba.__class__
    ambdct=getambgroups(rev=True,colnum=1)
    ##print ambdct
    redo=False
    if len(waitlst)==0:
        dba=ShiftDict()
    else:
	print 'redoing ambiguous assignments...',len(waitlst),dba.__class__
	redo=True
        ats=[tup[0] for tup in waitlst]
        buf=[tup[1] for tup in waitlst]
	waitlst=[]
        ##print ats
        ##print buf
        ##dba.show()
    for i,lst in enumerate(buf):
      if redo:at=ats[i]
      else:at=lst[1]
      if at[-1]<>'?':
	##print 'processing atom',at,lst
	##at=string.strip(lst[1],'#')
	elem=lst[2][-1]
	group=lst[0];res=group[1:];rl3=aa13dict[group[0]]
	if at[0]=='Q':
	  if elem+at[1:] in ambdct[group[0]]:
	    at=ambdct[group[0]][elem+at[1:]]#tuple
	elif at[-1]=='#':
	  if at[:-1] in ambdct[group[0]]:
	    waitlst.append(('Q'+at[1:-1],lst))#f.ex. QB
	  else:
	    waitlst.append((at[:-1],lst))
	##elem=getelem(at)
	avg=string.atof(lst[3])
	shiftstd=lst[4]
	count=lst[5]
	if at[-1]<>'#':
         dba.counts[elem]+=1
	 if count==1:shiftstd=0.005
         if not dba.has_key(res):dba[res]={}
	 if isinstance(at,tuple):
	  for atom in at:
	   if atom in dba[res]:print 'atom already in res',res,atom
	   else:
	    ##if redo:print 'tjek',dba[res].keys(),atom
            dba[res][atom]=[avg,shiftstd,rl3]
	 else:
	   if at in dba[res]:print 'atom already in res',res,at
	   else:
            dba[res][at]=[avg,shiftstd,rl3]
    if len(waitlst)>0:return getShiftDBAsparky(buf,chnum,includeLabel,includeAmb,format,waitlst,dba)
    dba.show()
    waitlst=[]
    return dba  
        
def getShiftDBA(start,end,buf,chnum,idict,includeLabel=True,includeAmb=True):
    dba=ShiftDict()
    for lst in buf[start:end]:
        ambc=lst[idict['Chem_shift_ambiguity_code']]
        ##if ambc in ['1','.']:
        if ambc in ['1','2','3','.']:#unamb, geminal, arom (sym degenerate) [bmr4070], None
            val=lst[idict['Chem_shift_value_error']]
            if val=='.':std=None
            else:std=string.atof(val)
            ##if std==None or std<=0.2:
            if std==None or std<0.6:
                elem=lst[idict['Atom_type']]
                res=lst[idict['Residue_seq_code']]
                rl3=lst[idict['Residue_label']]
                at= lst[idict['Atom_name']]
                avg=string.atof(lst[idict['Chem_shift_value']])
                if not dba.has_key(res):dba[res]={}
                if includeLabel:
		  if includeAmb:
                    dba[res][at]=[avg,std,rl3,ambc]
		  else:
                    dba[res][at]=[avg,std,rl3]
                else:
		  if includeAmb:
                    dba[res][at]=[avg,std,'X',ambc]
		  else:
                    dba[res][at]=[avg,std,'X']
                dba.counts[elem]+=1
		##print res,rl3,at,avg,ambc
		##print dba[res][at]
	    else:print 'skipping',std
    dba.show()
    if includeAmb:
	dba.defineambiguities()
	dba.show()
    return dba  


class Database(list):

    def __init__(self,kw=None,elem='C'):
	list.__init__(self)
	if kw=='withDict':self.dict=DictDBA(elem)

    def putstr(self,s):
        self.append(s)

    def putData(self,chain,dsspData,ID,bmrID,inc=1):
        ssdict=dsspData.ssdict
        print chain
        ##print ssdict
        for i in range(1,len(chain)-1-inc):#excluding terminal residues
          resi = chain[i]
          resi1= chain[i+inc]
          flanks = [ chain[i+f] for f in [-1,1] ]
          flanks1= [ chain[i+inc+f] for f in [-1,1] ]
          if resi.is_amino_acid() and resi1.is_amino_acid():
            fri  = resi.fragment_id
            fri1 = resi1.fragment_id
            si   = ssdict[fri]
            si1  = ssdict[fri1]
            ##print '-----------',fri
            try:cntr = aa31dict[chain[i-1].res_name]
	    except KeyError: cntr='X'
	    for k in range(1,inc):
                try:cntr+= aa31dict[chain[i+k].res_name]
	        except KeyError:cntr+='X'
            try:cntr+= aa31dict[chain[i+inc+1].res_name]
	    except KeyError:cntr+='X'
	    corent=CorEntry((resi,resi1),(si,si1),(fri,fri1),(flanks,flanks1),cntr,ID,bmrID,inc=inc)
            self.append(corent)

    def putDataSE(self,chain,dsspData,ID,bmrID,rgdct,packdct,pickle=False,doreturn=True):
        ssdict=dsspData.ssdict
        print chain,len(chain),len(rgdct)
        print rgdct.keys()
	print packdct.keys()
        pcklst=[]
        for i in range(chain.numres):#including terminal residues
          resi = chain[i]
          if i==0:
              flanks = ['n',chain[i+1]]
          elif i==len(chain)-1:
              flanks = [chain[i-1],'c']
          else:
              flanks = [ chain[i+f] for f in [-1,1] ]
          if resi.is_amino_acid():
            fri  = resi.fragment_id
            si   = ssdict[fri]
	    tryent=True
	    if not fri in packdct:
		print 'WARNING: fragment not in packdct:',fri
		tryent=False
	    if not fri in rgdct:
		print 'WARNING: fragment not in rgdct:',fri
		tryent=False
            ##try:
            if tryent:
                rgi=rgdct[fri]
		packi=packdct[fri]
                ##print rgi
                rdsspi=dsspData.rdsspdct[fri]
                ##print rdsspi
                corSEent=CorSEEntry(
                    [resi],[si],[fri],[flanks],    None,ID,bmrID,rgEnt=rgi,rdssp=rdsspi)
                    #ress ,sis, fris, flankRes,cntr,ID,bmrID=None,inc=1,rgEnt=None
		corSEent.supplyPack(packi)
                if pickle:pcklst.append(corSEent)
		##if fri=='51':print 'TEST51:',corSEent.atnames,corSEent.shifts
                else:self.append(corSEent)
            ##except KeyError:
                ##print 'WARNING: KeyError',fri
		##if doreturn:pcklst.append(None)
		#TODO: here is a BUG: KeyError happens too often!
            else:
		if doreturn:pcklst.append(None)
        if pickle:save_dba2(pcklst,'corSEent_'+ID+'.pck')
	if doreturn:return pcklst

    def putIntra_and_SeqData(self,chain,dsspData,ID):
        edict={'H':0, 'C':1, 'N':2}
        ssdict=dsspData.ssdict
        for i in range(2,len(chain)-2):#excluding terminal residues
          resi = chain[i]
          flanks = [ chain[i+f] for f in [-1,1] ]
          if resi.is_amino_acid():
            fri   = resi.fragment_id
            try:si= ssdict[fri]#newstyle
            except KeyError:
                si='-'
                print 'WARNING: no dssp data for',fri,'in',
                print chain
                print 'setting si to "-"'
            if not si in ['*','?']:
                try:cntr = aa31dict[chain[i-1].res_name]
                except KeyError: cntr='X'
                try:cntr+= aa31dict[chain[i+1].res_name]
                except KeyError:cntr+='X'
                ##print i,fri,si,cntr
                intent=IntraEntry(resi,si,fri,flanks,cntr,ID)
	  #----------- now triplet data..................
	  restrip= [ chain[i+k] for k in [-1,0,1] ]
          flanks = [ chain[i+f] for f in [-2,2] ]
	  bools  = [ resi.is_amino_acid() for resi in restrip ]
	  OKtrip=True
	  for bl in bools:OKtrip&=bl
          if OKtrip:
	    fris = [ resi.fragment_id for resi in restrip ]
	    sis  = [ ssdict[fri] for fri in fris ]
            try:cntr = aa31dict[flanks[0].res_name]
	    except KeyError: cntr ='X'
            try:cntr+= aa31dict[flanks[1].res_name]
	    except KeyError: cntr+='X'
            tripent=TripCorEntry(restrip,sis,fris,flanks,cntr,ID)
            self.append((i,intent,tripent))

    def getOKtrip(self,restrip):
	  bools  = [ resi.is_amino_acid() for resi in restrip ]
    	  fris   = [ eval(res.fragment_id) for res in restrip ]
	  OKtrip=True
    	  for bl in bools:OKtrip&=bl
	  return OKtrip and fris[1]-fris[0]==1 and fris[2]-fris[1]==1

    def putAllCorelatedData(self,pdb,firstchid,dsspData,pdbID,bmrID,
                            tripdct,seentlst,pickle=True,ssi=None,eqmap=[],pickleEnt=True):
        edict={'H':0, 'C':1, 'N':2}
        iterchains=ssi.ic
        if ssi.ic<>'1' and not firstchid in ssi.ic:iterchains+=firstchid
        if ssi.ic=='1':
            iterchains=''
	    for chain in pdb.iter_chains():
	        bl=False
	        for res in chain.iter_fragments():
	            bl|=res.is_amino_acid()
      	        if bl:iterchains+=chain.chain_id
        pcklst=[]
	tripentdct={}
	sedct={}
	for sent in seentlst:
	    if sent<>None:sedct[sent.fris[0]]=sent
	for chid in iterchains:
	 chain=pdb[chid]
         if chid<>firstchid:
	     if chid in eqmap:dsspdatc=dsspData #Note: linked!
             else:dsspdatc=generateDSSP(pdbID[:4]+chid,chid,chain)
         else:dsspdatc=dsspData
         ssdict=dsspdatc.ssdict
         for i in range(2,len(chain)-2):#excluding terminal residues
          #intra deleted...
	  #----------- now triplet data..................
	  restrip= [ chain[i+k] for k in [-1,0,1] ]
          flanks = [ chain[i+f] for f in [-2,2] ]
	  OKtrip=self.getOKtrip(restrip)
          if OKtrip:
	    fris = [ resi.fragment_id for resi in restrip ]
	    sis  = [ ssdict[fri] for fri in fris ]
            try:cntr = aa31dict[flanks[0].res_name]
	    except KeyError: cntr ='X'
            try:cntr+= aa31dict[flanks[1].res_name]
	    except KeyError: cntr+='X'
            tripent=TripCorEntry(restrip,sis,fris,flanks,cntr,pdbID,bmrID)
            if chid==firstchid:pcklst.append(tripent)
	    tripentdct[(fris[1],chid)]=tripent
	#now triplet distance data for first chain only
	chain=pdb[firstchid]
        ssdict=dsspData.ssdict
	pckdct={}
	print 'ssi.dc',ssi.dc
        for i in range(2,len(chain)-2):#excluding terminal residues
	  restrip= [ chain[i+k] for k in [-1,0,1] ]
	  OKtrip=self.getOKtrip(restrip)
          if OKtrip:
	    fris = [ resi.fragment_id for resi in restrip ]
	    cfri=int(fris[1])-1#center residue number - 1 (number in pdb)
	    #NOTE i was used in some places for cfri before
            lrtripdata0=tripdct[cfri]#not always == i!
            lrtripdata,xlst=lrtripdata0[:-1],lrtripdata0[-1]
            print lrtripdata
            lrtripdct={}
            lrtripdct['dists']=[]
            for dist,key in lrtripdata:
                lrind,chid=key
        	##order=chid<>firstchid or i<lrind
        	##order = (not chid in ssi.dc) or cfri<lrind #right?
                print 'LR TRIPLETS:............',cfri,lrind,chid,key,dist##,order
                lrtripmat=[]
                if dist<15.0:
                    for j in range(3):
                        lrtriplst=[]
                        resj=restrip[j]
                        frj=fris[j]
                        for lri in range(lrind-1,lrind+2):
                            frlr=str(lri+1)
                            reslr=pdb[chid][frlr]
                            ##lrkey=tuple(sorted([(firstchid,i+j-1),(chid,lri)]))
        		    order = (not chid in ssi.dc) or cfri+j-1<lri
			    if chid in ssi.dc:
                                lrkey=(chid,tuple(sorted([cfri+j-1,lri])))
			    else:
                                lrkey=(chid,             (cfri+j-1,lri)  )
                            if not lrkey in pckdct:
                                lrent=SimpleLongRangeEntry((resj,reslr),(frj,frlr),
                                      (firstchid,chid),pdbID,
                                      (tripentdct[(fris[1],firstchid)],
                                       tripentdct[(str(lrind+1),chid)]),
                                      (j,lri-lrind+1),dsspData)
                                pckdct[lrkey]=lrent
                                print 'new lrkey',lrkey,order
				if pickleEnt:lrent.pickleent()
                            else:
                                lrent=pckdct[lrkey]
                                print 'skipping lrkey',lrkey,order
                            lrtriplst.append((lrent,order))
                        lrtripmat.append(lrtriplst)
                ##lrtripdct[lrind]=(lrtripmat,order)
                lrtripdct[(lrind,chid)]=(lrtripmat)
                lrtripdct['dists'].append(dist)
	    tripent=tripentdct[(fris[1],firstchid)]
            tripent.putLRdata(lrtripdct)
	    print 'add missing contacts, which were not put in targettriplets',i
	    tripent.lrtripdctx={}
	    thisres=restrip[1]
	    thisfri=fris[1]
	    if thisfri in sedct:
	      for lrind,chid in xlst:
	        frlr=str(lrind+1)
                reslr=pdb[chid][frlr]
		if frlr in sedct:
                  lrent=SimpleLongRangeEntry((thisres,reslr),(thisfri,frlr),(firstchid,chid),pdbID,\
		        (sedct[thisfri],sedct[frlr]),(0,0),dsspData)
		        ##(tripentdct[(fris[1],firstchid)],tripentdct[(str(lrind+1),chid)]),(1,1),dsspData)
		  tripent.lrtripdctx[frlr]=lrent
		  if pickleEnt:lrent.pickleent()
	  else:print 'WARNING: triplet not accepted',i,restrip[1],restrip
            ##self.append((i,intent,tripent))
        ##pcklst.append(pckdct)
        if pickle:save_dba2(pcklst,'corAllent_'+pdbID+'.pck')
        print len(pcklst),'triplet entries pickled for entry',pdbID
	return pcklst

    def putIntraData(self,chain,dsspData,ID):
        edict={'H':0, 'C':1, 'N':2}
        eint=edict[self.dict.element]
        ssdict=dsspData.ssdict
        for i in range(1,len(chain)-1):#excluding terminal residues
          resi = chain[i]
          flanks = [ chain[i+f] for f in [-1,1] ]
          if resi.is_amino_acid():
            fri   = resi.fragment_id
            try:si= ssdict[fri]#newstyle
            except KeyError:
                si='-'
                print 'WARNING: no dssp data for',fri,'in',
                print chain
                print 'setting si to "-"'
            if not si in ['*','?']:
                try:cntr = aa31dict[chain[i-1].res_name]
                except KeyError: cntr='X'
                try:cntr+= aa31dict[chain[i+1].res_name]
                except KeyError:cntr+='X'
                ##print i,fri,si,cntr
                ent=IntraEntry(resi,si,fri,flanks,cntr,ID)
                self.dict.putEntrySing(ent,eint)

    def putSeqData(self,chain,dsspData,ID):
        ssdict=dsspData.ssdict
        for i in range(2,len(chain)-2):#excluding terminal residues
	  restrip= [ chain[i+k] for k in [-1,0,1] ]
          flanks = [ chain[i+f] for f in [-2,2] ]
	  bools  = [ resi.is_amino_acid() for resi in restrip ]
	  OKtrip=True
	  for bl in bools:OKtrip&=bl
          if OKtrip:
	    fris = [ resi.fragment_id for resi in restrip ]
	    sis  = [ ssdict[fri] for fri in fris ]
            try:cntr = aa31dict[flanks[0].res_name]
	    except KeyError: cntr ='X'
            try:cntr+= aa31dict[flanks[1].res_name]
	    except KeyError: cntr+='X'
            self.append(TripCorEntry(restrip,sis,fris,flanks,cntr,ID))

    def putLRData(self,chain,dsspData,ID,type='medium',pref='m'):
        ssdict=dsspData.ssdict
        dsspData.show()
        entlst=[]
	numres=len(dsspData.allResidue_dssps)
	if type=='long':inc=5
	else:inc=1
        for i in range(len(chain)-1):#excluding terminal residues?
            resi = chain[i]
            if resi.is_amino_acid():
              fri  = resi.fragment_id
              si   = ssdict[fri]
	      if type=='medium':ceili=5
	      else:ceili=200
              for j in range(i+inc,min(len(chain),i+ceili)):#excluding terminal residues?
                 resj = chain[j]
                 if resj.is_amino_acid():
                    frj  = resj.fragment_id
                    sj   = ssdict[frj]
                    ##print i,j,
                    secseps=dsspData.getSecSeps(i,j)
                    ##print secseps
                    sepl,sepr,diff,secType=secseps
                    sepsum=sepl+sepr
                    if sepsum==0:
                        if secType=='-': rat=1
                        else:            rat=999
                    else: rat=diff/(0.0+sepl+sepr)
                    ##print sepl,sepr,diff,secType,rat
                    cntss=None
                    if j-i<=4:
                      cntss=dsspData.getContextSS(i,j,chain)
                      ##print cntss
                    ##if rat>0.5 or cntss<>None:
                    if True:
                    ##if rat>0.5:##TODO: lave om naar der kommer mere RAM...
                        lrent=LongRangeEntry((resi,resj),(si,sj),(fri,frj),ID,secseps,cntss,rat,numres)
                        entlst.append(lrent)
	##save_dba2(tuple(entlst),ID+'_'+pref+'entlst.pck')
	save_dba2(tuple(entlst),ID+'_'+pref+'entlstNew.pck')
        ##self.append(tuple(entlst))#kraever ikke saa meget memory!
        self.append(ID)

    def writeRgData(rgfile,i,numres,fris,sis,resn,cntr,ID,dist,Rg0):
        tup=(i,numres,fris[1],sis[1],resn,cntr,ID,dist,Rg0)
        lin='%3d %3d %3s %1s %3s %2s %5s %6.2f %6.2f'%tup
        rgfile.write(lin+'\n')

    writeRgData = staticmethod(writeRgData)

    def getSolventExpData(self,chain,dsspData,ID,cmpbuf=None,rescount=0):
        print 'getting solvent acc. ranges for ID:',ID
        ssdict=dsspData.ssdict
        dsspData.show()
        entlst=[]
	numres=min(len(chain),len(dsspData.allResidue_dssps))
	Rg0=len2Rgyr(numres+rescount)
	print numres,rescount
	com=calcCOM(chain)##,stopRes=70)
	alldists=[]
	alldists2=[]
	if cmpbuf<>None:
            reals=[eval(lin[8]) for lin in cmpbuf]
            probs=[eval(lin[7]) for lin in cmpbuf]
            ##burried=[lin[5]=='' for lin in cmpbuf]
            sumsviol=0.0
	rgfile=open('rg'+ID+'.txt','w')
        for i in range(chain.numres):
          resi = chain[i]
          if resi.is_amino_acid():
            if i==0:
                restrip= [ chain[i+k] for k in [0,1] ]
            elif i==len(chain)-1:
                restrip= [ chain[i+k] for k in [-1,0] ]
            else:
                restrip= [ chain[i+k] for k in [-1,0,1] ]
            if i<2:
                flanks = [ chain[i+f] for f in [2] ]
            elif i>len(chain)-3:
                flanks = [ chain[i+f] for f in [-2] ]
            else:
                flanks = [ chain[i+f] for f in [-2,2] ]
	    bools  = [ res.is_amino_acid() for res in restrip ]
	    OKtrip=True
	    for bl in bools:OKtrip&=bl
            if OKtrip:
                fris = [ res.fragment_id for res in restrip ]
                sis  = [ ssdict[fri] for fri in fris ]
                resn=''
                cntr=''
                for res in restrip:
                    try:resn+= aa31dict[res.res_name]
                    except KeyError: resn+='X'
                if i==0:
                    fris=['n']+fris
                    sis=['-']+sis
                    resn='n'+resn
                elif i==len(chain)-1:
                    fris+=['c']
                    sis+=['-']
                    resn+='c'
                for flank in flanks:
                    try:cntr+= aa31dict[flank.res_name]
                    except KeyError: cntr+='X'
##                for at in resi:print at.name,
##                print
                print i,fris,sis,resn,cntr,ID,
                try:
                  if resn[1]<>'X':
                    dist=getCOMdist(com,resn[1],resi)
                    if cmpbuf<>None:
                      if i<70:
                        viol=0.0
                        print 'cmp',i,dist,reals[i],
                        if probs[i]>0.6:#predicted exposed
                            if dist<10.41:#observed burried
                                viol=10.41-dist
                        elif probs[i]<0.4:#predicted burried
                            if dist>10.41:#observed exposed
                                viol=dist-10.41
                        print viol
                        sviol=getsoftviol(viol,rSwitch=10.0,asympSlope=0.0)
                        sumsviol+=sviol
##                    if resn[1]=='G':refat=resi['CA']
##                    else:refat=resi['CB']
##                    dist=calc_distance(com,refat)
##                    print dist
                    alldists.append(dist)
                    alldists2.append(dist**2)
                    Database.writeRgData(rgfile,i,numres,fris,sis,resn,cntr,ID,dist,Rg0)
                except KeyError:
                    print 'WARNING: no desired atom in res.:',resi
##                self.append((i,intent,tripent))
	if cmpbuf<>None:print 'sumsviol',sumsviol
        seleres=len(alldists2)
        Rgyr=sqrt(sum(array(alldists2))/seleres)
        rgfile.write('Rgyr = %6.2f xcnt = %-4d\n'%(Rgyr,rescount))
        rgfile.close()
        print 'RESULTS:',Rg0,Rgyr,ID
	self.Rgyr=Rgyr
	self.Rg0=Rg0
        
    def	writeEntries(self,logfile,headers=True,pairwrap=True,logfile2=None,modeints=[0],tagged=False,pref=''):
	if pairwrap:
	    logfiles=[logfile]
	    if logfile2<>None:logfiles.append(logfile2)
        prevtrip,prevpair,prevres=None,None,None
	histdba={}
	if logfile==None:
	    logfile=open('/opt/jakob/structureDatabase/nonprocessed/cordat'+pref+'_'+self[0].ID+'.txt','w')
	    print len(self)
            for ent in self:
		ent.writeData(logfile)
	    logfile.close()
	    return 0
        for ent in self:
            if headers:
                I=ent.id[:3]
                ##print I
                res =I[0]
                pair=I[1]+I[0]
                trip=I[1]+I[0]+I[2]
                ##print res,pair,trip
                if res<>prevres and not pairwrap:
		    if prevres<>None:
			logfile.write('ERES\n')
			logfile.write('!end residue ERES tag\n')
                    clin='!begin residue BRES tag'
                    hlin='BRES '+res
                    logfile.write(clin+'\n')
                    logfile.write(hlin+'\n')
                    ##logfile.write('}\n'}\n)
                if pair<>prevpair:
		    if pairwrap:
			#lave statitik paa gamle hist...
			if len(histdba)>0:
                          clin='!begin residue_pair BRP tag'
                          hlin='BRP '+prevpair
			  for logfile in logfiles:
                            logfile.write(clin+'\n')
                            logfile.write(hlin+'\n')
                            logfile.write('{\n')
			print pair
			print len(histdba)
			for key in histdba:
			    ##print key,'-'*20
			    histdba[key].setStatistics()
			    #histdba[key].show()
			    for fil in logfiles:
				fil.write('%4s %4s'%key)
			    histdba[key].writeData(logfiles,tagged,modeints)
			if len(histdba)>0:
                          clin='!end residue_pair ERP tag'
                          hlin='ERP'
			  for logfile in logfiles:
                            logfile.write(hlin+'\n')
                            logfile.write(clin+'\n')
                            logfile.write('}\n')
			#reinitialize hist...
			histdba=HistogramDict()
			histdba.putVal(ent,2.3,7.1,16)
			prevpair=pair
		else:
		    if pairwrap:histdba.putVal(ent)
                if trip<>prevtrip and not pairwrap:
		    if prevtrip<>None:
			logfile.write('ERT\n')
			logfile.write('!end residue_triplet ERT tag\n')
                    clin='!begin residue_triplet BRT tag'
                    hlin='BRT '+trip
                    logfile.write(clin+'\n')
                    logfile.write(hlin+'\n')
                    ##logfile.write('}\n'}\n)
                ##print res,pair,trip
                prevtrip,prevpair,prevres=trip,pair,res
            if not pairwrap:ent.writeData(logfile)

    def writeDistProtData(self,ID):
	logfile=open('/opt/jakob/structureDatabase/nonprocessed-protdist/'+\
                     ID+'distdata.txt','w')
	for elem in self:
	    resnum,intent,tripent=elem
	    tripent.writeData(logfile,edat=False)
	    intent.writeData(logfile)
	    tripent.writeTorsions(logfile)
	save_dba2(elem,'/opt/jakob/structureDatabase/nonprocessed-protdist/'+\
                  ID+'_protdistdata.pck')
	logfile.close()


class StatDict(dict):

    def __iadd__(self,other):
        assert isinstance(other,StatDict)
        return StatDict.level_iadd(self,other)

    def level_iadd(dct,other):
        ks=other.keys()
        if isinstance(other[ks[0]],Histogram):
            for k in ks:
                if k in dct:
                    dct[k]+=other[k]
		    del other[k]#free memory!!!
                else:dct[k]=other[k]
        else:
            for k in ks:
                if k in dct:
                    dct[k]=StatDict.level_iadd(dct[k],other[k])
                else:dct[k]=other[k]
        return dct
            
    level_iadd = staticmethod(level_iadd)

    def setAllStatistics(self):
	print 'setting statistics...'
        StatDict.levelSetAllStats(self)

    def levelSetAllStats(dct):
        ks=dct.keys()
        if len(ks)>0 and isinstance(dct[ks[0]],Histogram):
            for k in ks:
                dct[k].setStatistics()
        else:
            for k in ks:
                StatDict.levelSetAllStats(dct[k])

    levelSetAllStats = staticmethod(levelSetAllStats)


class DictDBA(dict):

    def __init__(self,elem,lookUpDict={}):
	dict.__init__(self)
	self.element=elem
	if lookUpDict<>{}:self.lookUpDict=lookUpDict

    def put(self,key,key2,val):
        #key=res_pair; key2=atom_pair
        if not key in self:self[key]={}
        if not key2 in self[key]:
            self[key][key2]=[]
        self[key][key2].append(OrderedCorEntry(key,key2,val))

    def put3(self,key,key2,key3,val):
        #key=res; key2=atom_pair; key3=sec
        if not key in self:self[key]={}
        if not key2 in self[key]:
            self[key][key2]={}
        if not key3 in self[key][key2]:
            self[key][key2][key3]=[]
        self.appendEnt3(key,key2,key3,val)
    
    def put4(self,key,key2,key3,key4,val):
        #key=res; key2=atom_pair; key3=sec
        if not key in self:self[key]={}
        if not key2 in self[key]:
            self[key][key2]={}
        if not key3 in self[key][key2]:
            self[key][key2][key3]={}
        if not key4 in self[key][key2][key3]:
            self[key][key2][key3][key4]=[]
        self.appendEnt4(key,key2,key3,key4,val)
    
    def appendEnt3(self,key,key2,key3,val):
	ent=OrderedCorEntry3(key,key2,key3,val)
	##print ent
        self[key][key2][key3].append(ent)

    def putEntrySing(self,ent,eint):
        ID  =ent.ID
        cntr=ent.contextResidues
        key =ent.id[0]
        sec =ent.id[1]
        fri =ent.fri
	tors=ent.torsions
        ##print key,sec
        D=ent.Ds[eint]
        for i in range(len(D)):
            atni=ent.atnames[eint][i]
            for j in range(i+1,len(D[i])):
                atnj=ent.atnames[eint][j]
                d=D[i,j]
		if atni>atnj:atns=(atni,atnj)
		else        :atns=(atnj,atni)
                self.put3(key,atns,sec,(sec,cntr,d,tors,fri,ID))

    def putEntry(self,ent,eint):
        ID=ent.ID
        cntr=ent.contextResidues
        bmrID=ent.bmrID
        key=ent.id[:2]
        sec=ent.id[2:]
        fris=ent.fris
        tors=ent.torsions
        ##print key,sec
        D=ent.Ds[eint]
        for i in range(len(D)):
            atni=ent.atnames[0][eint][i]
            shi = ent.shifts[0][eint][i]
            for j in range(len(D[i])):
                atnj=ent.atnames[1][eint][j]
                shj = ent.shifts[1][eint][j]
                d=D[i,j]
		if atni>atnj:atns=(atni,atnj)
		else        :atns=(atnj,atni)
		if 1<d<999:
                    self.put(key,atns,(sec,cntr,(d,shi,shj),tors,fris,ID,bmrID))

    def putData(self,dba):
        edict={'H':0, 'C':1, 'N':2}
        eint=edict[self.element]
	for ent in dba:self.putEntry(ent,eint)

    def writeEntries(self,outfile):
        for rp in self:
            clin='!begin residue_pair BRP tag'
            hlin='BRP '+rp
            hlin+=' %2d'%len(self[rp])
            outfile.write(clin+'\n')
            outfile.write(hlin+'\n')
            outfile.write('{\n')
            for k2 in self[rp]:
                entlst=self[rp][k2]
                clin='    !begin atom_pair BAP tag'
                hlin='    BAP %4s %4s %4d'%(k2[0],k2[1],len(entlst))
                outfile.write(hlin+'\n')
                outfile.write('    {\n')
                prevsec=None
                for i in range(len(entlst)):
                    ent=entlst[i]
                    if prevsec<>None and prevsec<>ent.sec():
                        outfile.write('\n')
                    prevsec=ent.sec()
                    ent.writeData(outfile)
                outfile.write('    }\n')
                outfile.write('    EAP\n')
                outfile.write('    !end atom_pair EAP tag\n')
            outfile.write('}\n')
            outfile.write('ERP\n')
            outfile.write('!end residue_pair ERP tag\n')
##        outfile.close()

    def test(self,rp):
##	for k in self:
##            print k,len(self[k])
##            for k2 in self[k]:
##                print '    ',k2,len(self[k][k2])
        for k2 in self[rp]:
            print k2
            ent=self[rp][k2]
            for i in range(ent.numdata):
                d,sh0,sh1,sec=ent.dlst[i],ent.shifts[0][i],ent.shifts[1][i],ent.seclst[i]
                ID,bmrID=ent.IDlst[i],ent.bmrIDlst[i]
                lin0='%6.3f %7.3f %7.3f %2s %5s %4s'%(d,sh0,sh1,sec,ID,bmrID)
                print lin0

    def setStatistics(self):
        for rp in self:
            for k2 in self[rp]:
                entlst=self[rp][k2]
                entlst.sort()

    def getWrapStat3(self,doshow=False,setStat=False,start=1.5,end=6.0,sub=10):
	statdct =StatDict()
	statdct2=StatDict()
        for r in self:
	    statdct[r] ={}
	    statdct2[r]={}
            for atnp in self[r]:
	        statdct[r][atnp] ={}
	        statdct2[r][atnp]=Histogram(start,end,sub)
                for sec in self[r][atnp]:
	            statdct[r][atnp][sec]=Histogram(start,end,sub)
		    entlst=self[r][atnp][sec]
                    ##entlst.sort()
		    for ent in entlst:
                        statdct[r][atnp][sec].putVal(ent.d())
                        statdct2[r][atnp].putVal(ent.d())
                    if setStat:statdct[r][atnp][sec].setStatistics()
                    if doshow:
                        print '-'*48
                        print r,atnp,sec
                        statdct[r][atnp][sec].show()
                if setStat:statdct2[r][atnp].setStatistics()
        self.statDict =statdct
        self.statDict2=statdct2
                        
    def getWrapStat4(self,doshow=False,setStat=False,start=1.5,end=6.0,sub=10):
	statdct =StatDict()
	statdct2=StatDict()
        for r in self:
	    statdct[r] ={}
	    statdct2[r]={}
            for atnp in self[r]:
	        statdct[r][atnp] ={}
	        statdct2[r][atnp]=Histogram(start,end,sub)
                for sec in self[r][atnp]:
	          ##statdct[r][atnp][sec]=Histogram(start,end,sub)
		  ##entlst=self[r][atnp][sec]
        	  statdct[r][atnp][sec]={}
		  for key4 in self[r][atnp][sec]:
	            statdct[r][atnp][sec][key4]=Histogram(start,end,sub)
		    entlst=self[r][atnp][sec][key4]
                    ##entlst.sort()
		    for ent in entlst:
                        statdct[r][atnp][sec][key4].putVal(ent.d())
                        statdct2[r][atnp].putVal(ent.d())
                    if setStat:statdct[r][atnp][sec][key4].setStatistics()
                    if doshow:
                        print '-'*48
                        print 'data:',r,atnp,sec,key4,len(entlst)
                        ##statdct[r][atnp][sec][key4].show()
                if setStat:statdct2[r][atnp].setStatistics()
        self.statDict =statdct
        self.statDict2=statdct2
                        
    def writeData(self,logfiles,modeints=[0],tagged=False):
        statdct=self.statDict
        statdct2=self.statDict2
	logfiles2=[open(name,'w') for name in ['xstatintraall.txt','xstatintraall_log.txt']]
	modeints2=[0,1]
        for r in sorted(rkeys):#r=key=(rcode1,rcode2)
            clin='!begin residue BR tag'
            hlin='BR '+r
            hlin+=' %2d'%len(self[r])
            for outfile in logfiles:
                outfile.write(clin+'\n')
                outfile.write(hlin+'\n')
                outfile.write('{\n')
            atompairs=statdct[r].keys()
            atompairs.sort()
            for atnp in atompairs:
                clin='    !begin atom_pair BAP tag'
                hlin='    BAP %4s %4s %4s'%(r,atnp[0],atnp[1])
                for outfile in logfiles:
                    outfile.write(clin+'\n')
                    outfile.write(hlin+'\n')
                    outfile.write('    {\n')
		hist2=statdct2[r][atnp]
		for fil in logfiles2:
		    fil.write('%4s %4s %4s'%(r,atnp[0],atnp[1]))
                hist2.writeData(logfiles2,False,modeints2)
                secs=statdct[r][atnp].keys()
                secs.sort()
                for sec in secs:
                    hist=statdct[r][atnp][sec]
                    clin='        !begin secondary designition BSD tag'
                    hlin='        BSD %4s %4s %4s %1s %5d'%\
                          (r,atnp[0],atnp[1],sec,hist[0].stats[2])
                    if tagged:
                      for outfile in logfiles:
                        outfile.write(clin+'\n')
                        outfile.write(hlin+'\n')
                        ##outfile.write('        {\n')
                    else:
                        outfile.write(' '*8+hlin[12:])
                    hist.writeData(logfiles,tagged,modeints)
                    if tagged:
                      for outfile in logfiles:
                        ##outfile.write('        }\n')
                        outfile.write('        ESD\n')
                        outfile.write('        !end secondary designition ESD tag\n')
                for outfile in logfiles:
                    outfile.write('    }\n')
                    outfile.write('    EAP\n')
                    outfile.write('    !end atom_pair EAP tag\n')
            for outfile in logfiles:
                outfile.write('}\n')
                outfile.write('ER\n')
                outfile.write('!end residue ER tag\n')


class SolventExposalDict(DictDBA):
    def __init__(self):
	dict.__init__(self)
	self.count=0

    def put3(self,key,key2,key3,val):
        if not key in self:self[key]={}
        if not key2 in self[key]:
            self[key][key2]={}
        if not key3 in self[key][key2]:
            self[key][key2][key3]=[]
        self[key][key2][key3].append(val)

    def put4(self,key,key2,key3,key4,val):
        if not key in self:self[key]={}
        if not key2 in self[key]:
            self[key][key2]={}
        if not key3 in self[key][key2]:
            self[key][key2][key3]={}
        if not key4 in self[key][key2][key3]:
            self[key][key2][key3][key4]=[]
        self[key][key2][key3][key4].append(val)

    def put(self,ent):
        self.put3(ent.resname,ent.ss,
                  SolventExposalDict.binVal(ent.relPrimDist),
                  (ent.relPrimDist,ent.Rrel))
        self.count+=1

    def putSpec(self,ent,dsspData):
        gss=DSSPData.translate2generalSS(ent.ss)
	sepcode=dsspData.getSepCode(ent.insNum,gss)
	##print sepcode
        self.put4(ent.resname,ent.ss,
                  SolventExposalDict.binVal(ent.relPrimDist),sepcode,
                  (ent.relPrimDist,ent.Rrel))
        self.count+=1

    def putSpecPack(self,ent,dsspData):
      if ent.lpack<>None and str(ent.lpack)<>'nan':
        gss=DSSPData.translate2generalSS2(ent.id[1])
	sepcode=dsspData.getSepCode(ent.rgEnt.insNum,gss)
        self.put4(ent.id[0],ent.id[1],
                  SolventExposalDict.binVal(ent.rgEnt.relPrimDist),sepcode,
                  (ent.rgEnt.relPrimDist,exp(numthr(ent.lpack,1.7,-1.5))))#note no logarithm
        self.count+=1

    def binVal(r):
        if r<0.01:   return 0
        elif r<0.04: return 1
        elif r<0.10: return 2
        elif r<0.20: return 3
        else:        return 4

    binVal = staticmethod(binVal)

    def res2int(X):
        ##return aa31dict.values().index(X)

        #Hydropathy index (Wikipedia)
        #ARNDCQEGHI
        #LKMFPSTWYV
        #1.8 -4.5 -3.5 -3.5 2.5 -3.5 -3.5 -0.4 -3.2 4.5
        #3.8 -3.9 1.9 2.8 -1.6 -0.8 -0.7 -0.9 -1.3 4.2
        row ='P'      #Proline
        row+='DEHK'   #charged
        row+='STNQR'  #polar non-aromatic (except Cys)
        row+='WY'     #polar aromatic
        row+='C'      #Cysteine
        row+='GAMFLVI' #apolar (hydrophobic)
        try:return row.index(X)
        except ValueError:
            print 'no value for:',X
            return 20

    res2int = staticmethod(res2int)

    def int2resname(i):
        row ='P'      #Proline
        row+='DEHK'   #charged
        row+='STNQR'  #polar non-aromatic (except Cys)
        row+='WY'     #polar aromatic
        row+='C'      #Cysteine
        row+='GAMFLVI' #apolar (hydrophobic)
        try:return row[i]
        except IndexError:return 'X'

    int2resname = staticmethod(int2resname)

    def ss2int(ss,types=8):
        if types==3:
            if ss in 'EB':    return 0
            elif ss in 'HGI': return 1
            else:             return 2
        else:
            if ss=='E':   return 0
            elif ss=='B': return 1
            elif ss=='H': return 2
            elif ss=='G': return 3
            elif ss=='I': return 4
            elif ss=='S': return 5
            elif ss=='T': return 6
            else:         return 7

    ss2int = staticmethod(ss2int)

    def iter_vals(self):
        for k in self:
            for k2 in self[k]:
                for k3 in self[k][k2]:
                    for val in self[k][k2][k3]:
                        yield k,k2,k3,val

    def iter_keys(self):
        for k in self:
            for k2 in self[k]:
                for k3 in self[k][k2]:
                        yield k,k2,k3,self[k][k2][k3]

    def iter_keys4(self):
        for k in self:
            for k2 in self[k]:
                for k3 in self[k][k2]:
                    for k4 in self[k][k2][k3]:
                        yield k,k2,k3,k4,self[k][k2][k3][k4]

    def analyze(self):
        kms='so^>v<dph8'
        A=empty((8,self.count,3))
        count=0
        for k,k2,k3,val in self.iter_vals():
            ##print k,k2,k3,val
            ssi=SolventExposalDict.ss2int(k2)
            resi=SolventExposalDict.res2int(k)
            A[ssi][count]=[resi,val[0],val[1]]
            count+=1
        for i in range(8):
            scatter(A[i,:,1],A[i,:,2],c=A[i,:,0],faceted=False,
                    alpha=0.5,marker=kms[i],s=100)
        show()
        save_dba2(A,'rgTen.pck')

    def analyzeMeans(self):
        kms='so^>v<dph8'
        dct=SolventExposalResultsDict()
        A=zeros((8,5,21,5))
        counts=[]
        ##for k,k2,k3,val in self.iter_keys():
        for k,k2,k3,k4,val in self.iter_keys4():
	    ##print val
            a=array(val)[:,1]
            b=log(a)
            asum=sum(a)
            gsum=sum(b)
            a2=sum(a**2)
            g2=sum(b**2)
            count=len(a)
            counts.append(count)
            nExp=numpy.histogram(a,array((0,1.0)))[0][1]
            ssi=SolventExposalDict.ss2int(k2)
            gssi=SolventExposalDict.ss2int(k2,types=3)
            resi=SolventExposalDict.res2int(k)
            ##dct.put3(resi,gssi,k3,asum,gsum,a2,g2,nExp,count)
            dct.put4(resi,gssi,k3,k4,asum,gsum,a2,g2,nExp,count)
        dct.getResults()
##        dct.showResults()
        dct.writeResults()


class SolventExposalResultsDict(SolventExposalDict):
    def __init__(self):
	dict.__init__(self)

    def put3(self,key,key2,key3,asum,gsum,a2,g2,nExp,count):
        if not key in self:self[key]={}
        if not key2 in self[key]:
            self[key][key2]={}
        if not key3 in self[key][key2]:
            self[key][key2][key3]=[[0.0,0.0],[0.0,0.0],0.0,0]
        self[key][key2][key3][0][0]+=asum
        self[key][key2][key3][0][1]+=a2
        self[key][key2][key3][1][0]+=gsum
        self[key][key2][key3][1][1]+=g2
        self[key][key2][key3][2]+=nExp
        self[key][key2][key3][3]+=count

    def put4(self,key,key2,key3,key4,asum,gsum,a2,g2,nExp,count):
        if not key in self:self[key]={}
        if not key2 in self[key]:
            self[key][key2]={}
        if not key3 in self[key][key2]:
            self[key][key2][key3]={}
        if not key4 in self[key][key2][key3]:
            self[key][key2][key3][key4]=[[0.0,0.0],[0.0,0.0],0.0,0]
        self[key][key2][key3][key4][0][0]+=asum
        self[key][key2][key3][key4][0][1]+=a2
        self[key][key2][key3][key4][1][0]+=gsum
        self[key][key2][key3][key4][1][1]+=g2
        self[key][key2][key3][key4][2]+=nExp
        self[key][key2][key3][key4][3]+=count

    def getResults(self):
        ##for k,k2,k3,vals in self.iter_keys():
        for k,k2,k3,k4,vals in self.iter_keys4():
            ##print k,k2,k3,vals
            count=vals[3]
            for i in range(2):
                vals[i][0]/=count
                vals[i][1]=sqrt(vals[i][1]/count-vals[i][0]**2)
            vals[1][0]=exp(vals[1][0])
            vals[2]/=count

    def writeResults(self):
        files=[open('solventExp'+str(i)+'.txt','w') for i in range(5)]
        orderfile=open('solventExpOrders.txt','w')
        ten=[[] for i in range(5)]
        ten3=[[] for i in range(5)]
        for res in sorted(self.keys()):
            resn=SolventExposalDict.int2resname(res)
            for gssi in sorted(self[res].keys()):
                gss='EH-'[gssi]
                for pd in self[res][gssi].keys():
		  nExp=0;tot=0
                  for sepc in self[res][gssi][pd].keys():
                    means,stds,pExp,count=self[res][gssi][pd][sepc]
                    lst=[resn,gss,sepc,means[0],means[1],stds[0],stds[1],pExp,count]
                    ten[pd].append(lst)
		    nExp+=(pExp*count)
		    tot+=count
		  avepExp=nExp/tot
		  ten3[pd].append([resn,gss,avepExp])
        for i in range(5):
            orderi={'-':'', 'E':'', 'H':''}
            counti={'-':0,  'E':0,  'H':0}
            asort2(ten[i],[1,2,7])
            asort2(ten3[i],[1,2])
            for lst in ten[i]:
		##print lst
                files[i].write('%1s %1s %2d %6.3f %6.3f %6.3f %6.3f %6.3f %5d\n'%tuple(lst))
            for lst in ten3[i]:
                if lst[0]<>'X':
                    orderi[lst[1]]+=lst[0]
                    if lst[2]>0.5:counti[lst[1]]+=1
            for k in orderi:
                print i,k,orderi[k],counti[k]
                orderfile.write('%1d %1s %20s %2d\n'%(i,k,orderi[k],counti[k]))
            files[i].close()

    def showResults(self):
        kms='so^>v<dph8'
        A=zeros((3,5,20,5))
        for resi,gssi,pd,vals in self.iter_keys():
          if resi<20:
            count=vals[3]
            A[gssi,pd,resi]=[vals[0][0],vals[1][0],
                             vals[0][1],vals[1][1],vals[2]]
        subplot(211)
        for j in range(3,4):
            for i in range(3):
                scatter(A[i,j,:,3],A[i,j,:,1],c=range(20),marker=kms[i]
                        ,faceted=False, alpha=0.5,s=(j+1)*30)
        plot(linspace(0.1,0.5),ones(50)*0.9,'k--')
        plot(linspace(0.1,0.5),ones(50)*1.0,'r')
        subplot(212)
        for j in range(3,4):
            for i in range(3):
                scatter(A[i,j,:,3],A[i,j,:,4],c=range(20),marker=kms[i]
                        ,faceted=False, alpha=0.5,s=(j+1)*30)
        plot(linspace(0.1,0.5),ones(50)*0.5,'k--')
        show()
        save_dba2(A,'rgTen2.pck')


class MediumRangeDictDBA(DictDBA):#eller nedarves fra LongRangeDictDBA?

    def appendEnt3(self,key,key2,key3,val):
	ent=OrderedMediumRangeEntry(key,key2,key3,val)
	##print ent
        self[key][key2][key3].append(ent)

    def name2int(self,res,nam):
	if nam=='C':return -1
	elif nam=='CA':return 0
	else:
            try:return self.lookUpDict[(res,nam)]
            except KeyError:
                print 'WARNING: no key:',(res,nam)
                return 0

    def putEntry(self,ent,eint):
        cntss=ent.contextSecStruc
        if cntss<>None:
            gencntss=DSSPData.translate2generalSS(cntss)
            ID=ent.ID
            sss=ent.id[:2]
            gsss=DSSPData.translate2generalSS(sss)
            aas=ent.id[2:]
            fris=ent.fris
	    key=gsss[0]+gencntss+gsss[1]
            #-------------------------
	    if 'X' not in aas:
              try:
		D=ent.Ds[eint]
                for i in range(len(D)):
                  atni=ent.atnames[0][eint][i]
                  for j in range(len(D[i])):
                    atnj=ent.atnames[1][eint][j]
                    d=D[i,j]
                    if 1<d<999:
                        ##self.put(key,(atni,atnj),(sec,cntr,(d,shi,shj),tors,fris,ID,bmrID))
                        k2i=self.name2int(aas[0],atni)
                        k2j=self.name2int(aas[1],atnj)
			key2=(k2i,k2j)
			key3=(aas,atni,atnj)
                        self.put3(key,key2,key3,(d,sss,aas,fris,ID))
	      except TypeError:pass

    def writeData(self,logfilenames,modeints=[0],tagged=False,mode='tagged'):
        statdct=self.statDict
        statdct2=self.statDict2
	print statdct.keys()
	modeints2=[0,1]
        for gss in sorted(statdct.keys()):
	    logfiles2=[open(name,'w') for name in ['mrwrapped'+gss+'.txt','mrwrapped_log'+gss+'.txt']]
            pref='_'+gss+'.txt'
            logfiles=[open(name+pref,'w') for name in logfilenames]
            clin='!begin Context Secondary Structure Designition BCSS tag'
            hlin='BCSS %5s'%(gss)
            hlin+=' %3d'%len(statdct[gss])
            if mode=='tagged':
              for outfile in logfiles:
                outfile.write(clin+'\n')
                outfile.write(hlin+'\n')
                outfile.write('{\n')
            codeints=statdct[gss].keys()
            codeints.sort()
            for ci in codeints:
                clin='    !begin code integers BCI tag'
                hlin='    BCI %5s %2d %2d'%(gss,ci[0],ci[1])
                if mode=='tagged':
                  for outfile in logfiles:
                    outfile.write(clin+'\n')
                    outfile.write(hlin+'\n')
                    outfile.write('    {\n')
		hist2=statdct2[gss][ci]
		for fil in logfiles2:
		    fil.write('%5s %2d %2d'%(gss,ci[0],ci[1]))
                    hist2.writeData(logfiles2,False,modeints2)
                atomTypes=statdct[gss][ci].keys()
                atomTypes.sort()
                for rat in atomTypes:
                    hist=statdct[gss][ci][rat]
                    clin='        !begin atom types BAT tag'
                    hlin='        BAT %5s %2d %2d %1s %4s %4s %5d'%\
                          (gss,ci[0],ci[1],rat[0],rat[1],rat[2],hist[0].stats[2])
                    if tagged:
                      for outfile in logfiles:
                        outfile.write(clin+'\n')
                        outfile.write(hlin+'\n')
                        ##outfile.write('        {\n')
            	    elif mode=='tagged':
                        outfile.write(' '*8+hlin[12:])
                    else:
                      for outfile in logfiles:
			outfile.write('%1s %4s %4s'%rat)
                    hist.writeData(logfiles,tagged,modeints)
                    if mode=='tagged':
                     if tagged:
                      for outfile in logfiles:
                        ##outfile.write('        }\n')
                        outfile.write('        EAT\n')
                        outfile.write('        !end atom types EAT tag\n')
                if mode=='tagged':
                  for outfile in logfiles:
                    outfile.write('    }\n')
                    outfile.write('    ECI\n')
                    outfile.write('    !end code integers ECI tag\n')
            for outfile in logfiles2:outfile.close()
            if mode=='tagged':
              for outfile in logfiles:
                outfile.write('}\n')
                outfile.write('ECSS\n')
                outfile.write('!end context secondary structure designition ECSS tag\n')
            for outfile in logfiles:outfile.close()
	    save_dba2(statdct2[gss],'statdct2MR'+pref+'.pck')
	    save_dba2(statdct[gss],'statdctMR'+pref+'.pck')
	    del statdct2[gss] 
	    del statdct[gss] 


class TripDictDBA(DictDBA):

    def putEntry(self,ent,eint):
        ID=ent.ID
        cntr=ent.contextResidues
        key=ent.id[:3]
        sec=ent.id[3:]
        fris=ent.fris
        print key,sec
        Dpair=ent.Ds[eint]
        self.put(key,(ent.atnames,D,eint,cntr,fris,ID,sec))
        
##        for I in range(2):#i-1 and i+1
##            D=Dpair[I]
##            k=2*I
##            ##print D
##            for i in range(len(D)):
##                for j in range(len(D[0])):
##                    atni=ent.atnames[1][eint][i]
##                    atnj=ent.atnames[k][eint][j]
##                    d=D[i,j]
##                    ##self.put(key,(atni,atnj),(sec,cntr,(d,shi,shj),tors,fris,ID,bmrID))


class OrderedLongRangeEntry(list):

    def __init__(self,key,key2,key3,val):
        list.__init__(self,val)
        #parent information
        self.secsepkey=key#diff,secType
        self.armskey=key2#sepl,sepr
        self.siskey=key3#SS|HH|H|S-|..
        #caca,sss,aas,fris,ID=val

    def d(self):
        return self[0]


class OrderedMediumRangeEntry(OrderedLongRangeEntry):

    def __init__(self,key,key2,key3,val):
        list.__init__(self,val)
        #parent information
        self.genSSkey=key
        self.distIntKey=key2
        self.atomTypeKey=key3


class LongRangeDictDBA(DictDBA):

    def putData(self,dba):
        edict={'H':0, 'C':1, 'N':2}
        eint=edict[self.element]
	for i in range(len(dba)):
	    enttup=dba[i]
	    if isinstance(enttup,str):
		print 'reading list of entries '+enttup+'_entlst.pck'
		enttup=read_dba(enttup+'_entlst.pck')
            for ent in enttup:
                self.putEntry(ent,eint)

    def testnames(dcts,dba,names,pcknum=15,pref=''):
	storepath='/opt/jakob/structureDatabase/medium/'
        edict={'H':0, 'C':1, 'N':2}
        eints=[edict[dct.element] for dct in dcts]
	rescount=0
	cnt=113
	for i in range(1145,len(dba)):
            ##cont,rem=divmod(i-1,pcknum)
	    enttup=dba[i]
	    if isinstance(enttup,str):
		print 'reading list of entries '+enttup+'_'+pref+'entlst.pck'
		try:rescount+=string.atoi(dba.idDict[enttup])
		except ValueError:rescount+=175#NMR structure
            for j,dct in enumerate(dcts):
		if rescount>3000:
                    print 'saving database number:',cnt
		    cnt+=1
		    rescount=0
	print 'done'
	1/0
	##print 'TESTING:',len(dcts[0].statDict)

    testnames = staticmethod(testnames)

    def putDataAll(dcts,dba,names,pcknum=15,pref=''):
        edict={'H':0, 'C':1, 'N':2}
        eints=[edict[dct.element] for dct in dcts]
	rescount=0
	##cnt=113
	cnt=0
	path='/opt/jakob/structureDatabase/long/'
	for i in range(0,len(dba)):
            ##cont,rem=divmod(i-1,pcknum)
	    enttup=dba[i]
	    if isinstance(enttup,str):
		print 'reading list of entries '+enttup+'_'+pref+'entlst.pck'
		rescount+=100
##		try:rescount+=string.atoi(dba.idDict[enttup])
##		except ValueError:rescount+=175#NMR structure
		##try:
                ##    open('statdictNew_' +names[0]+str(cnt)+'.pck','r')
                ##    open('statdictNew2_' +names[0]+str(cnt)+'.pck','r')
                ##    #TODO: generaliseres
                ##    enttup=[]
                ##except IOError:
                dsspData=read_dba(enttup+'.dsspdat')
                dsspData.show()
		if True:
                    enttup=read_dba(path+enttup+'_'+pref+'entlst.pck')
                    ##enttup=read_dba(enttup+'_'+pref+'entlstNew.pck')
            for j,dct in enumerate(dcts):
                for ent in enttup:
                    dct.putEntry(ent,eints[j],dsspData=dsspData)
                ##if i>0 and rem==0:
		if rescount>=30000 or i==len(dba)-1:
                    if enttup<>[]:
                        dct.getWrapStat4(start=2.3,end=7.1,sub=16,doshow=True)
                        save_dba2(dct.statDict, 'statdictNew_' +names[j]+str(cnt)+'.pck')
                        save_dba2(dct.statDict2,'statdictNew2_'+names[j]+str(cnt)+'.pck')
                        ##print 'TESTING:'+names[j],i,len(dct.statDict)
                        dct.clear()#freeing memory!!!
                        print 'saving database number:',cnt
		    cnt+=1
		    rescount=0
	##print 'TESTING:',len(dcts[0].statDict)

    putDataAll = staticmethod(putDataAll)

    def getPickledWrapStat_old(dcts,names):
	storepath='/opt/jakob/structureDatabase/medium/'
        for j,dct in enumerate(dcts):
	    statdct =StatDict()
	    statdct2=StatDict()
            ##statdct =read_dba(storepath+'statdict_' +names[j]+'0.pck')
            ##statdct2=read_dba(storepath+'statdict2_' +names[j]+'0.pck')
##            #-------------------
##            dct.statDict =statdct
##            dct.statDict2=statdct2
##	    return 1
####            #____________________
            ##print 'CLASS IS:',statdct.__class__
            ##print 'CLASS IS:',statdct2.__class__
            for i in range(9999):#inf
                try:
                    other =read_dba('statdict_' +names[j]+str(i)+'.pck')
                    other2=read_dba('statdict2_' +names[j]+str(i)+'.pck')
                except IOError:
		    try:
                        other =read_dba(storepath+'statdict_' +names[j]+str(i)+'.pck')
                        other2=read_dba(storepath+'statdict2_' +names[j]+str(i)+'.pck')
                    except IOError:
                        dct.statDict =statdct
                        dct.statDict2=statdct2
                        print 'CLASS IS NOW:',statdct.__class__
                        print 'CLASS IS NOW:',statdct2.__class__
                        break
                ##statdct +=other
                ##statdctstatdct2+=other2
		os.system('mkdir '+storepath+'d'+str(i))
		for k in other.keys():
		    save_dba2((other[k],i,k) ,storepath+'d'+str(i)+'/statdict_MR'+str(i)+k+'.pck')
		    save_dba2((other2[k],i,k),storepath+'d'+str(i)+'/statdict2_MR'+str(i)+k+'.pck')
		    del other[k]
		    del other2[k]
		    print 'key:',i,k
		del other
		del other2

    def getPickledWrapStat(dcts,names,sskeys=['HH','SS']):
	storepath='/opt/jakob/structureDatabase/medium/'
        for j,dct in enumerate(dcts):
            ##statdct =read_dba(storepath+'statdict_' +names[j]+'0.pck')
            ##statdct2=read_dba(storepath+'statdict2_' +names[j]+'0.pck')
##            #-------------------
##            dct.statDict =statdct
##            dct.statDict2=statdct2
##	    return 1
####            #____________________
            ##print 'CLASS IS:',statdct.__class__
            ##print 'CLASS IS:',statdct2.__class__
	    statdct =StatDict()
	    statdct2=StatDict()
	    for ssk in sskeys:
                for i in range(170):
		    try:
	        	other =StatDict()
	        	other2=StatDict()
			dctk, I,K=read_dba(storepath+'d'+str(i)+'/statdict_MR'+str(i)+ssk+'.pck')
			dctk2,I,K=read_dba(storepath+'d'+str(i)+'/statdict2_MR'+str(i)+ssk+'.pck')
			other[K] =dctk
			other2[K]=dctk2
                	statdct +=other
                	statdct2+=other2
               		##statdctstatdct2+=other2
                    except IOError:pass
            dct.statDict =statdct
            dct.statDict2=statdct2
	    ##os.system('mkdir '+storepath+'d'+str(i))
	    ##for k in other.keys():
	    ##    save_dba2((other[k],i,k),storepath+'d'+str(i)+'/statdict_MR'+str(i)+k+'.pck')
	    ##    del other[k]
	    ##    print 'key:',i,k
	    del other
	    ##del other2

    getPickledWrapStat = staticmethod(getPickledWrapStat)
    getPickledWrapStat_old = staticmethod(getPickledWrapStat_old)

    def setAllHistStatistics(dcts):
        for dct in dcts:
            dct.statDict.setAllStatistics()
            dct.statDict2.setAllStatistics()

    setAllHistStatistics = staticmethod(setAllHistStatistics)

    def appendEnt3(self,key,key2,key3,val):
	ent=OrderedLongRangeEntry(key,key2,key3,val)
	##print key,key2,key3,ent
        self[key][key2][key3].append(ent)

    def appendEnt4(self,key,key2,key3,key4,val):
	ent=OrderedLongRangeEntry(key,key2,key3,val)
	ent.key4=key4
	##print key,key2,key3,ent
        self[key][key2][key3][key4].append(ent)

    def select(self,*args):
        diff=args[0]
        rat=args[1]
	sepl=args[2]
	sepr=args[3]
	totsep=diff+sepl+sepr
        ##return diff>4 and rat>0.5
        return 4<totsep<30 and (rat>0.3 or (\
               min(sepl,sepr)==0 and max(sepl,sepr)-diff<7))

    def putEntry(self,ent,eint,dsspData=None):
        sepl,sepr,diff,secType=ent.secSeps
	totsep=diff+sepl+sepr
        rat=ent.ratio
	numres=ent.numres
        ID=ent.ID
        ##cntss=ent.contextSecStruc
        sss=ent.id[:2]
        aas=ent.id[2:]
        fris=ent.fris
        ##print ent.id
        gensecs=DSSPData.translate2generalSS(sss)
	if 4<totsep<40 and (rat>0.3 or (\
        min(sepl,sepr)==0 and secType=='S' and gensecs=='SS' and max(sepl,sepr)-diff<7)):
	    #det sidste betyder beta-hairpin
            lrpc=dsspData.getLongRangePairCode(aas)
            key =(self.binnedDist(diff),secType)
            sepL,sepR=self.binnedDist(sepl),self.binnedDist(sepr)
            if sepL==sepR:
                key2=(sepL,sepR)
                if gensecs[0]>gensecs[1]:key3=gensecs
                else: key3=gensecs[1]+gensecs[0]
            if sepL<sepR:
                key2=(sepL,sepR);key3=gensecs
            else:
                key2=(sepR,sepL);key3=gensecs[1]+gensecs[0]
            print aas,lrpc
            #order of arms is less significant
	    if 1<ent.caca<999:
                putdist=ent.caca
##		if ent.caca<15:
##		    ##print 'Ds:',ent.Ds
##		    avedist=ent.getAveDist(eint)
##		    print 'dists:',fris,avedist,ent.caca
##		    putdist=avedist
##		else:putdist=ent.caca
                ##self.put3(key,key2,key3,(ent.caca,sss,aas,fris,ID,rat))
                self.put4(key,key2,key3,lrpc,(putdist,sss,aas,fris,ID,rat))
            
    def neglect_key(key,seps,gensecs):
	#static method
        sep0,sep1=seps
	numsep,secType=key
	if sep0==0 and gensecs[0]<>secType:return True
	if sep1==0 and gensecs[1]<>secType:return True
	if sep0==1 and gensecs[0]==secType:return True
	if sep1==1 and gensecs[1]==secType:return True
	return False

    def binval(i):
        if i<=7:return i
        elif  8<=i<=9 :return 8
        elif 10<=i<=11:return 9
        elif 12<=i<=13:return 10
        elif 14<=i<=16:return 11
        elif 17<=i<=20:return 12
        else:          return 13

    def writeData(self,logfilenames,modeints=[0],tagged=False,mode='tagged'):
        statdct=self.statDict
        statdct2=self.statDict2
        print statdct.__class__,
        print statdct2.__class__
	logfiles2=[open(name,'w') for name in ['lrwrapped.txt','lrwrapped_log.txt']]
	modeints2=[0,1]
        for r in sorted(statdct.keys()):#r=key=(sep,secType)
            pref='_'+str(r[0])+'_'+r[1]+'.txt'
            logfiles=[open(name+pref,'w') for name in logfilenames]
            clin='!begin separation BS tag'
            hlin='BS %2d %1s'%(r[0],r[1])
            hlin+=' %3d'%len(statdct[r])
            if mode=='tagged':
	      for outfile in logfiles:
                outfile.write(clin+'\n')
                outfile.write(hlin+'\n')
                outfile.write('{\n')
            armpairs=statdct[r].keys()
            armpairs.sort()
            for ap in armpairs:
                clin='    !begin arm_pair BAP tag'
                hlin='    BAP %2d %1s %2d %2d'%(r[0],r[1],ap[0],ap[1])
                if mode=='tagged':
                  for outfile in logfiles:
                    outfile.write(clin+'\n')
                    outfile.write(hlin+'\n')
                    outfile.write('    {\n')
		hist2=statdct2[r][ap]
		for fil in logfiles2:
                  if mode=='tagged':
		    fil.write('%2d %1s %2d %2d'%(r[0],r[1],ap[0],ap[1]))
                hist2.writeData(logfiles2,False,modeints2)
                secs=statdct[r][ap].keys()
                secs.sort()
                for sec in secs:
                    hist=statdct[r][ap][sec]
                    clin='        !begin secondary designition BSD tag'
                    hlin='        BSD %2d %1s %2d %2d %2s %5d'%\
                          (r[0],r[1],ap[0],ap[1],sec,hist[0].stats[2])
                    if tagged:
                      for outfile in logfiles:
                        outfile.write(clin+'\n')
                        outfile.write(hlin+'\n')
                        ##outfile.write('        {\n')
                    elif mode=='tagged':
                      for outfile in logfiles:
                        outfile.write(' '*8+hlin[12:])
		    else:
                      hlin='%2d %2d %2s'%(ap[0],ap[1],sec)
                      for outfile in logfiles:
                        outfile.write(hlin)
                    hist.writeData(logfiles,tagged,modeints)
                    if tagged:
                      for outfile in logfiles:
                        ##outfile.write('        }\n')
                        outfile.write('        ESD\n')
                        outfile.write('        !end secondary designition ESD tag\n')
                if mode=='tagged':
                  for outfile in logfiles:
                    outfile.write('    }\n')
                    outfile.write('    EAP\n')
                    outfile.write('    !end arm_pair EAP tag\n')
            if mode=='tagged':
              for outfile in logfiles:
                outfile.write('}\n')
                outfile.write('ES\n')
                outfile.write('!end separation ES tag\n')
            for outfile in logfiles:outfile.close()
	    save_dba2(statdct2[r],'statdctLR'+pref+'.pck')
	    save_dba2(statdct[r],'statdctLR'+pref+'.pck')
	    del statdct2[r] 
	    del statdct[r] 

    binnedDist = staticmethod(binval)
    neglect_key = staticmethod(neglect_key)

class VeryLongRangeDictDBA(LongRangeDictDBA):

    def putEntry(self,ent,eint,dsspData=None):
        sepl,sepr,diff,secType=ent.secSeps
        rat=ent.ratio
        fris=ent.fris
##        print 'fris =',fris,diff
        totdiff=diff+sepl+sepr
        if totdiff>4:
            ID=ent.ID
	    numres=ent.numres
            ##cntss=ent.contextSecStruc
            sss=ent.id[:2]
            aas=ent.id[2:]
            fris=ent.fris
            totdiff=sepl+sepr+diff
	    totdiff_bd=self.binnedDist(totdiff)
	    numres_bd =self.binnedDist2(numres)
            gensecs=DSSPData.translate2generalSS(sss)
            vlrpc=dsspData.getVeryLongRangePairCode(fris,gensecs)
            print vlrpc
	    key=(numres_bd,totdiff_bd)
	    if aas[0]==aas[1]:
		if gensecs[0]>gensecs[1]:
		    key2=aas;key3=gensecs
		else:
		    key2=aas;key3=gensecs[1]+gensecs[0]
	    elif aas[0]>aas[1]:
		    key2=aas;key3=gensecs
	    else:
		    key2=aas[1]+aas[0];key3=gensecs[1]+gensecs[0]
            ##print 'VLRDCT',key,key2,key3
	    if 1<ent.caca<999:
                putdist=ent.caca
##		if ent.caca<15:
##		    ##print 'Ds:',ent.Ds
##		    avedist=ent.getAveDist(eint)
##		    print 'dists:',fris,avedist,ent.caca
##		    putdist=avedist
##		else:putdist=ent.caca
##                self.put3(key,key2,key3,(putdist,sss,aas,fris,ID,rat,numres))
                self.put4(key,key2,key3,vlrpc,(putdist,sss,aas,fris,ID,rat,numres))
    
    def binval(i):
        if i<=7:return i
        elif  8<=i<=9 :return 8
        elif 10<=i<=11:return 9
        elif 12<=i<=15:return 10
        elif 16<=i<=20:return 11
        else:          return -1

    binnedDist = staticmethod(binval)

    def binval2(i):
        if i<=30:return 1
        elif  30<=i<=50: return 2
        elif  50<=i<=100:return 3
        elif 101<=i<=170:return 4
        elif 171<=i<=250:return 5
        else:            return -1

    binnedDist2 = staticmethod(binval2)

    def writeData(self,logfilenames,modeints=[0],tagged=False,mode='tagged'):
        statdct=self.statDict
        statdct2=self.statDict2
	logfiles2=[open(name,'w') for name in ['vlrwrapped.txt','vlrwrapped_log.txt']]
	modeints2=[0,1]
	rkeys=statdct.keys()
        for r in sorted(rkeys):#r=key=(rcode1,rcode2)
            pref='_'+str(r[0])+'_'+str(r[1])+'.txt'
            logfiles=[open(name+pref,'w') for name in logfilenames]
            clin='!begin residue codes BRC tag'
            hlin='BRC %2d %2d'%(r[0],r[1])
            hlin+=' %3d'%len(statdct[r])
	    if mode=='tagged':
              for outfile in logfiles:
                outfile.write(clin+'\n')
                outfile.write(hlin+'\n')
                outfile.write('{\n')
            armpairs=statdct[r].keys()
            armpairs.sort()
            for ap in armpairs:
                clin='    !begin amino acid pair BAAP tag'
                hlin='    BAP %2d %2d %2s'%(r[0],r[1],ap)
	        if mode=='tagged':
                  for outfile in logfiles:
                    outfile.write(clin+'\n')
                    outfile.write(hlin+'\n')
                    outfile.write('    {\n')
		hist2=statdct2[r][ap]
		for fil in logfiles2:
		    fil.write('%2d %2d %2s'%(r[0],r[1],ap))
                hist2.writeData(logfiles2,False,modeints2)
                secs=statdct[r][ap].keys()
                secs.sort()
                for sec in secs:
                    hist=statdct[r][ap][sec]
                    clin='        !begin secondary designition BSD tag'
                    hlin='        BSD %2d %2d %2s %2s %5d'%\
                          (r[0],r[1],ap,sec,hist[0].stats[2])
                    if tagged:
                      for outfile in logfiles:
                        outfile.write(clin+'\n')
                        outfile.write(hlin+'\n')
                        ##outfile.write('        {\n')
                    elif mode=='tagged':
                        outfile.write(' '*8+hlin[12:])
		    else:
			hlin='%2s %2s'%(ap,sec)
                        for outfile in logfiles:
                          outfile.write(hlin)
                    hist.writeData(logfiles,tagged,modeints)
                    if tagged:
                      for outfile in logfiles:
                        ##outfile.write('        }\n')
                        outfile.write('        ESD\n')
                        outfile.write('        !end secondary designition ESD tag\n')
	        if mode=='tagged':
                  for outfile in logfiles:
                    outfile.write('    }\n')
                    outfile.write('    EAAP\n')
                    outfile.write('    !end amino acid pair EAAP tag\n')
	    if mode=='tagged':
              for outfile in logfiles:
                outfile.write('}\n')
                outfile.write('ERC\n')
                outfile.write('!end residue codes ES tag\n')
            for outfile in logfiles:outfile.close()
	    save_dba2(statdct2[r],'statdctVLR'+pref+'.pck')
	    save_dba2(statdct[r],'statdctVLR'+pref+'.pck')
	    del statdct2[r] 
	    del statdct[r] 


class SubContainer:

    def __init__(self):
        self.sum  =0.0
        self.sumSq=0.0
        self.num  =0

    def __repr__(self):
	try: return '%8.2f %9.2f %5d'%(self.sum,self.sumSq,self.num)
	except AttributeError:
	     return '%7.4f %8.4f %4d'%(self.mean,self.std,self.num)

    def getprint(self):
	return '%7.4f %8.4f %4d'%(self.mean,self.std,self.num)

    def __iadd__(self,other):
        self.sum  +=other.sum
        self.sumSq+=other.sumSq
        self.num  +=other.num
        return self

    def update(self,x):#single value mode
        self.sum  +=x
        self.sumSq+=(x**2)
        self.num  +=1
        
    def updatew(self,y,w=1):
	x=y*w
        self.sum  +=x
        self.sumSq+=(x**2)
        self.num  +=w
	#NOTE sumSq makes no sense, only mean value calc is valid
        
    def updatelist(self,u):#list mode
	s=array(u)
        self.sum  +=sum(s)
        self.sumSq+=sum(s**2)
        self.num  +=len(s)

    def setStats(self,delsum=False,delsumSq=False):##delsum=True,delsumSq=True):
	#NOTE changed default del arguments 010909
	if self.num==0:
	   self.mean=None;self.std=None
	else:
           self.mean=  self.sum/self.num
           var =self.sumSq/self.num-self.mean**2
	   try:
             self.std =math.sqrt(var)
	   except ValueError:
	     print 'WARNING: bad var:',var
             self.std=0.0
	if delsum:  del self.sum
	if delsumSq:del self.sumSq
	#saves memory


class Hist(dict):

    def __init__(self,mode,start,end,sub):
        dict.__init__(self)
        self.above=SubContainer()
        self.all  =SubContainer()
        if mode=='arit':
            self.diff  =end-start
            self.minval=start
            self.maxval=end
        elif mode=='log':
            self.diff  =log(end)-log(start)
            self.minval=log(start)
            self.maxval=log(end)
        self.mode=mode
        self.sub =sub

    def __iadd__(self,other):
	self.above+=other.above
	self.all  +=other.all
        for i in other:
	    if not i in self:
		self[i] =other[i]
	    else:
                self[i]+=other[i]
        return self

    def getContProb(self,rmin,method):
##        print 'STATS:'
##        print self.minval
##        print self.maxval
        lr,lsig,tot=self.stats
        est=calcVolfacCum(lr,lsig**2,rmin,1.0,6.0)
        if not self.sub+1 in self: pBelow=0.0
        else: pBelow=1-self[self.sub+1]*1.0/tot
##        print est
##        print pBelow
        pSum=0.0
        for i in range(self.sub+1):
            if i in self:
                mlr=self.minval+self.diff*(i-0.5)/self.sub
                freq=self[i]*1.0/tot
                z=(log(rmin)-mlr)*6.0
                Z=comStandardNormal(z)
                ##print z,Z
                pSum+=freq*Z
        ##print pSum
        if method<>'allowfitting':
            return pSum,tot
        elif pSum==0 or tot<20:
            pSum=est
        return pSum,tot

    def putVal(self,x):
        ind=int((x-self.minval)/self.diff*self.sub)+1
        ind=min(max(ind,0),self.sub+1)
	if not ind in self:self[ind]=0
        self[ind]+=1
        self.all.update(x)
	if ind==self.sub+1:
            self.above.update(x)

    def getStats(self):
	self.all.setStats()
        return self.all.mean,self.all.std,self.all.num

    def show(self):
	nums=[]
	for i in range(self.sub+2):
	    if i in self:nums.append(self[i])
	    else:nums.append(0)
        fstr='%3d '*(self.sub+2)
        prstr=fstr%tuple(nums)
        print prstr
        mean,sd,tot=self.stats
        print 'stat: %6.3f %7.4f %5d'%(mean,sd,tot)

    def setStatistics(self):
        self.stats=self.getStats()
        #self.stats=mean,sd,tot

    def writeData(self,logfile,tagged,mode='hist'):
        mean,sd,tot=self.stats
        lin='%6.3f %6.4f %5d'%(mean,sd,tot)
        if tagged:spacer=' '*8
        else:     spacer=' '*2
        if mode=='hist':
	    nums=[]
	    for i in range(self.sub+2):
	        if i in self:nums.append(self[i])
	        else:nums.append(0)
            freqs=map(lambda x:x*1.0/tot,nums)
            fstr=' %6.4f'*(self.sub+2)
            lin+='   '+fstr%tuple(freqs)
        logfile.write(spacer+lin+'\n')


class Hist_list(list):

    def __init__(self,mode,start,end,sub):
        data=[SubContainer() for i in range(sub+2)]
        list.__init__(self,data)
        if mode=='arit':
            self.diff  =end-start
            self.minval=start
            self.maxval=end
        elif mode=='log':
            self.diff  =log(end)-log(start)
            self.minval=log(start)
            self.maxval=log(end)
        self.mode=mode
        self.sub =sub

    def __iadd__(self,other):
        for i in range(len(self)):
            self[i]+=other[i]
        return self

    def putVal(self,x):
        ind=int((x-self.minval)/self.diff*self.sub)+1
        ind=min(max(ind,0),self.sub+1)
        self[ind].update(x)

    def getStats(self):
        num  =0
        sum  =0.0
        sumSq=0.0
        for sc in self:
            num  +=sc.num
            sum  +=sc.sum
            sumSq+=sc.sumSq
        mean=  sum/num
        var =sumSq/num-mean**2
        std =math.sqrt(var)
        return mean,std,num

    def show(self):
        nums=[sc.num for sc in self]
        fstr='%3d '*(self.sub+2)
        prstr=fstr%tuple(nums)
        print prstr
        mean,sd,tot=self.stats
        print 'stat: %6.3f %7.4f %5d'%(mean,sd,tot)

    def setStatistics(self):
        self.stats=self.getStats()
        #self.stats=mean,sd,tot

    def writeData(self,logfile,tagged,mode='hist'):
        mean,sd,tot=self.stats
        lin='%6.3f %6.4f %5d'%(mean,sd,tot)
        if tagged:spacer=' '*8
        else:     spacer=' '*2
        if mode=='hist':
            nums=[sc.num for sc in self]
            freqs=map(lambda x:x*1.0/tot,nums)
            fstr=' %6.4f'*(self.sub+2)
            lin+='   '+fstr%tuple(freqs)
        logfile.write(spacer+lin+'\n')


class HistogramDict(dict):

    def putVal(self,ent,start=2.3,end=7.1,sub=16):
	for eint in [0,1]:#H and C
	    cnamdct=ent.namedicts[1][eint]
	    pnamdct=ent.namedicts[0][eint]
	    for catnam in ent.atnames[1][eint]:#center atom
		ci=cnamdct[catnam]
	        for patnam in ent.atnames[0][eint]:#preceding atom
		    pi=pnamdct[patnam]
		    key=(catnam,patnam)
		    d=ent.Ds[eint][0][ci][pi]#TJEK...
		    ##print catnam,patnam,ci,pi,d
		    if not self.has_key(key):
			self[key]=Histogram(start,end,sub)
		    self[key].putVal(d)
	

class Histogram(list):

    def __init__(self,start=1.5,end=6.0,sub=10):
        list.__init__(self,[Hist('arit',start,end,sub),Hist('log',start,end,sub)])

    def __iadd__(self,other):
        ##print 'IS ALSO OK'
        for i in range(len(self)):
            self[i]+=other[i]
        return self
        
    def putVal(self,x):
        self[0].putVal(x)
        self[1].putVal(log(x))

    def show(self,mode='arit'):
        if mode=='arit':ind=0
        else:ind=1
        self[0].show()
        
    def setStatistics(self):
        for i in range(2):
            self[i].setStatistics()

    def writeData(self,logfiles,tagged,modeints):
        for i in modeints:
            self[i].writeData(logfiles[i],tagged)

    def getContProb(self,r,method='no_allowfitting'):
        return self[1].getContProb(r,method)
        

class OrderedCorEntry(list):

    def __init__(self,key,atns,val):
        list.__init__(self,val)
        #parent information
        self.reskey=key
        self.atnames=atns
        #sec,cntr,vec,fris,ID,bmrID=val

    def sec(self):
        return self[0]

    def contextResidues(self):
        return self[1]
    
    def cntr(self):
        return self[1]
    
    def d(self):
        return self[2][0]
    
    def shifts(self):
        return self[2][1:]

    def tors(self):
        return self[3]
    
    def fris(self):
        return self[4]
    
    def ID(self):
        return self[5]
    
    def bmrID(self):
        return self[6]
        
    def setStatistics(self):
        #first transform lists to (nd)arrays
        self.dlst  =numpy.array(self.dlst)
        self.shifts=numpy.array(self.shifts)
        #do statistics
        self.dmean=self.dlst.mean()
        self.dstd= self.dlst.std()
        self.shmean=self.shifts.mean(axis=1)
        self.shstd =self.shifts.std(axis=1)

    def writeData(self,outfile):
        shs=self.shifts()
        frs=self.fris()
	m=self.tors()
	tup=()
	for i in range(len(m[0])):tup+=(m[0][i],m[1][i])
        lin0 ='    %6.3f %7.3f %7.3f %2s %5s'%(self.d(),shs[0],shs[1],self.sec(),self.cntr())
	lin0+='%7.2f%7.2f%7.2f%7.2f%7.2f%7.2f%7.2f%7.2f'%tup
        lin0+='%4s %4s %5s %4s'%(frs[0],frs[1],self.ID(),self.bmrID())
        outfile.write(lin0+'\n')
##        stlin ='%6.3f %7.3f %7.3f'%(self.dmean,self.shmean[0],self.shmean[1])
##        stlin2='%6.3f %7.3f %7.3f'%(self.dstd ,self.shstd[0], self.shstd[1])
##        outfile.write(stlin+'\n')
##        outfile.write(stlin2+'\n')


class OrderedCorEntry3(OrderedCorEntry):

    def __init__(self,key,atns,sec,val):
        list.__init__(self,val)
        #parent information
        self.reskey=key
        self.atnames=atns
	self.sec=sec
        #sec,cntr,vec,fris,ID,bmrID=val

    def d(self):
        return self[2]
    

def getChi1RefAt(res):
  try:
    if res.res_name in ['ARG','ASP','ASN','GLU','GLN','HIS','LEU','LYS','MET']:
        refat=res['CG']
    elif res.res_name in ['VAL','ILE']:
        refat=res['CG1']
    elif res.res_name=='CYS':
        refat=res['SG']
    elif res.res_name=='SER':
        refat=res['OG']
    elif res.res_name=='THR':
        refat=res['OG1']
    else:return None
    return refat
  except KeyError:return None


class IntraEntry:

    def __init__(self,res,si,fri,flankRes,cntr,ID):
        self.atnames=  [[],[],[]]
        self.namedicts=[{},{},{}]
        try:self.id=aa31dict[res.res_name]+si
	except KeyError:self.id='X'+si
        self.contextResidues=cntr
        self.ID=ID
        self.fri=fri
        elems=['H','C','N']
        edict={'H':0, 'C':1, 'N':2}
        self.Ds=[]
	#torsion angles
	try:phi=calc_torsion_angle(flankRes[0]['C'],res['N'],res['CA'],res['C'])*57.29577
	except KeyError:phi=999;print 'phi',res,'WARNING: Keyrror flaking res.:', flankRes[0]
	try:psi=calc_torsion_angle(res['N'],res['CA'],res['C'],flankRes[1]['N'])*57.29577
	except KeyError:psi=999;print 'psi',res,'WARNING: Keyrror flaking res.:', flankRes[1]
	try:ome=calc_torsion_angle(flankRes[0]['CA'],flankRes[0]['C'],res['N'],res['CA'])*57.29577
	except KeyError:ome=999;print 'ome',res,'WARNING: Keyrror flaking res.:', flankRes[0]
	#get chi1
	refat=getChi1RefAt(res)
	if refat==None:chi1=999
	else:
            try:chi1=calc_torsion_angle(res['N'],res['CA'],res['CB'],refat)*57.29577
            except KeyError:chi1=999;print 'chi1',res,'WARNING: chi1 cannot be calculated'
	self.torsions=(phi,psi,ome,chi1)
	#get atom names
        count=[-1,-1,-1]
        for at in res:
          if at.element in elems:
            eind=edict[at.element]
            count[eind]+=1
            ##print '%4s %7.3f %2d %2d'%(at.name,at.shift[0],count[eind],eind)
            self.atnames[eind].append(at.name)
            self.namedicts[eind][at.name]=count[eind]
            self.counts=numpy.array(count)+numpy.ones(len(elems))
        for i in range(2):
            D=numpy.zeros((len(self.atnames[i]),len(self.atnames[i])))
            for ni in range(len(self.atnames[i])):
                n0=self.atnames[i][ni]
                at0=res[n0]
                for ni1 in range(ni+1,len(self.atnames[i])):
                    n1=self.atnames[i][ni1]
                    at1=res[n1]
		    dist=calc_distance(at0,at1)
                    D[ni][ni1]=dist
                    D[ni1][ni]=dist
            self.Ds.append(D)

    def writeData(self,outfile,verb=False,simple=True,writeTors=False,edat=False):
        elems=['H','C','N']
        edict={'H':0, 'C':1, 'N':2}
        for k in range(2):
            clinD ='!begin center residue intra '+elems[k]+'distances BI'+elems[k]+'D tag'
            outfile.write(clinD+'\n')
            linD ='BI'+elems[k]+'D '
            linD+='%2d'%len(self.atnames[k])
            outfile.write(linD+'\n')
            if verb:print linD
	    linj=' '*14
            outfile.write('{\n')
	    for cat in self.atnames[k]:
		linj+=' %5s '%cat
            outfile.write(linj+'\n')
	    D=self.Ds[k]
            if verb:print D
            for v in range(len(D)):
		    vec=D[v]
                    vlin=' '*4+'%4s '%self.atnames[k][v]
		    vlin+=' (i) '
                    for num in vec:
                        vlin+='%7.3f'%num
                    if verb:print vlin
                    outfile.write(vlin+'\n')
            outfile.write('}\n')
            outfile.write('EI'+elems[k]+'D\n')
            outfile.write('!end center residue intra '+elems[k]+'distances '+'EI'+elems[k]+'D tag\n')
        if writeTors:
            clin ='!begin torsions center residue BTCR tag'
            outfile.write(clin+'\n')
            lin  ='BTCR'
            outfile.write(lin+'\n')
            outfile.write('{\n')
	    tnames=['phi','psi','omega','chi1']
            for j in range(len(self.torsions)):
                if 0<=self.torsions[j]<=360:
                    linj='%6s%7.2f'%(tnames[j],self.torsions[j])
                    outfile.write(linj+'\n')
            outfile.write('}\n')
            outfile.write('ETCR center residue\n')
            outfile.write('!end torsion ETCR tag\n')
	if edat:
            outfile.write('EDAT\n')
            outfile.write('!end data EDAT tag\n')


class CorEntry:

    def __init__(self,ress,sis,fris,flankRes,cntr,ID,
                 bmrID=None,inc=1,rgEnt=None,rdssp=None,het=False):
        num=len(ress)
        self.atnames=  [[[],[],[]] for i in range(num)]
        self.torsions= []#phi,psi,omega,chi1
        self.namedicts=[[{},{},{}] for i in range(num)]
        if bmrID<>None:
           self.shifts=[[[],[],[]] for i in range(num)]
           self.notes= [[[],[],[]] for i in range(num)]
        self.contextResidues=cntr
        self.ID=ID
        self.bmrID=bmrID
        self.fris=fris
        self.Ds=[]
        self.counts=[]
        self.setTorsions_and_id(ress,sis,flankRes)#also sets self.id
        self.setNames(ress,bmrID)#also puts shifts if bmrID<>None
	##if isinstance(self,CorSEEntry) and fris[0]=='51':
	##    print 'Test51',self.atnames,self.shifts
	self.setDistanceMatrices(ress,het=het)
	self.inc=inc
	self.rgEnt=rgEnt
	if rdssp<>None:
            self.rdsspEnt=rdssp
            print 'SESHCOR %4s'%self.fris[0],rdssp,round(rgEnt.Rrel,3)

    def getSideChainTorsions(self,res=None,doreturn=False):
        scTorsionAtoms = {}
        scTorsionAtoms['GLY'] = []
        scTorsionAtoms['ALA'] = []
        scTorsionAtoms['SER'] = [('CHI1',('N', 'CA', 'CB', 'OG')),
                                 ('CHI2',('CA','CB', 'OG', 'HG'))]
        scTorsionAtoms['THR'] = [('CHI1' , ('N' , 'CA', 'CB', 'OG1')),
                                 ('CHI21', ('CA', 'CB', 'OG1', 'HG1'))]
        scTorsionAtoms['LYS'] = [('CHI1', ('N',  'CA', 'CB', 'CG' )),
                                 ('CHI2', ('CA', 'CB', 'CG', 'CD' )),
                                 ('CHI3', ('CB', 'CG', 'CD', 'CE' )),
                                 ('CHI4', ('CG', 'CD', 'CE', 'NZ' ))]
        scTorsionAtoms['CYS'] = [('CHI1', ('N',  'CA', 'CB', 'SG')),
                                ('CHI2', ('CA', 'CB', 'SG', 'HG'))]
        scTorsionAtoms['MET'] = [('CHI1', ('N',  'CA', 'CB', 'CG' )),
                                 ('CHI2', ('CA', 'CB', 'CG', 'SD' )),
                                 ('CHI3', ('CB', 'CG', 'SD', 'CE' ))]
        scTorsionAtoms['VAL'] = [('CHI1',  ('N',  'CA', 'CB',  'CG1' ))]
        scTorsionAtoms['ILE'] = [('CHI1',  ('N',  'CA',  'CB',  'CG1')),
                                 ('CHI21', ('CA', 'CB',  'CG1', 'CD1'))]
        scTorsionAtoms['LEU'] = [('CHI1',  ('N',  'CA',  'CB',  'CG'   )),
                                 ('CHI2',  ('CA', 'CB',  'CG',  'CD1'  ))]
        scTorsionAtoms['ASP'] = [('CHI1',  ('N',  'CA', 'CB',  'CG'  )),
                                 ('CHI2',  ('CA', 'CB', 'CG',  'OD1' ))]
        scTorsionAtoms['ASN'] = [('CHI1',  ('N',  'CA', 'CB',  'CG'  )),
                                 ('CHI2',  ('CA', 'CB', 'CG',  'OD1' ))]
        scTorsionAtoms['GLU'] = [('CHI1',  ('N',  'CA', 'CB',  'CG'  )),
                                 ('CHI2',  ('CA', 'CB', 'CG',  'CD'  )),
                                 ('CHI3',  ('CB', 'CG', 'CD',  'OE1' ))]
        scTorsionAtoms['GLN'] = [('CHI1',  ('N',  'CA', 'CB',  'CG'  )),
                                 ('CHI2',  ('CA', 'CB', 'CG',  'CD'  )),
                                 ('CHI3',  ('CB', 'CG', 'CD',  'OE1' ))]
        scTorsionAtoms['ARG'] = [('CHI1',  ('N',  'CA', 'CB',  'CG'  )),
                                 ('CHI2',  ('CA', 'CB', 'CG',  'CD'  )),
                                 ('CHI3',  ('CB', 'CG', 'CD',  'NE'  )),
                                 ('CHI4',  ('CG', 'CD', 'NE',  'CZ'  ))]
        scTorsionAtoms['PRO'] = []
        scTorsionAtoms['HIS'] = [('CHI1',  ('N',  'CA', 'CB', 'CG'  )),
                                 ('CHI2',  ('CA', 'CB', 'CG', 'ND1' ))]
        scTorsionAtoms['PHE'] = [('CHI1',  ('N',  'CA', 'CB', 'CG' )),
                                 ('CHI2',  ('CA', 'CB', 'CG', 'CD1'))]
        scTorsionAtoms['TYR'] = [('CHI1',   ('N',   'CA', 'CB', 'CG' )),
                                 ('CHI2',   ('CA',  'CB', 'CG', 'CD1')),
                                 ('CHI6',   ('CE1', 'CZ', 'OH', 'HH' ))]
        scTorsionAtoms['TRP'] = [('CHI1',  ('N',  'CA', 'CB', 'CG' )),
                                 ('CHI2',  ('CA', 'CB', 'CG', 'CD1'))]
	if doreturn:return scTorsionAtoms
        #above is definition of all side chains torsions for all residues
        #taken from xplor-NIH
        chi1=999;scts={}
        try:sctlst=scTorsionAtoms[res.res_name]
	except KeyError:sctlst=[]
        ##print sctlst
        try:
            for tup in sctlst:
                tor,atlst=tup
                ##print tor,atlst
                try:
                    ats=tuple([res[at] for at in atlst])
                    if tor=='CHI1':
                        chi1     =calc_torsion_angle(*ats)*57.29577
                    else:
                        scts[tor]=calc_torsion_angle(*ats)*57.29577
                except KeyError: pass #torsion not set / not defined
            ##print chi1,scts
        except ValueError:print 'WARNING ValueError:',res.res_name
        return chi1,scts
            
    getscdct = staticmethod(getSideChainTorsions)

    def setTorsions_and_id(self,ress,sis,flankRes):
        self.id=''
        for i in range(len(ress)):
            try:self.id+=(aa31dict[ress[i].res_name]+sis[i])
	    except KeyError:self.id+=('X'+sis[i])
	    #torsion angles
	    if flankRes[i][0]<>'n':#n is N-terminal
                try:phi=calc_torsion_angle(flankRes[i][0]['C'],ress[i]['N'],ress[i]['CA'],ress[i]['C'])*57.29577
                except KeyError:phi=999;print 'phi',ress[i],'WARNING: Keyrror flaking res.:', flankRes[i][0]
                try:ome=calc_torsion_angle(flankRes[i][0]['CA'],flankRes[i][0]['C'],ress[i]['N'],ress[i]['CA'])*57.29577
                except KeyError:ome=999;print 'ome',ress[i],'WARNING: Keyrror flaking res.:', flankRes[i][0]
            else: phi=999; ome=999
	    if flankRes[i][1]<>'c':#c is C-terminal
                try:psi=calc_torsion_angle(ress[i]['N'],ress[i]['CA'],ress[i]['C'],flankRes[i][1]['N'])*57.29577
                except KeyError:psi=999;print 'psi',ress[i],'WARNING: Keyrror flaking res.:', flankRes[i][1]
            else: psi=999
	    #get chi1 and other side chain torsions
            chi1,scts=self.getSideChainTorsions(ress[i])
##	    refat=getChi1RefAt(ress[i])
##	    if refat==None:chi1=999
##	    else:
##		try:chi1=calc_torsion_angle(ress[i]['N'],ress[i]['CA'],
##                                            ress[i]['CB'],refat)*57.29577
##		except KeyError:chi1=999
##	    self.torsions.append((phi,psi,ome,chi1))
	    self.torsions.append((phi,psi,ome,chi1,scts))
##	try:print 'TORS: %8.2f%8.2f%8.2f%8.2f'%self.torsions[0][:4]
##	except TypeError:print self.torsions[0]
	##print (self.id,'sdf')
	if len(self.id)>2:
            self.id=self.id[0]+self.id[2]+self.id[1]+self.id[3]

    def setNames(self,ress,bmrID):
        elems=['H','C','N']
        edict={'H':0, 'C':1, 'N':2}
        for i in range(len(ress)):
            count=[-1,-1,-1]
            for at in ress[i]:
		##if isinstance(self,CorSEEntry) and at.fragment_id=='51':print 'test51',at,at.shift
                if at.shift<>None or (bmrID==None and at.element in elems):
                    try:eind=edict[at.element]
		    except KeyError:
			print 'WARNING: no key',at.element,'for atom',at
			if at.element=='HE':
			    at.element='H'
			    eind=0
                    count[eind]+=1
                    ##print '%4s %7.3f %2d %2d'%(at.name,at.shift[0],count[eind],eind)
                    self.atnames[i][eind].append(at.name)
                    if bmrID<>None:
                        self.shifts[i][eind].append(at.shift[0])
                        self.notes[i][eind].append(at.shift[3:])#ambc and mirror_atom
                    self.namedicts[i][eind][at.name]=count[eind]
		    ##print self.shifts
            self.counts.append(numpy.array(count)+numpy.ones(len(elems)))
        ##print self.id,fris[0],fris[1],ID

    def setDistanceMatrices(self,ress,het=False):
	verb=False
        for i in range(2):
            D=numpy.zeros((len(self.atnames[0][i]),len(self.atnames[1][i])))
            for ni in range(len(self.atnames[0][i])):
                n0=self.atnames[0][i][ni]
                at0=ress[0][n0]
                for ni1 in range(len(self.atnames[1][i])):
                    n1=self.atnames[1][i][ni1]
                    at1=ress[1][n1]
                    D[ni][ni1]=calc_distance(at0,at1)
            self.Ds.append(D)
	if het and ress[0].res_name in aa31dict and ress[1].res_name in aa31dict:
	    if verb:print [res.res_name    for res in ress],
	    if verb:print [res.fragment_id for res in ress]
	    dcts={},{}
	    pcatnames=[getPharmaChrophores(aa31dict[ress[i].res_name]) for i in range(2)]
	    #TODO?:should be partitioned with O/N/S
	    for i in range(2):
	      for at in ress[i].iter_atoms():
	        if at.element in 'HCN':
		  dcts[i][at.name]=[]
		  for pcatn in pcatnames[1-i]:#can be an empty list!
		    try:
		      d=calc_distance(at,ress[1-i][pcatn])
		      dcts[i][at.name].append(d)
		    except KeyError:
		      print 'no such atom:',pcatn
		      dcts[i][at.name].append(None)
	    if verb:print dcts
	    cdcts={},{}
	    for i in range(2):
	      for at in ress[i].iter_atoms():
	        ##if at.element in 'HN':
	        if at.element in 'HCN': #should I ever recalculate - use also C!
		  cdcts[i][at.name]=[]
		  lst=cdcts[i][at.name]
		  for at1 in ress[1-i].iter_atoms():
	            if at1.element=='C' and not at1.name in ['C','CA']:#side chain carbon
		      d=calc_distance(at,at1)
		      lst.append(d)
		  cdcts[i][at.name]=sum(array(lst)**-3),std(lst)
	    if verb:print cdcts
	    pcmat=numpy.zeros([len(pcatnames[i]) for i in range(2)])
	    for i,atni in enumerate(pcatnames[0]):
	      try:
		ati=ress[0][atni]
	        for j in range(len(pcatnames[1])):
		  try:
		    atnj=pcatnames[1][j]
		    atj=ress[1][atnj]
		    pcmat[i,j]=calc_distance(ati,atj)
		  except KeyError:
		    print 'no pcatom (j)',pcatnames[1][j]
		    #pcmat[i,j]=0.0 still!
	      except KeyError:
		    print 'no pcatom (i)',atni
	    if verb:print pcmat
	    self.dists=(dcts,cdcts,pcmat)

    def getAveDist(self,eint):
	D=self.Ds[eint]
	Dsum=0.0
	for i in range(len(D)):
	    for j in range(len(D[i])):
		Dsum+=log(D[i,j])
	return exp(Dsum/len(D)/len(D[0]))

    def repairDs(self):
	self.Ds=[]
	for i in range(2):
            D=numpy.ones((len(self.atnames[0][i]),len(self.atnames[1][i])))*self.caca
            self.Ds.append(D)

    def getAverages(self):
        ##print 'Ds:',self.Ds
        try:m=self.Ds[1]#carbon distance matrix
        except TypeError:print self.Ds
	Dsum=0.0
	Dmin=999
	for i in range(len(m)):
	    for j in range(len(m[i])):
		Dsum+=m[i,j]
		Dmin=min(Dmin,m[i,j])
		if m[i,j]<1:print 'warning d =',m[i,j]
	self.Dmin=Dmin
	self.Dave=Dsum/len(m)/len(m[0])
	return self.Dave,Dmin
        
    def writeData_old(self,outfile,verb=False):
        elems=['H','C','N']
        edict={'H':0, 'C':1, 'N':2}
        line0='%4s %3s %3s %5s'%(self.id,self.fris[0],self.fris[1],self.ID)
        outfile.write('begin data '+line0+'\n')
        if verb:print line0
        for i in range(2):
            for k in range(len(elems)):
                lin ='begin '+elems[k]+'shifts '
                lin+='%3s %2d'%(self.fris[i],len(self.atnames[i][k]))
                if verb:print lin
                outfile.write(lin+'\n')
                for j in range(len(self.atnames[i][k])):
                    linj='%2d %4s %7.3f'%(j,self.atnames[i][k][j],self.shifts[i][k][j])
                    if verb:print linj
                    outfile.write(linj+'\n')
                if verb:print
                outfile.write('end '+elems[k]+'shifts\n')
        for k in range(2):
            linD ='begin '+elems[k]+'distances '
            linD+='%2d %2d'%(len(self.atnames[0][k]),len(self.atnames[1][k]))
            outfile.write(linD+'\n')
            if verb:print linD
            for vec in self.Ds[k]:
                vlin=''
                for num in vec:vlin+='%7.3f'%num
                if verb:print vlin
                outfile.write(vlin+'\n')
            outfile.write('end distances\n')
            outfile.write('end data\n')
        
    def writeData(self,outfile,verb=False,header=True):
        elems=['H','C','N']
        edict={'H':0, 'C':1, 'N':2}
        line0='%4s %3s %3s %5s %5s %4s'%(self.id,self.fris[0],self.fris[1],
                                     self.contextResidues,self.ID,self.bmrID)
        outfile.write('!begin data (i,i+'+str(self.inc)+') BDAT'+str(self.inc)+' tag\n')
        outfile.write('BDAT'+str(self.inc)+' '+line0+'\n')
        if verb:print line0
        for i in range(2):
            clin ='!begin shifts fragment'+str(i)+' BSF tag'
            outfile.write(clin+'\n')
            lin  ='BSF fragment'
            cnti=self.counts[i];cnsum=sum(cnti)
##            print cnti,cnsum
            tup=tuple([i]+list(cnti)+[cnsum])
##            print tup
            lin+='%1d %2d %2d %2d %2d'%tup
            if verb:print lin
            outfile.write(lin+'\n')
            outfile.write('{\n')
            for k in range(len(elems)):
                for j in range(len(self.atnames[i][k])):
                    linj='%2d %1s %4s %7.3f'%(j+1,elems[k],self.atnames[i][k][j],self.shifts[i][k][j])
                    if verb:print linj
                    outfile.write(linj+'\n')
                if verb:print
            outfile.write('}\n')
            outfile.write('ESF fragment '+str(i)+'\n')
            outfile.write('!end shifts ESF tag\n')
            clin ='!begin torsions fragment'+str(i)+' BTF tag'
            outfile.write(clin+'\n')
            lin  ='BTF fragment '+str(i)
            outfile.write(lin+'\n')
            outfile.write('{\n')
	    tnames=['phi','psi','omega','chi1']
            for j in range(len(self.torsions[i])):
                if 0<=self.torsions[i][j]<=360:
                    linj='%6s%7.2f'%(tnames[j],self.torsions[i][j])
                    outfile.write(linj+'\n')
            outfile.write('}\n')
            outfile.write('ETF fragment '+str(i)+'\n')
            outfile.write('!end torsion ETF tag\n')
		
        for k in range(2):
	  if len(self.atnames[0][k])>0 and len(self.atnames[1][k])>0:
            clinD ='!begin '+elems[k]+'distances B'+elems[k]+'D tag'
            outfile.write(clinD+'\n')
            linD ='B'+elems[k]+'D '
            linD+='%2d %2d'%(len(self.atnames[0][k]),len(self.atnames[1][k]))
            outfile.write(linD+'\n')
            if verb:print linD
            outfile.write('{\n')
            for vec in self.Ds[k]:
                vlin=''
                for num in vec:vlin+='%7.3f'%num
                if verb:print vlin
                outfile.write(vlin+'\n')
            outfile.write('}\n')
            outfile.write('E'+elems[k]+'D\n')
            outfile.write('!end '+elems[k]+'distances '+'E'+elems[k]+'D tag\n')
        outfile.write('EDAT\n')
        outfile.write('!end data EDAT tag\n')

##SCHdct=CorEntry.getscdct(0,doreturn=True)


class Packing:
   
    def __init__(self,packi):
	ps=[6,3,2,1]
	##print packi
	sumrall ,sumrsc ,sumrout ,minsums =packi[1] # to all
	sumrallb,sumrscb,sumroutb,minsumsb=packi[0] # to CB
	#from: all sidechain outer   min
	result=[[],[]]
	if minsums==None:#GLY:
	  self.major=[None,None,None]
	  return None
	else:
	  for i in range(2):
	    for sumrs in [sumrall,sumrsc,sumrout,minsums]:
		try:result[i].append(sumrs[i]**(-1.0/ps[i]))
		except ZeroDivisionError:
		    print 'WARNING: ZeroDivisionError',sumrs[i]
		    self.major=[None,None,None]
		    return None
	  try:dsumroutb=[sumroutb[i]**(-1.0/ps[i]) for i in range(4)]
	  except ZeroDivisionError:
		print 'WARNING: ZeroDivisionError',sumroutb[i]
		self.major=[None,None,None]
		return None
	self.to_all=thres(numpy.array(result),10.0)#2*4
	self.to_cb_from_out=thresAr(numpy.array(dsumroutb),10.0)
	self.major=(self.to_all[1][2],self.to_cb_from_out[1],self.to_cb_from_out[3])
	
    def getWrappedProb(self,dcts,gss,resname,pd,sepc,cut):
	#not strictly a method for class Packing...
	if gss=='S':gss='E'#conversion
	sepcs=sorted(dcts[gss][resname][pd].keys())
	try:ind=sepcs.index(sepc)
	except ValueError:
	    for i,sc in enumerate(sepcs):
		if sepc>sc:break
	    mindiff=1000
	    for j in [i,i-1]:
		diff=abs(sepcs[j]-sepc)
		if diff<mindiff:
		    mindiff=diff
		    ind=j
	firstsepc=sepcs[ind]
        am,astd,gm,gstd,pExp,cnt=dcts[gss][resname][pd][firstsepc]
	if gstd==0.0: print 'WARNING: first gstd==0'
	lgm=log(gm)
        if cnt>=cut:return lgm,gstd
	print 'wrapping...'
	sumgm=lgm*cnt
	sumg2=(gstd**2)*cnt+lgm**2
	tot=cnt
	tryed=1
	while tot<cut:
	    for n in [-1,1,-2,2]:#was [-1,1]
		indn=ind+n
		if indn>0 and indn<len(sepcs):
		    sepcn=sepcs[indn]
        	    am,astd,gm,gstd,pExp,cnt=dcts[gss][resname][pd][sepcn]
	    	    if gstd==0:print 'WARNING: gstd==0',n,cnt
	    	    tot  +=cnt
	    	    tryed+=1
		    lgm   =log(gm)
		    sumgm+=lgm*cnt
		    sumg2+=((gstd**2)*cnt+lgm**2)
	    if tryed==len(sepcs):
		print 'WARNING: all sepc codes summed',tot,tryed
		break
	return sumgm/tot,sqrt((sumg2-(sumgm/tot)**2)/tot)


class CorSEEntry(CorEntry):

    def setDistanceMatrices(self,ress,het=False):
        pass

    def supplyPack(self,packi,verb=True):
	self.packsums=packi[:2]
	dct={}
	hbs={}
	for tup in packi[2]:
	    nam0=tup[0].name
	    if not nam0 in dct:dct[nam0]=[]
	    for dist,at in tup[1]:
		dct[nam0].append((dist,_Atom(at)))
	    if nam0 in ['H','HA']:#only FROM donor!
		res0=tup[0].get_fragment()
		if verb:print 'showing Hbond-dists:',self.ID,self.id,self.fris,len(tup[1])
		tup[1].sort()
		for x in tup[1]:
		    nam1=x[1].name
		    ##if (nam0<>'O' and nam1=='O') or (nam0=='O' and nam1<>'O'):
		    if nam1=='O':
		    #should be nam1[0]=='O' and adding nam1 to the hbond vars
		      if x[0]<4.0:
			res1=x[1].get_fragment()
			fri1=x[1].fragment_id
			print fri1,res1
			if nam0=='H':   D=res0['N']
			elif nam0=='HA':D=res0['CA']#donor heavy atom in general
			H=tup[0]
			C=res1['C']
			O=x[1]
			angN=calc_angle(D,H,O)*57.29577
			angC=calc_angle(H,O,C)*57.29577
			dihe=calc_torsion_angle(D,H,O,C)*57.29577
			nodist=calc_distance(D,O)
			if not nam0 in hbs:hbs[nam0]=[]
			hbs[nam0].append((fri1,nam0,x[0],nodist,angN,angC,dihe))#should also append res_name
			delta=abs(int(self.fris[0])-int(fri1))
			if verb:print '%3d'%delta,
			if verb:print 'HBOND? %3s'%self.fris[0],
			if verb:print '%2s %s %6.3f %6.3f %7.3f %7.3f %8.3f'%hbs[nam0][-1]
	##self.hetDict=dct#fylder enormt meget!
	self.hbonds=hbs
	##self.analyzePack()

    def analyzePack(self,verb=False):
	packi=self.packsums
	ps=[6,3,2,1]
	rgent=self.rgEnt
	rdssp=self.rdsspEnt
	##print packi
	sumrall ,sumrsc ,sumrout ,minsums =packi[1] #all
	sumrallb,sumrscb,sumroutb,minsumsb=packi[0] #CB
	if minsums<>None:#GLY:
	  if verb:print 'TJEK',self.id,
	  for i in range(2):
	    for sumrs in [sumrall,sumrsc,sumrout,minsums]:
	        if verb:print '%6.3f' % sumrs[i]**(-1.0/ps[i]),
	  dsumroutb=[sumroutb[i]**(-1.0/ps[i]) for i in range(4)]
	  if verb:print '%6.3f%6.3f%6.3f%6.3f'%tuple(dsumroutb),
	  if verb:print '%6.3f %4d'%(rgent.Rrel,rdssp.solventAcc)
	#all    ,sidechain, outer,min
	#p=[6,3,2,1] for each item
	
    def updatePacking(self):
	self.pack=Packing(self.packsums)
	##self.isNotPacked=self.pack.major[1]>3.0
	self.isNotPacked=self.pack.major[2]>0.75
	#tentative definition
	pack=self.pack.major[2]
	if pack<>None:
	    self.lpack=log(pack)
	else:
	    self.lpack=None

    def writeData(self,outfile):
	rgent=self.rgEnt
	rgent.updateSE(1.0)
	rdssp=self.rdsspEnt
	rdssp.updateHBs(-1.5)
	rdssp.updateSE(50.0)
        Es=rdssp.energies
        Hbs=rdssp.hBondDeltas
	first=(rdssp.isExposed,rgent.isExposed,rdssp.isN_Hbonded,rdssp.isCo_Hbonded,
               rdssp.isAntiParallel,rdssp.isParallel,Es[0],Es[1])
	try:chi1=self.torsions[3]
	except IndexError:chi1=999
	lin0='%1d %1d %1d %1d %1d %1d %5.2f %5.2f'%first
	cnts=self.counts
        atlst=[['H','HA'],['CA', 'CB', 'CD1', 'CG1', 'CG2','C'],['N']]
	if cnts[0][1]>0:
	  totcnt=0
	  shlst=[]
	  for j in range(3):
	    namdct=self.namedicts[0][j]
	    atns=self.atnames[0][j]
	    cshifts=self.shifts[0][j]
	    for atn in atlst[j]:
		if atn in namdct:
		    atnum=namdct[atn]
		    shift=cshifts[atnum]
		    totcnt+=1
		else:shift=999
		shlst.append(shift)
	  shlin=' %2d %6.2f %6.2f %6.2f %6.2f %6.2f %6.2f %6.2f %6.2f %6.2f'%tuple([totcnt]+shlst)
	  outfile.write(lin0+shlin+'\n')		

    def putVal2dct(self,sdct,atlst,s):
        cnts=self.counts
        totcnt=cnts[0][0]+cnts[0][1]+cnts[0][2]
        if totcnt>0:
          for j in range(3):
            namdct=self.namedicts[0][j]
            shs=self.shifts[0][j]
            for atn in atlst[j]:
              if atn in namdct:
                atnum=namdct[atn]
                shift=shs[atnum]
		if shift==None:print 'WARNING: no shift',self.ID
		elif shift==numpy.nan:print 'WARNING: no shift',self.ID
		##elif shift<0:print 'WARNING: no shift',shift,self.ID
                sdct.put(s,atn,shift)

    def getShift(self,atn,elem,subt=True,sestat=None,torslst=None):
	    ##print dir(self)
            edict={'H':0, 'C':1, 'N':2}
            namdct=self.namedicts[0][edict[elem]]
            shs=self.shifts[0][edict[elem]]
            if atn in namdct:
                atnum=namdct[atn]
		if shs[atnum]==None:return None
		if subt:
		  if self.predShifts[elem][atn]==None:
		    ##print 'skipped shift:',shs[atnum],self.deleted
		    return None#shifts is "effectively deleted"
		  if sestat<>None:
		    if torslst==None:
			##print 'warning: torslst in None => using all available!'
			torslst=sestat.tckdct.keys()
		    corr=sestat.getSubtractionTorsions(elem,atn,self,torslst)
		  else:corr=0.0
		  if subt<>'mean':
		    for k in self.hbcorr:corr+=self.hbcorr[k]
	  	    corr+=self.resmodcorr
	  	    try:corr+=self.paccorr
	  	    except AttributeError:print 'WARNING: no paccorr',self
		    corr+=sum(self.flankcorrs)
		    corr+=sum(self.contsscorr)
		    #a term for packing?
		  ##print shs[atnum],self.predShifts[elem][atn],corr
		  return shs[atnum]-self.predShifts[elem][atn]-corr
		  ##return (shs[atnum]-self.predShifts[elem][atn]-corr)**2
                else:   return shs[atnum]
		##elif shift<0:print 'WARNING: no shift',shift,self.ID

    def convertShift2Error(self,error,elem,atn):
	self.predShifts[elem][atn]=0.0
	self.setShift(atn,elem,log(error**2))

    def convdmin(self,k):
	if   k==-1:  return -log(20)
	elif k==0:   return 0.0
	elif k<0:    return -log(5.0)
	elif k>20: return -log(15)
	else:return -log(k)

    def getrandvars(self):
	sdists=self.bdist
	if sdists==None:sdists=-9,-9
	try:bend=self.allTorsions[0][24]
	except IndexError:
	  print 'WARNING: no bend torsion',self
	  bend=-99
	try:scdm3=self.packnew[1]
	except AttributeError:
	  print 'WARNING: no packing data for key:',self.id,self.ID,self.fris[0]
	  scdm3=-77
	oldhbener=sum(self.rdsspEnt.energies)
	newener=0.0
	print self.hbonded
	for donat in 'HO':
	    if donat in self.hbonds:
		hlst=self.hbonds[donat]
		for i in range(len(hlst)):
		  tup=hlst[i]
		  fri1,donati,hdist,nodist,angN,angC,dihe=tup
		  delta=abs(int(self.fris[0])-int(fri1))
		  if delta>1:
	    	    newener+=estimateHBener(hdist,angC,angN)
	##print 'cmphbe',oldhbener,newener
	return min(sdists),max(sdists),bend,scdm3,newener

    def setrandscore(self,sdmin,pack,hbener,weights):
	cd=self.convdmin(sdmin)
        lhbe=log(1-hbener*10)
	lpack=log(pack)
	self.randscore=sum(array((cd,lhbe,lpack))*weights)
	print 'vars',sdmin,pack,hbener,cd,lhbe,lpack,weights,self.randscore

    def showAtoms(self):
	'showingatoms'
	for k in range(3):
            namdct=self.namedicts[0][k]
            ##shs   =self.shifts[0][k]
            for atn in namdct:
		print atn,
	    print '---',
	print

    def deleteIrrelevantShifts(self,elem,atn0):
        elems='HCN'
	ei=elems.index(elem)
        print self.shifts[0][ei]
        print self.shifts[0][ei][self.namedicts[0][ei][atn0]]
	for k in range(3):
            namdct=self.namedicts[0][k]
            for atn in namdct:
		if k<>ei or atn<>atn0:
            	    print self.shifts[0][k],namdct[atn]
            	    print self.shifts[0][k][namdct[atn]]
            	    del self.shifts[0][k][namdct[atn]]
        #only one lefts is: self.shifts[0][ei][namdct[atn0]]
	print self.shifts[0]
        self.shift=self.shifts[0][ei][self.namedicts[0][ei][atn0]]

    def deleteSidechainShifts(self):
        backboneatoms=(('H','HA'),('C','CA','CB'),('N'))
	for k in range(3):
            namdct=self.namedicts[0][k]
            for atn in namdct:
		if not atn in backboneatoms[k]:
		  if not (k==0 and ('HA' in atn or 'HB' in atn)):
            	    ##print self.shifts[0][k],namdct[atn]
            	    ##print self.shifts[0][k][namdct[atn]]
            	    self.shifts[0][k][namdct[atn]]=None#free memory!
		  ##else:print 'NOTE: not removing shift for',atn

    def iter_otheratns(self):
        elems='HCN'
	for k in range(3):
            namdct=self.namedicts[0][k]
            for atn in namdct:
		yield elems[k],atn

    def modifyShifts(self,ambdct,metdct,avedct,aa):
        elems='HCN'
	for pair in ambdct:
	  gentyp=ambdct[pair]
	  elem=elems.index(gentyp[0])
          namdct=self.namedicts[0][elem]
	  if aa=='G':
	    if '1HA' in namdct:
	      ##print 'found 1HA',self
	      namdct['HA']=namdct['1HA']
	      if not 'HA' in avedct:avedct['HA']=SubContainer()
	      shHA=self.shifts[0][0][namdct['1HA']]
	      avedct['HA'].update(shHA)
	    if '2HA' in namdct:
	      shHA2=self.shifts[0][0][namdct['2HA']]
              cnum=len(self.shifts[0][1])##self.counts[0][1]
              self.shifts[0][1].append(shHA2)
              self.notes[0][1].append(-1)
              self.namedicts[0][1]['CB']=cnum#put the HA2 shift in CB Gly slot
	      if not 'CB' in avedct:avedct['CB']=SubContainer()
	      avedct['CB'].update(shHA2)
	  elif pair[0] in namdct and pair[1] in namdct:
	    ##print 'Pair:',pair,gentyp,
	    shifts=[self.shifts[0][elem][namdct[p]] for p in pair]
	    ##print shifts
	    self.shifts[0][elem][namdct[pair[0]]]=average(shifts)
	    self.shifts[0][elem][namdct[pair[1]]]=abs(shifts[1]-shifts[0])
	    namdct[gentyp]=namdct[pair[0]]
	    namdct['D'+gentyp]=namdct[pair[1]]
	    if not gentyp in avedct:avedct[gentyp]=SubContainer()
	    avedct[gentyp].update(average(shifts))
	    if not 'D'+gentyp in avedct:avedct['D'+gentyp]=SubContainer()
	    avedct['D'+gentyp].update(abs(shifts[1]-shifts[0]))
	  ##for j in range(2):
	  ## if pair[j] in namdct:
	  ##  del namdct[pair[j]]

    def setShift(self,atn,elem,shift):
            edict={'H':0, 'C':1, 'N':2}
            namdct=self.namedicts[0][edict[elem]]
            self.shifts[0][edict[elem]][namdct[atn]]=shift
		
    def hasShift(self,elem,atn):
        edict={'H':0, 'C':1, 'N':2}
        namdct=self.namedicts[0][edict[elem]]
	return atn in namdct

    def getHBstatus(self,ss='S',donat='H'):
      if ss=='S':
	for donat in 'HO':
	    if not self.hbonded[donat]:return 0
        ##Hbs=self.rdsspEnt.hBondDeltas
        Hbs=self.hbondPartner['H'],self.hbondPartner['O']
        if   Hbs[0]==Hbs[1]:  return 1#anti-parallel
	elif Hbs[1]-Hbs[0]==2:return 2#parallel
	return -1
      if ss=='H':
	if not self.hbonded[donat]:return 0
        Hbi=self.hbondPartner[donat]
	return abs(int(self.fris[0])-Hbi)

    def setSideChainHbondStatus(self,d,hbres,i,lrIDS,dmax=3.5):
	##print 'TJEK:',self.id,self.ID,self.fris,lrIDS
	##if hbres in 'DNEQST':#incl Cys?
	  if d<dmax:self.schbonded=[d,hbres,i,self.fris[0],self.rms,lrIDS]#first member of tuple was True

    def calcSCHBvars(self,donat,Nname,atname,bstruc=None):
	try:lst=self.schbonded
	except AttributeError:lst=min(self.posschbonds[atname])
	print 'calculating schb angles:',lst
	aa=lst[1];num=lst[2];lrid=lst[5];hres=lst[3];rms=lst[4]
	donatn=getPharmaChrophores(aa)[num]
	if donat<>'O':
	  cdatn =getDonC(aa,donatn,donat)
	if bstruc==None:
	  idi=string.swapcase(lrid[0][:4])
	  name='pdb'+idi+'_H.ent'
	  print name,lrid,
	  bstruc=Bio.PDB.PDBParser().get_structure(idi,name)
	##print bstruc,len(bstruc)
	hind=list(lrid).index(hres)-1
	chs =[lrid[3+1-hind],lrid[3+hind]]
	fris=[int(lrid[1+1-hind]),int(lrid[1+hind])]
	print chs,fris
	##fris=[int(lrid[1+i]) for i in range(2)]
	try:ress=[bstruc[0][chs[i]][fris[i]] for i in range(2)]
	except KeyError:
	  print 'WARNING: KeyError:',lrid,chs
	  ##if len(bstruc[0])==1 and chs[0]<>chs[1]:
	  if chs[0]<>chs[1]:
	    print 'WARNING: chain confusion - trying biounit',chs
	    idi=string.swapcase(lrid[0][:4])
	    bstruc=Bio.PDB.PDBParser().get_structure(idi,idi+'_biounit_H.pdb')
	    if 'A' in chs:chs=['A','A']
	    elif ' ' in chs:chs=[' ',' ']
	  else:
	    for i in range(2):
	      if chs[i]=='A':chs[i]=' '
	ress=[bstruc[0][chs[i]][fris[i]] for i in range(2)]
	try:h=ress[1][donat]##;print h
	except KeyError:
	    print 'WARNING: no atom',donat,ress[1]
	    return None
	n=ress[1][Nname]
	don=ress[0][donatn]##;print don
	if donat<>'O':
	  dc =ress[0][cdatn]##;print dc
	dist=h-don;print dist,
	angi=measure_angle(n,h,don)*180/pi
	if donat<>'O':
	  angc=measure_angle(h,don,dc)*180/pi
	  dihe=measure_dihedral(n,h,don,dc)*180/pi
	else:angc=180.0;dihe=180.0
	print angi,angc,dihe,lst[0]
	##if atname in ['H','HA','C']:thr=0.1
	if atname in ['H','HA']:thr=0.1
	else:thr=2.0
        if abs(dist-lst[0])<thr:##0.1
	   return angi,angc,dihe,dist
	else:
	   print 'WARNING: disaggreement between calculated distances!',abs(dist-lst[0]),dist,lst[0]

    def getAllAtomDevs(self,shdct):
	dct={}
        for j,elem in enumerate('HCN'):
            namdct=self.namedicts[0][j]
            shs=self.shifts[0][j]
            for atn in namdct:
                atnum=namdct[atn]
                shift=shs[atnum]
	        if shift==None:pass##print 'WARNING: no shift',ent.ID
	        elif str(shift)=='nan':print 'WARNING: NaN shift',ent.ID
		else:
		 try:
		  stats=shdct[elem][atn]
		  dev  =(shift-stats[0])/stats[1]
		  dct[atn]=dev
		 except KeyError:pass##print 'WARNING no key:',atn
	return dct

    def selectEntry(self,atsel,prop,col):
	##print dir(self)
        rgent=self.rgEnt
        rdssp=self.rdsspEnt
        ##rgent.updateSE(1.0)
        ##rdssp.updateHBs(-1.5)
        ##rdssp.updateSE(50.0)
        for j in range(3):
            for atn in atsel[j]:
                if not atn in self.atnames[0][j]:
                    return False,False,0.0
        if prop=='chi1':
            ##print self.torsions
            try:chi1=self.torsions[0][3]
            except IndexError:chi1=None
            return True,chi1,eval(col)
        if col=='chi1':
            ##print self.torsions
            try:chi1=self.torsions[0][3]
            except IndexError:chi1=None
            return True,True,chi1
	if prop=='isNotPacked':
	    return True,self.isNotPacked,eval(col)
	if col =='isNotPacked':
	    return True,True,self.isNotPacked
        if eval(prop):
            ##return True,True,eval(col)
            return True,True,log(max(eval('self.'+col),0.1))
        return True,False,eval(col)

    def getValues(self,atsel,stat,maxats,tert,outfile):
        vals=[]
	dowarn=False
	warnat=None
        for j in range(3):
            namdct=self.namedicts[0][j]
            shs=self.shifts[0][j]
            for atn in atsel[j]:
                atnum=namdct[atn]
                shift=shs[atnum]
                if tert:
                    J=maxats[j].index(atn)
                    mean=stat[j][J][0]
                    std=stat[j][J][1]
                    ##print atn,mean
                    if mean==None:
                        print 'WARNING: no mean',atn,shift
                    else:
                        ##shift-=mean
                        vals.append(shift)
		        wsh=abs(shift/std)
			if wsh>4.0:
			    dowarn=True
			    warnat=atn
                        if outfile<>None:
                            outfile.write('%6.2f '%shift)
                else:vals.append(shift)
        return vals,dowarn,warnat

    def getPackLik(self,shift,binAves):
	result=[]
	for tup in binAves:
	    lpave,shave,shstd=tup
	    lik=normalP(shift,shave,shstd,1.0,norm=1) #from ira.py
	    result.append((lik,lpave))
	return result

    def getContLikRat(self,other,dct,aas,sss,fr,key):
       	##dct[key][ss1][elem][at][cat]=signif,nmean,nstd,shstd,newnum,len(shar),shmean
	self.contdct[fr]={},{}
	for j,elem in enumerate('HC'):
            namdcts=[this.namedicts[0][j] for this in (self,other)]
            shss=   [this.shifts[0][j]    for this in (self,other)]
            for atn0 in namdcts[0]:
	      if atn0 not in self.contdct[fr][0]:
		self.contdct[fr][0][atn0]={}
              for atn1 in namdcts[1]:
	        if atn1 not in self.contdct[fr][1]:
		  self.contdct[fr][1][atn1]={}
		atns=[atn0,atn1]
		print aas,atns
                atnums=[namdcts[i][atns[i]] for i in range(2)]
                shifts=[shss[i][atnums[i]]  for i in range(2)]
		skip=False
		for i in range(2):
		  if shifts[i]==None or str(shifts[i])=='nan':skip=True;break
		if not skip:
		  ##print keys
		  prodrat=1.0
		  for k in range(2):
		    ##print dct[aas[k]+sss[k]].keys()
		    ##print dct[aas[k]+sss[k]][sss[1-k]].keys()
		    ##print dct[aas[k]+sss[k]][sss[1-k]][elem].keys()
		    try:sdct=dct[aas[k]+sss[k]][sss[1-k]][elem][atns[k]]
		    except KeyError:
	    	      print 'WARNING: testat for res.',atns[k],aas[k]
	    	      sdct={}
		    print aas[k],aas[1-k],sdct.keys()
		    try:
	  	      vals=sdct[atns[1-k]]
	  	      signif,dmu,nstd,stdk,nN,nk,avek=vals
		      stdk=max(0.3,stdk)
		      ##if nN>=10:
		      if nN>=25:
		        pE_H=pylab.normpdf(shifts[k],avek+dmu,nstd)
		        pE  =pylab.normpdf(shifts[k],avek    , stdk)
		        rat=pE_H/pE
		        print 'rat %4s %-4s %-4s %7.3f %6.2f  %7.3f %7.3f %7.3f %4d %4d %9.5f'\
			     %(key,atns[k],atns[1-k],dmu,shifts[k],avek,nstd,stdk,nN,nk,rat)
		        prodrat*=rat
		    except KeyError:pass
		  self.contdct[fr][0][atn0][atn1]=prodrat
		  self.contdct[fr][1][atn1][atn0]=prodrat

    def getPackingLikelihod(self,statdct,ss,doshow=False,doprint=True,verb=False):
	lpars=[]
	totlikpdf=UniformPDF()
	cols='bgrcmky'
	cnt=0
	mark={'S':'s','H':'o','-':'v'}
        for j in range(3):
            namdct=self.namedicts[0][j]
            shs=self.shifts[0][j]
	    if verb:print sorted(namdct.keys())
	    if verb:print sorted(statdct['HCN'[j]].keys())
	    if verb:print shs
            for atn in namdct:
                atnum=namdct[atn]
                shift=shs[atnum]
		if shift==None:print 'WARNING: no shift',self.ID
		elif str(shift)=='nan':print 'WARNING: no shift',self.ID
		else:
		  if atn in statdct['HCN'[j]]:
		    if verb:print j,atn,cols[cnt%len(cols)],shift,
		    aveStats=statdct['HCN'[j]][atn]
	    	    binAves,allmean,allstd,N,slopeAve,slopeStd=aveStats
		    likDensVals=self.getPackLik(shift,binAves)
		    atlikpdf=ComblinPDF(likDensVals)
		    ##if self.fris[0]=='51':atlikpdf.show(cols[cnt%len(cols)]+'--')
		    totlikpdf*=atlikpdf
		    ##if self.fris[0]=='52':totlikpdf.show(cols[cnt%len(cols)])
		    if verb:print max(likDensVals)
		    lpars.append(max(likDensVals)[1])
		    cnt+=1
	totlikpdf.normalize()
	if False:##self.fris[0]=='51':
	    totlikpdf.show('k')
	    show()
	predlpack=totlikpdf.getMax()
	diff=self.lpack-predlpack
	pTrue=totlikpdf.getValue(self.lpack)
	pMax=totlikpdf.getValMax()
	pRat=pTrue/pMax
	Entrop=totlikpdf.entropy()
	##print 'rawpred:',self.lpack,predlpack,diff,Entrop,self.pack.major,pRat
	if doprint: print 'rawpred:',self.lpack,predlpack,diff,Entrop,pRat
	if doshow:
	  scatter([predlpack],[self.lpack],s=[Entrop*300.0],
		c=[0.01*eval(self.fris[0])],faceted=False,alpha=0.75,
		vmin=0.0,vmax=0.75,marker=mark[ss])
	return totlikpdf

    def getPackingPrior(self,dcts,dsspData,aa,ss,doshow=False,doprint=True):
	mark={'S':'s','H':'o','-':'v'}
        ssdict=dsspData.ssdict
        pd=SolventExposalDict.binVal(self.rgEnt.relPrimDist)
	sepc=dsspData.getSepCode(self.rgEnt.insNum,None)
        lgm,gstd=self.pack.getWrappedProb(dcts,ss,aa,pd,sepc,20)
	if str(gstd)=='nan':
	    print 'WARNING: gstd==NaN; setting to 0.5'
	    gstd=0.5
	elif gstd<0:
	    print 'WARNING: gstd<0; setting to 0.2'
	    gstd=0.2
	priorpdf=TruncNormalPDF(lgm,gstd)
	priorpdf.normalize()
	Entrop=priorpdf.entropy()
	pTrue=priorpdf.getValue(self.lpack)
	pMax=priorpdf.getValMax()
	pRat=pTrue/pMax
	if doprint: print 'priors:',self.lpack,lgm,lgm-self.lpack,Entrop,pRat,gstd
	##priorpdf.show('k')
	if doshow:
	  scatter([lgm],[self.lpack],s=[Entrop*300.0],
		c=[0.01*eval(self.fris[0])],faceted=False,alpha=0.75,
		vmin=0.0,vmax=0.75,marker=mark[ss])
	return priorpdf

    def analyzePosterior(self,numr,aa,ss,doprint=True,doshow=True):
	mark={'S':'s','H':'o','-':'v'}
	post=self.posterior
	predlpack=post.getMax()
	diff=self.lpack-predlpack
	Entrop=post.entropy()
	pTrue=post.getValue(self.lpack)
	pMax=post.getValMax()
	pRat=pTrue/pMax
	if doprint: print 'posteriors:',self.lpack,predlpack,diff,Entrop,pRat
	##post.show('k')
	if doshow:
	  scatter([predlpack],[min(1.7,self.lpack)],
		s=[numthr(250.0/(Entrop+0.0),2500,0.0,2500)],##,s=[Entrop*300.0],
		c=[0.01*numr],faceted=False,alpha=0.75,
		vmin=0.0,vmax=0.75,marker=mark[ss])
	return predlpack
	
    def cleanUp(self):
	#delete large attributes to free memory
	try:
	 del self.Ds
	 del self.packsums
	except AttributeError:pass
	self.deleteSidechainShifts()
	bbatns=['H','HA','CA','C','N','CB']
	try:
	 for atn in self.allpacknew.keys():
	    if not atn in bbatns:
		del self.allpacknew[atn]
	except AttributeError:pass
	try:
	  for aa in self.resmodvars.keys():
	   for atn in self.resmodvars[aa].keys():
	    if not atn in bbatns:
		del self.resmodvars[aa][atn]
	except AttributeError:pass

    def supplyAllDataEntry(self,bstruc):
	##print 'supplying data for entry:',self.fris,self.ID,self
	self.predShifts={'N':{},'C':{},'H':{}}
        backbonelst=[['C','CA'],['H','HA'],['C','C'],['N','N'],['C','CB'],['H','H']]
	for elem,atn in backbonelst:
	    self.predShifts[elem][atn]=0.0
	self.rms=-999#TODO find rms
	self.hbonded={}
        self.hbdata={}
        self.overdispersed=True
	self.isCis=-1
	if bstruc<>None:
	 for hatn in ['H','HA']:
	  if self.hasShift('H',hatn):
	    if hatn in self.posschbonds:
	      Nname={'H':'N', 'HA':'CA'}[hatn]
	      vals=self.calcSCHBvars(hatn,Nname,hatn,bstruc)
	      ##print vals
	      if vals<>None:
		angN,angC,dihe,dist=vals
		if angN>100 and angC>100:
		   self.posschbonds[hatn]=list(min(self.posschbonds[hatn]))
	           self.posschbonds[hatn].append(angN)
		   self.posschbonds[hatn].append(angC)
		else:
	           del self.posschbonds[hatn]
	      else:
	        del self.posschbonds[hatn]
	try:
	 if self.allTorsions<>None:
	  ##print self.allTorsions
	  for j in range(3):
	    ome=self.allTorsions[j][2]
	    if -30<=ome<30:
		self.isCis=j
	except AttributeError:
	    ##print 'WARNING: no attribute allTorsions',self.fris,self
	    self.allTorsions=None
	if self.id[0]=='C':
	    self.reduced=('CHI2' in self.torsions[0][4])
	    self.oxidized=(not self.reduced)
	if self.id[0]=='G':
	  try:
	    packdct=self.allpacknew
	    if '1HA' in packdct:
		packdct['HA']=packdct['1HA']
	    elif 'HA2' in packdct:
		packdct['HA']=packdct['HA2']
	  except AttributeError:pass
	self.cleanUp()


class CorSEEntry_bstruct(CorSEEntry):

    def setTorsions_and_id(self,ress,sis,flankRes):
        self.id=''
	res=ress[0];si=sis[0]
	##print dir(res)
        try:self.id+=(aa31dict[res.resname]+si)
	except KeyError:self.id+=('X'+si)
	##print self.id
	flres=flankRes[0]
	res=ress[0]
	if True:
	    if flres[0]<>'n':#n is N-terminal
                try:phi=measure_dihedral(flres[0]['C'],res['N'],res['CA'],res['C'])*57.29577
                except KeyError:phi=999##;print 'phi',res,'WARNING: Keyrror flaking res.:', flres[0]
                try:ome=measure_dihedral(flres[0]['CA'],flres[0]['C'],res['N'],res['CA'])*57.29577
                except KeyError:ome=999##;print 'ome',res,'WARNING: Keyrror flaking res.:', flres[0]
            else: phi=999; ome=999
	    if flres[1]<>'c':#c is C-terminal
                try:psi=measure_dihedral(res['N'],res['CA'],res['C'],flres[1]['N'])*57.29577
                except KeyError:psi=999##;print 'psi',res,'WARNING: Keyrror flaking res.:', flres[1]
            else: psi=999
	    ##print phi,psi,ome
	    #get chi1 and other side chain torsions
            chi1,scts=self.getSideChainTorsions(res)
	    self.torsions.append([phi,psi,ome,chi1,scts])
	if True:##flres[0]<>'n' and flres[1]<>'c':
	  vangs=getVirtualTorsion((flres[0],res,flres[1]))
	  self.virtAngs=vangs

    def putBends(self,chain,i,minresid,doreturn=False):
	bends=[]
	for j in range(1,5):
	   if i-j>=0 and i+j<chain.numres:
	      ress=[chain[k+i+minresid] for k in [-j,0,j]]
	      bend=getBend(ress)
	      ##print 'bend:',j,bend
	      bends.append(bend)
	   else:bends.append(361)
	##self.bendAngs=bends
	alphaAng=361
	if i-1>=0 and i+2<chain.numres:
	      ress=[chain[k+i+minresid] for k in [-1,0,1,2]]
	      atlst=[res['CA'] for res in ress]
    	      alphaAng=measure_dihedral(*atlst)*180/pi
	if doreturn: return alphaAng,bends
	self.torsions[0].append(alphaAng)
	self.torsions[0]+=(self.virtAngs+bends)
	del self.virtAngs

    def update_shaicvars_ent(self,meta,prot,mode='mutate',rr=None,res=None):
	chain=prot.structure
	##print 'updating with structure',prot.bstruc,rr
	minr=prot.minresid
	if mode=='mutate':
	  if rr==None:rr=meta.redores
	  if res==None:res=meta.rescoords
	elif mode=='dcov':
	  res=chain[rr+minr]#rr must not be None
	  win=meta.window
	res.res_name=res.resname
	flres=[chain[k+rr+minr] for k in [-1,1]]
	##print rr,minr
	ress=[flres[0],res,flres[1]]
	pent=prot.entlst[rr-1]
	if rr+1<len(prot.entlst):
	  sent=prot.entlst[rr+1]
	else:sent=None
	if True:
          chi1,scts=self.getSideChainTorsions(res)
	  vars=(chi1,scts)
	  ##if False:##rr==15:
	    #before
	    ##print 'updchi1',chi1,self.torsions[0][3],self.allTorsions[0][3],
	    ##print prot.backup_entlst[rr].torsions[0][3],prot.backup_entlst[rr].allTorsions[0][3],
	  for j in range(2):
	    self.torsions[0][j+3]=   vars[j]
	    if self.allTorsions<>None:self.allTorsions[0][j+3]=vars[j]
	    if pent.allTorsions<>None:pent.allTorsions[2][j+3]=vars[j]
	    if sent<>None and sent.allTorsions<>None:sent.allTorsions[1][j+3]=vars[j]
	  ##if False:##rr==15:
	    #after
	    ##print self.torsions[0][3],self.allTorsions[0][3],
	    ##print prot.backup_entlst[rr].torsions[0][3],prot.backup_entlst[rr].allTorsions[0][3],
	    ##print self.allTorsions is prot.backup_entlst[rr].allTorsions
	if mode=='dcov' and win[0]-1<=rr<=win[1]:
          phi=measure_dihedral(flres[0]['C'],res['N'],res['CA'],res['C'])*57.29577
          ome=measure_dihedral(flres[0]['CA'],flres[0]['C'],res['N'],res['CA'])*57.29577
          psi=measure_dihedral(res['N'],res['CA'],res['C'],flres[1]['N'])*57.29577
	  vars=(phi,psi,ome)
	  ##print 'overwriting torsions for central res',rr,phi,psi,self,self.torsions[0][:2]
	  for j in range(3):
	    self.torsions[0][j]=   vars[j]
	    if self.allTorsions<>None:self.allTorsions[0][j]=vars[j]
	    if pent.allTorsions<>None:pent.allTorsions[2][j]=vars[j]
	    if sent<>None and sent.allTorsions<>None:sent.allTorsions[1][j]=vars[j]
	if mode=='mutate' or (mode=='dcov' and win[0]-1<=rr<=win[1]+1):
	  #NOTE: "1" (approx.) -> "2" is more accurate 
	  #TODO save time on updvangs from other prot
	  updvangs=getVirtualTorsion(ress)#TODO: get only some...?, store constribution in corrdct
	  ##lu=len(updvangs)
	  ##self.torsions[0][6:6+lu]=updvangs#slice overwritten
	  self.torsions[0][6:23]=updvangs#slice overwritten
	  if self.allTorsions<>None:self.allTorsions[0][6:23]=updvangs
	  if pent.allTorsions<>None:pent.allTorsions[2][6:23]=updvangs
	  if sent<>None and sent.allTorsions<>None:sent.allTorsions[1][6:23]=updvangs
	if mode=='dcov':
	  alpha,bends=self.putBends(chain,rr,minr,doreturn=True)
	  self.torsions[0][23:23+4]=bends
	  self.allTorsions[0][23:23+4]=bends
	  if pent.allTorsions<>None:pent.allTorsions[2][23:23+4]=bends
	  if sent<>None and sent.allTorsions<>None:sent.allTorsions[1][23:23+4]=bends
	  self.torsions[0][5]=alpha
	  self.allTorsions[0][5]=alpha
	  if pent.allTorsions<>None:pent.allTorsions[2][5]=alpha
	  if sent<>None and sent.allTorsions<>None:sent.allTorsions[1][5]=alpha

    def undochanges(self,bcpent,verb=False):
	if verb:
	  print 'checkchi1',self.torsions[0][3],bcpent.torsions[0][3],
	  print self.allTorsions[0][3],bcpent.allTorsions[0][3],
	  print self.allTorsions is bcpent.allTorsions,
	self.torsions=[bcpent.torsions[0][:]]
	##self.allTorsions=bcpent.allTorsions
	if bcpent.allTorsions==None:self.allTorsions=None
	else:self.allTorsions=[bcpent.allTorsions[i][:] for i in range(3)]#or as in Backup?
	if verb:
	  print self.allTorsions is bcpent.allTorsions
	##self.cflankers=bcpent.cflankers #all cflankers are redefined at each redo
	##self.allpacknew=bcpent.allpacknew
	##self.resmodvars=bcpent.resmodvars
	#and more for cross-over...?
	self.hbonds=bcpent.hbonds.copy()

    def writeTorsionRestraint(self,fil,bound=30.0):
	phi=self.torsions[0][0]
	psi=self.torsions[0][1]
	i=int(self.fris[0])
	fil.write('! %s %s %s phi and psi\n'%(self.id[0],self.id[1],self.fris[0]))
	fil.write('assign (resid %2d and name C ) (resid %2s and name N )\n'%(i-1,i))
	fil.write('       (resid %2d and name CA) (resid %2s and name C ) '%(i,i))
	fil.write('1.0  %7.2f  %6.2f  2\n'%(phi,bound))
	fil.write('assign (resid %2d and name N ) (resid %2s and name CA)\n'%(i,i))
	fil.write('       (resid %2d and name C ) (resid %2s and name N ) '%(i,i+1))
	fil.write('1.0  %7.2f  %6.2f  2\n'%(psi,bound))

    def writeHBondRestraint(self,fil):
	if 'H' in self.hbonds:
	   for tup in self.hbonds['H']:
	  	fri1,atfn,dist,nodist,angN,angC,dihe=tup
		fil.write('! %s %s %s Hbond\n'%(self.id[0],self.id[1],self.fris[0]))
		fil.write('assign (resid %2d and name HN) (resid %2s and name O) 2.3 0.7 0.7\n'\
			  %(int(self.fris[0]),int(fri1)))

    def putRestraintTodict(self,dct,atlst):
	keys=[at.get_full_id() for at in atlst]
	keys.sort();key=tuple(keys)
	if key in dct:
	  print 'restraint allready used:',key
	  return True
	dct[key]=True
	return False

    def writeDistamceRestraint(self,fil,conv,ats):
	dist=ats[0]-ats[1]
	fil.write('assign ')
	for j in range(2):
	  frij=ats[j].get_full_id()[3][1]
	  resnj=aa31dict[ats[j].parent.resname]
	  xplorname=conv[resnj][ats[j].name]
	  ##xplorname=ats[j].name ingen konvertering
	  fil.write('(resid %2d and name %4s) '%(frij,xplorname))
	fil.write('%5.2f %5.2f %5.2f\n'%(dist,dist*0.15,dist*0.15))


class BackupCorSEEntry(object):##CorSEEntry_bstruct):

    def __init__(self,ent,verb=False):
	if verb:print 'bcpchi1',ent.torsions[0][3],ent.allTorsions[0][3],
	##self.torsions=[ent.torsions[0][:]]
	self.torsions=[[]]
	for x in ent.torsions[0]:
	      if isinstance(x,dict):
		self.torsions[0].append(x.copy())
	      else:
		self.torsions[0].append(float(x))
	if ent.allTorsions==None:self.allTorsions=None
	else:
	  ##self.allTorsions=[ent.allTorsions[i][:] for i in range(3)]
	  self.allTorsions=[[],[],[]]
	  for i in range(3):
	    for x in ent.allTorsions[i]:
	      if isinstance(x,dict):
		self.allTorsions[i].append(x.copy())
	      else:
		self.allTorsions[i].append(float(x))
	if verb:print ent.allTorsions is self.allTorsions
	try:
	  self.cflankers=[ent.cflankers[i][:] for i in range(2)]
	except AttributeError:#happens when shift is not assigned
	  ##print 'WARNING: no cflankers',ent.fris,ent
	  self.cflankers=None
	self.hbonds={}
	for donat in ent.hbonds:self.hbonds[donat]=ent.hbonds[donat][:]
	self.allpacknew=ent.allpacknew
	self.resmodvars=ent.resmodvars
	#and more for cross-over?...


class SimpleShiftTorsEntry(CorSEEntry):

    def __init__(self,shifts,notes,atnames,namedicts,tors):
	self.shifts    = [shifts]
	self.notes     = [notes]
	self.atnames   = [atnames]
	self.namedicts = [namedicts]
	if isinstance(tors,list):
	 self.torsions = tors
	else:
	 self.torsions = [tors]


class SimpleStat(dict):
    
    def __init__(self):
        dict.__init__(self)
	self['rdssp_isExposed']={}
	self['rgent_isExposed']={}
	self['isN_Hbonded']={}
	self['isCo_Hbonded']={}
	self['isAntiParallel']={}
	self['isParallel']={}
	self['isNotPacked']={}
	self['isPacked']={}
	self['all']={}

    def put(self,s,atn,val):
	if not self[s].has_key(atn):self[s][atn]=[]
	self[s][atn].append(val)


def acceptShift(shift,mmdct,elem,atn):
    if mmdct[elem].has_key(atn):
	mm=mmdct[elem][atn]
	min0=min(mm[0])#min among ss structures
	max0=max(mm[1])#max among ss structures
	if min0<=shift<=max0:return True
    print 'shift rejected!:',shift;return False

def acceptShift2(shift,mmdct,elem,atn,ss):
    ssi='SH-'.index(ss)
    if mmdct[elem].has_key(atn):
	mm=mmdct[elem][atn]
	min0=mm[0][ssi]
	max0=mm[1][ssi]
	if min0<=shift<=max0:return True
    print 'shift rejected!:',shift;return False


class CorSEstat:

    def __init__(self,lst,verb=False,maxsa=50):
	self.getMaxAts(lst)
	if verb:print self.maxats
	for ent in lst:
	  ##if not ent.id[1] in 'GIB':#excluding 3-helix, pi-helix and bridge
	    rgent=ent.rgEnt
	    rgent.updateSE(1.0)
	    rdssp=ent.rdsspEnt
	    rdssp.updateHBs(-1.5)
	    rdssp.updateSE(maxsa,0.25)
	    ent.updatePacking()
        lst.sort(key=operator.attrgetter('lpack'))
	self.entlst=lst

    def getEntries_old(self,atn,elem,ID):
	entlstsh=[]
	for ent in self.entlst:
		rgent=ent.rgEnt
		rdssp=ent.rdsspEnt
		if ent.pack.major[0]<>None or ID[0]=='G':
		#remove above requirement for Gly so far...
		    shift=ent.getShift(atn,elem)
		    if shift==None:pass##print 'WARNING: no shift',ent.ID
		    elif str(shift)=='nan':print 'WARNING: NaN shift',ent.ID
		    else:entlstsh.append(ent)
	return entlstsh

    def getEntries(self,atn,elem,ID):
	entlstsh=[]
	for ent in self.entlst:
	    ##shift=ent.getShift(atn,elem)
	    shift=ent.getShift(atn,elem,subt=False)
	    if shift==None:pass##print 'WARNING: no shift',ent.ID
	    elif str(shift)=='nan':print 'WARNING: NaN shift',ent.ID
	    else:entlstsh.append(ent)
	return entlstsh

    def sepBins(self,s,N):
	totnum=1.0*len(s)
	num=totnum/N
	bins=[]
	for i in range(N):
	    first=int(round(num*i,0))
	    last =int(round(num*(i+1),0))
	    bins.append(s[first:last])
	return bins

    def binDistribute(self,atn,elem,ID):
	entlstsh=self.getEntries(atn,elem,ID)#entries in self.entlst having shifts for atn
	totnum=len(entlstsh)
	if totnum<25:    bins=[]
	elif totnum<50:  bins=self.sepBins(entlstsh,2)
	elif totnum<100: bins=self.sepBins(entlstsh,totnum/25)
	elif totnum<200: bins=self.sepBins(entlstsh,totnum/33)
	elif totnum<600: bins=self.sepBins(entlstsh,totnum/50)
	elif totnum<1000:bins=self.sepBins(entlstsh,totnum/75)
	else:		 bins=self.sepBins(entlstsh,totnum/100)
	self.bindct[elem][atn]=bins

    def binDistribute_old(self,atn,elem,min0=50,min1=25,sepmax=0.6,xmax=10):#unstable!...
	print 'distributing bins for:',atn
	cnt=0
	i=0
	bins=[]
	skipis=[]
	while True:
	    sep=9999
	    bin=[]
	    first=None
	    ##while len(bin)<50 and sep<0.6
	    while True:
		ent=self.entlst[i]
		rgent=ent.rgEnt
		rdssp=ent.rdsspEnt
		if ent.pack.major[0]<>None:
		    shift=ent.getShift(atn,elem)
		    if shift==None:pass##print 'WARNING: no shift',ent.ID
		    elif str(shift)=='nan':print 'WARNING: NaN shift',ent.ID
		    else:
			bin.append(ent)
			if first==None:first=ent.lpack
			else:sep=ent.lpack-first
		    ##print i,len(bin),sep,shift
	        i+=1
		if len(bin)==min0:break
		elif sep>sepmax and len(bin)>=min1:break
		if i==len(self.entlst):break
	    #end-while
	    if i<len(self.entlst):
	        bins.append(bin)
	    else:break
	#end-while
	#decide what to do with the last bin...
	#... and what to do with too few or "too many" bins
	totnum=0
	for lst in bins:totnum+=len(lst)
	print 'tot,numbins:',totnum,len(bins)
	if len(bin)>=min1:
	    bins.append(bin)
	    bin=[]
	if len(bins)<4:
	    if totnum<25:
		self.bindct[elem][atn]=[]
		print 'too few data points',totnum
		return [],[]#too few data points!
	    elif totnum<50:
	        if len(bins)==1:
		    print 'few data points',totnum
		    bin,bins=self.binDistribute(eatn,elem,int(totnum/2))
	    else:
	        if min0>25:
		    print 'trying subdiv of 25'
		    bin,bins=self.binDistribute(atn,elem,25)
	elif len(bins)>10 and min0==50 and int(totnum/10)<>50:
	    print 'too many bins',len(bins)
	    bin,bins=self.binDistribute(atn,elem,min(int(totnum/10),100))
	#4<len(bins)<10
	#recursive...
	if bin<>[]:
	  if len(bin)<=xmax or len(bin)+len(bins[-1])<min1:
	    bins[-1]+=bin
	  else:
	    if min0>25:
		print 'trying smaller main division',min0*0.97
		bin,bins=self.binDistribute(atn,elem,min0*0.97)
	    print totnum,len(bins),[len(bin) for bin in bins]
	self.bindct[elem][atn]=bins
	print 'binstat:',totnum,len(bins),[len(bin) for bin in bins]
	return bin,bins
			
    def getAllShifts(self,atn,elem,returnLpack=True,strip=True,getProp=None):
	shlst=[]
	lpacklst=[]
	if getProp<>None:proplst=[]
	for bin in self.bindct[elem][atn]:
	    for ent in bin:
	        shift=ent.getShift(atn,elem)
	        shlst.append(shift)
		if returnLpack:lpacklst.append(ent.lpack)
		##print ent.torsions
		##if getProp<>None:proplst.append(ent.torsions[0][3])
		if getProp<>None:
		  if not hasattr(getProp,'__iter__'):
		    proplst.append(getProp(ent))
		  else:
		    proplst.append([gpi(ent) for gpi in getProp])
	if strip and len(shlst)>5:
            shar=numpy.array(shlst)
            shave,shstd=numpy.average(shar),numpy.std(shar)
	    if returnLpack:outsh,outlpack    =stripOutliers(shlst,shave,shstd,lpacklst,returnOutliers=True)
	    elif getProp<>None:outsh,outprops=stripOutliers(shlst,shave,shstd,proplst ,returnOutliers=True)
	    else:outsh=stripOutliers(shlst,shave,shstd)
	else:
	    outsh,outlpack,outprops=[],[],[]
	    print 'only few observations',atn,len(shlst)
	if returnLpack:    return shlst,lpacklst,outsh,outlpack
	elif getProp<>None:return shlst,proplst ,outsh,outprops
	else: return shlst,outsh
        
    
    def getAllAtomShifts(self,key,strip=True,dosave=True,getProp=None,dohist=True,atns=[],elems=''):
	self.shiftdistrdct={}
	if len(elems)==0:elems='HCN'
        for j,elem in enumerate(elems):
	    self.shiftdistrdct[elem]={}
	    if getProp<>None:self.propdct[elem]={}
	    if len(atns)==0:atns=self.bindct[elem]
            for atn in atns[elem]:
    	      if getProp==None:shlst,outsh=       self.getAllShifts(atn,elem,False,True,getProp)
	      else:
		    shlst,proplst ,outsh,outprops=self.getAllShifts(atn,elem,False,True,getProp)
		    self.propdct[elem][atn]=[shlst,proplst]
	      if len(shlst)>0:
		print elem,atn,len(shlst)
		shar=numpy.array(shlst)
		##print shlst
		##print proplst
		shmean=numpy.average(shar)
		shstd =numpy.std(shar)
		if dohist:
		  if   len(shlst)<25:numbins=2
		  elif len(shlst)<50:numbins=3
		  elif len(shlst)<100:numbins=len(shlst)/12.5
		  elif len(shlst)<200:numbins=len(shlst)/15.0
		  elif len(shlst)<400:numbins=len(shlst)/20.0
		  else:numbins=len(shlst)/25.0
    		  ps,vals,patches=hist(shlst,bins=numbins,normed=True,alpha=0.5)
		  ##self.shiftdistrdct[elem][atn]=(ps,vals,shar,shmean)
		  self.shiftdistrdct[elem][atn]=(ps,vals,shmean,shstd,shar)
		  print 'STAT: %4s %7.3f %6.3f %4d'%(atn,shmean,shstd,len(shlst))
	if dosave:save_dba2(self.shiftdistrdct,'shiftdistrdct_'+key+'.pck')

    def getAdct(self,lst):
	res={}
	for dct in lst:
	    for k in dct:
		if not k in res:res[k]=[]
		res[k].append(dct[k])
	return res

    def getrss(self,shar,elem,atn,pmap):
	shlst,proplst,dct=self.propdct[elem][atn]
	for i in range(len(shlst)):
	  for k in dct:
	   try:
	    prop=proplst[i][k]
	    ind,tag=pmap(prop)
	    cor=dct[k][ind][0]
	    shar[i]-=cor
	   except KeyError:print 'WARNING: no key',k
	return sum(shar**2)

    def transfAng(self,x,k=0):
	return (x+k+180)%360-180-k

    def sortTorsData(self,anglst,shlst,mode='combine',dobin=True):
	if mode=='combine':
          xy=zip([-180.0]+anglst+[180.0],[0.0]+shlst+[0.0]);xy.sort();xy=array(xy);ar=xy[:,0];shar=xy[:,1]
          ##xy=zip(anglst,shlst);xy.sort();xy=array(xy);ar=xy[:,0];shar=xy[:,1]
	  if dobin:
	    numbins=len(ar)/50#int
	    newar  =[average(  ar[i*len(ar)/numbins:(i+1)*len(ar)/numbins]) for i in range(numbins)]
	    newshar=[average(shar[i*len(ar)/numbins:(i+1)*len(ar)/numbins]) for i in range(numbins)]
	    ar  =array(newar)
	    shar=array(newshar)
    	  for j in range(len(ar)-1):
            if ar[j]==ar[j+1]:
                ##print ar[j],
            	ar[j+1]+=normalvariate(0.0,0.001)#trick to avoid fit to fail when ar[j+1]==ar[j]
            	ar[j]  +=normalvariate(0.0,0.001)
          ar.sort()
	  return ar,shar
	elif mode=='specific':#anglst and shlst is a nested list
	  ars=[];shars=[]
	  for k in range(len(anglst)):#for each specific residue
	   if len(shlst[k])>0:
            xy=zip([-180.0]+anglst[k]+[180.0],[0.0]+shlst[k]+[0.0]);xy.sort();xy=array(xy);ar=xy[:,0];shar=xy[:,1]
            ##xy=zip(anglst[k],shlst[k]);xy.sort();xy=array(xy);ar=xy[:,0];shar=xy[:,1]
	    if dobin:
	      numbins=len(ar)/10#int
	      newar  =[average(  ar[i*len(ar)/numbins:(i+1)*len(ar)/numbins]) for i in range(numbins)]
	      newshar=[average(shar[i*len(ar)/numbins:(i+1)*len(ar)/numbins]) for i in range(numbins)]
	      ar  =array(newar)
	      shar=array(newshar)
    	    for j in range(len(ar)-1):
              if ar[j]==ar[j+1]:
                ##print ar[j],
            	ar[j+1]+=normalvariate(0.0,0.001)
            	ar[j]  +=normalvariate(0.0,0.001)
            ar.sort()
	    ars.append(ar)
	    shars.append(shar)
	   else:
		print 'warning: no torsion data for:',k
		ars.append(array([]))
		shars.append(array([]))
	  return ars,shars

    def fitTorsions(self,elem,atn,ID,pair=(None,None),col='b',doplot=False,
		    doreturn=False,suplyData=False,torslst=[],maxrms=2.9,dump=False,neidata=None,neitype=1):
	if isinstance(pair,tuple):#one single angle
	  try:
	    knots=self.tckdct[pair][0]
	    if knots==None:
		print 'WARNING: no predefined knots for key: (no data for torsion?)',pair
	  	knots=linspace(-179,120,6)#TJEK
	    else:
		knots=knots[4:len(knots)-4]
	  except KeyError:
	    print 'WARNING: no predefined knots for key:',pair
	    knots=linspace(-179,120,6)
	  print 'knots:',knots
	#TODO: generalize
	if suplyData:ar,shar=suplyData
	else:#list of individual torsions
	 all=[]
	 shlst=[]
	 anglst=[]
	 anglst2=[]
	 cislst=[]
	 for ent in self.entlst:
	  if ent.rms<maxrms:#xray only?
	   shift=ent.getShift(atn,elem,sestat=self,torslst=torslst)
	   if shift<>None:
	    if ent.allTorsions==None:print 'WARNING: neighbor torsions not set!'
	    elif not ent.overdispersed:
	     all.append((ent.allTorsions,shift,ent.rms))
	     allow=False
	     if isinstance(pair,tuple):#one single angle
		##if len(pair)==2:
	          ##print ent.allTorsions
	          ang=ent.allTorsions[pair[0]][pair[1]]
	          if -180<=ang<=180:allow=True
##		else:
##		  angs=[ent.allTorsions[pair[0]][pair[1+m]] for m in range(2)]
##		  if -180<=angs[0]<=180 and -180<=angs[1]<=180:
##		    allow=True
##		    ##ang=angdiff(*angs)
##		    ang=(angs[1]-angs[0])/2
	     elif isinstance(pair,list):#all angles
	      ang=[];allow=True
	      for pairi in pair:#iterable
	        angi=ent.allTorsions[pairi[0]][pairi[1]]
	        if angi>180 or angi<-180:
		  allow=False;print 'bad angle',pairi,angi,ent.id,ent.fris[0];break
	        ang.append(angi)
	     if allow:
	      shlst.append(shift)
	      anglst.append(ang)#single or list
	      if neidata<>None and neitype<>None:
		naa=ent.tripID[neitype]
		if naa<>'X':
		  neidata[0][naa].append(ang)
		  neidata[1][naa].append(shift)
	 if dump:
	    save_dba2(all,'allTorsionsNew'+elem+'_'+atn+ID+'.pck')
	    return
	 if doreturn:return anglst,shlst
         anglst=[-180.0]+anglst+[180.0] # more stable fit!
         shlst =[0.0]   +shlst+ [0.0]
         xy=zip(anglst,shlst);xy.sort();xy=array(xy);ar=xy[:,0];shar=xy[:,1]
	 print ar[0],ar[-1]
	 print shar[0],shar[-1]
	##return 
	peri=isperi(pair[1])
	print 'starting fit..................',pair, knots, peri
	print len(ar),len(shar)
	if len(ar)==0:return 1.0#rss
	closeness=min(abs(ar-hstack((ar[1:],array([-99])))))
	print 'closeness',closeness
	if closeness<=0.0:
	    print 'WARNING: two identical angles'
	    for j in range(len(ar)-1):
               if ar[j]==ar[j+1]:
            	  ar[j+1]+=normalvariate(0.0,0.001)#trick to avoid fit to fail when ar[j+1]==ar[j]
            	  ar[j]  +=normalvariate(0.0,0.001)
            ar.sort()
	    ##save_dba2(ar,'tmpxy.pck')
	tck=splrep(ar,shar,t=knots,per=peri)
	print 'tck',tck
	##t=linspace(-1.0,0.3,50)
	if doplot:
	    t=linspace(min(ar)+0.02,max(ar)-0.02,100)
	    t=linspace(-180.0,180.0,100)
	    plot(t,splev(t,tck),'k')##,col)
	    ##scatter(anglst,shlst,c=col,alpha=0.5,faceted=False)
	    scatter(ar,shar,c=col,alpha=0.5,faceted=False)
	    scatter(knots,splev(knots,tck),c='g',alpha=0.75,s=50,faceted=False)
	##rss=sqrt(sum((splev(ar,tck)-shar)**2)/len(ar))
	rss=sqrt(sum((splev(ar[1:-1],tck)-shar[1:-1])**2)/(len(ar)-2))
	print 'rss_len:',rss,len(shar)
	##scatter(ar,shar,alpha=0.5,faceted=False)
	##scatter(anglst,shlst,c=anglst2,alpha=0.5,faceted=False)
	if False:
	  scatter(anglst,anglst2,c=shlst,alpha=0.5,faceted=False)
	  C=array(cislst)
	  ##scatter(C[:,0],C[:,1],c='r',alpha=0.5,faceted=False)
	print average(shar)
	print std(shar)
	self.tckdct[pair]=tck
	print 'torsion updated individually:',pair,ID,list(tck[1])
	##show()
	return rss

    def getSubtractionTorsions(self,elem,atn,ent,torslst=[],verbose=0):
	if torslst=='all':return ent.torscorr
	corr=0.0
        ##print 'torslens',[len(ent.allTorsions[i]) for i in range(3)]
	for k in torslst:##self.tckdct:
	    ang=ent.allTorsions[k[0]][k[1]]
	    if -180<=ang<=180:
	      if k in self.spectorsdctnei:
		nk,ntckdct=self.spectorsdctnei[k]
		naa=ent.tripID[nk]
		if naa<>'X':
		  ni=aa1sorted.index(naa)
		  tck=ntckdct[ni]
		else:
		  tck=ntckdct[0]#Ala
	      else:
		tck=self.tckdct[k]#count be "spec"
	      if tck[1]<>None:#bugfix
		corrk=splev(ang,tck)
	        corr+=corrk
	        if verbose:print 'verbtors',k,ang,corrk
		##print 'tck',k,tck[1],corr,
	      else:print 'WARNING: no tck',k
	    ##else:print 'warning: missing angle',k,ang
        ##print 'torsnums'
	return corr

    def setSubtractionTorsions(self,elem,atn,ent,torslst=None):
	if torslst==None:torslst=self.pairlst
	ent.torscorr=self.getSubtractionTorsions(elem,atn,ent,torslst)

    def calcBinStats(self,atn,elem,atr='lpack'):
	results=[]
	sumsh=0.0
	sumshvar=0.0
	N=0
	for bin in self.bindct[elem][atn]:
	    shlst=[]
	    lpacklst=[]
	    for ent in bin:
	        shift=ent.getShift(atn,elem)
	        shlst.append(shift)
		##lpacklst.append(ent.lpack)
		lpacklst.append(eval('ent.'+atr))
	    shar=numpy.array(shlst)
	    lpar=numpy.array(lpacklst)
	    shave,shstd=numpy.average(shar),numpy.std(shar)
	    stripOutliers(shlst,shave,shstd,lpacklst)
	    shar=numpy.array(shlst)
	    lpar=numpy.array(lpacklst)
	    shave,shstd=numpy.average(shar),numpy.std(shar)
	    results.append((numpy.average(lpar),shave,shstd))
	    N       +=len(bin)
	    sumsh   +=(len(bin)*shave)
	    sumshvar+=(len(bin)*(shstd**2))
	if N>0:
	    allmean=sumsh/N
            allvar =sumshvar/N
            allstd =math.sqrt(allvar)
	    print allmean,allstd
	    self.statdct[elem][atn]=[results,allmean,allstd,N]
	else:print 'no values for atom:',atn

    def getdkey(self,d,seq=None):
	if d<-1:return None #error
	if d==-1:return 50#terminus
	if seq==None:
	  if d<5: return d
	  if d<7: return 5
	  if d<10:return 6
	  if d<14:return 7
	  else:   return 8
	#else:
	for i in range(len(seq)):
	  if d<seq[i]:return i
	return 50

    def generate_dkey_seq(self,r):
	s=[25]
	for i in range(25):
	  next=min(s[-1]-1,int(s[-1]/r))
	  if next>0:s.append(next)
	  else:return s
	return s

    def generate_dkey_seqp(self,p):
	s=self.generate_dkey_seq(25.0/p)
	s.reverse()
	return s

    def getlenfromp(self,p):
	if p==8: return 3
	elif p==9: return 4
	elif p==13: return 5
	elif p==15: return 6
	elif p==17: return 7
	elif p==18: return 8
	elif p==19: return 9
	elif p==20: return 11
	elif p==21: return 12
	elif p==22: return 14
	elif p==23: return 18
	else:return len(self.generate_dkey_seqp(p))

    gendkeys = staticmethod(generate_dkey_seq)
    gendkeysp= staticmethod(generate_dkey_seqp)
    
    def fitContSSatn(self,atn,elem,ID,shdct,col='b',doplot=False,doreturn=True,direc=0,torslst=[],genseq=None):
	for ent in self.entlst:
	  if ent.bdist<>None:
           if not ent.overdispersed:
	    dkey=self.getdkey(ent.bdist[direc],genseq)
	    if dkey>=-1:
	      shift=ent.getShift(atn,elem,sestat=self,torslst=torslst)
	      if shift<>None:
	        if not dkey in shdct:shdct[dkey]=SubContainer()
	        shdct[dkey].update(shift)
	        ##shdct[dkey].update(shift**2)#for fitErrors
	if doreturn:return shdct

	dkeys=shdct.keys();dkeys.sort()
	##print dkeys
	##sh0=average(shdct[0])
	avs=[[],[],[]]
	lens=[]
	all=[]
	stds=[]
	for dkey in dkeys:
	    all+=shdct[dkey]
	sh0=average(all)
	for dkey in dkeys:
	    ar=array(shdct[dkey])
	    av=average(ar)
	    dstd=std(ar)
	    stds.append(dstd)
	    print '%2d %6.3f %7.4f %4d'%(dkey,av,dstd,len(ar))
	    avs[0].append(av)
	    avs[1].append(av-dstd)
	    avs[2].append(av+dstd)
	    lens.append(len(ar))
	if doplot:
	##plot(dkeys,stds,col)
	  plot(dkeys,avs[0]-sh0,col)
	##plot(dkeys,avs[1],col+'--')
	##plot(dkeys,avs[2],col+'--')
	return dkeys,avs[0],stds,lens

    def fitChi1atn(self,atn,elem,ID,mmdct,mean,doplot=False,torslst=[],reopt=False,maxrms=12.9):
	data1=[[],[],[]]
	data2=[[],[],[]]
	schdct={}#other sidechains
	chi2cnt=0
	all=[]
	for ent in self.entlst:##entlstsh:
	   shift=ent.getShift(atn,elem,sestat=self,torslst=torslst)
	   if shift<>None:##and acceptShift(shift,mmdct,elem,atn):
	    if ent.rms<maxrms:
             if not ent.overdispersed:
	      all.append(shift)
	      if ID[0] in 'AGP':return
	      chi1=ent.torsions[0][3]
	      tgnum,tgnam=tgg_torsions(chi1)
	      if tgnum<3:
	        data1[tgnum].append(shift)
	      for schnam in ent.torsions[0][4]:
	       if schnam<>'CHI1':#allready accounted for above
		if not schnam in schdct:schdct[schnam]=[[],[],[]]
		schang=ent.torsions[0][4][schnam]
	        tgnum2,tgnam2=tgg_torsions(schang)
	        ##print chi1,tgnum,tgnam
	        if tgnum<3 and tgnum2<3:
	          ##data2[tgnum2].append(shift)
	          schdct[schnam][tgnum2].append(shift)
		  chi2cnt+=1
	'chi1'
	rss=0.0
	Sum=0.0
	for i,dat in enumerate(data1[:3]):
	    print 'STAT1: %s %1d %7.3f %6.3f %4d'%(ID,i,average(dat),std(dat),len(dat))
	    rss+=(len(dat)*(std(dat)**2))
	    Sum+=len(dat)
	nrss=rss/Sum
	nrssrel=sqrt(nrss)/std(data1[0]+data1[1]+data1[2])
	allowedNumPars=-log(nrssrel)*len(data1[0]+data1[1]+data1[2])
	##if reopt or allowedNumPars>=3.0 or self.usechi1:
	##if reopt or allowedNumPars>=2.0 or self.usechi1:
	if reopt or allowedNumPars>=2.0*KAIC or self.usechi1:
	  retval=[(average(dat),std(dat),len(dat)) for dat in data1]
	  self.usechi1=True
	  if not reopt: print 'new significant chi1',ID,allowedNumPars
	else:retval=[(0.0,0.0,0) for i in range(3)]
	print sqrt(nrss),sqrt(nrss)/std(data1[0]+data1[1]+data1[2]),allowedNumPars
	print 'Akaikes information:',2*3+Sum*log(nrss)
	##return sqrt(nrss)
	'other side chains'
	if chi2cnt>10:
	 for schnam in schdct:
	  rss=0.0
	  Sum=0.0
	  data2=schdct[schnam]#this is new
	  for i,dat in enumerate(data2[:3]):
	    print 'STAT2: %s %5s %1d %7.3f %6.3f %4d'%(ID,schnam,i,average(dat),std(dat),len(dat))
	    rss+=(len(dat)*(std(dat)**2))
	    Sum+=len(dat)
	  nrss=rss/Sum
	  nrssrel=sqrt(nrss)/std(data2[0]+data2[1]+data2[2])
	  allowedNumPars=-log(nrssrel)*len(data2[0]+data2[1]+data2[2])
	  if schnam in self.signifschdct:
	    corrs=array([(average(dat),std(dat),len(dat)) for dat in data2[:3]])
	    self.subtractSideChainTors(atn,elem,ID,schnam,corrs[:,0])
	    self.signifschdct[schnam]+=corrs
	  elif allowedNumPars>2*KAIC:##3:
	    corrs=array([(average(dat),std(dat),len(dat)) for dat in data2[:3]])
	    self.subtractSideChainTors(atn,elem,ID,schnam,corrs[:,0])
	    if not schnam in self.signifschdct:
	      print 'new significant side chain torsion:',ID,schnam,allowedNumPars
	      self.signifschdct[schnam]=corrs
	    else:
	      self.signifschdct[schnam]+=corrs
	  print 'stat2',ID,schnam,sqrt(nrss),nrssrel,allowedNumPars
	  print 'Akaikes information:',2*3+Sum*log(nrss)
	  ##return sqrt(nrss)
	  rss=0.0
	  Sum=0.0
	##return [(average(dat),std(dat),len(dat)) for dat in data1]
	return retval

    def fitCisBonds(self,atn,elem,ID,shmat,torslst=[]):
	for ent in self.entlst:##entlstsh:
	   ent.isCis=-1
	   shift=ent.getShift(atn,elem,sestat=self,torslst=torslst)
	   if shift<>None:
	      for j in range(3):
	        ome=ent.allTorsions[j][2]
		if -30<=ome<30:
	   	  ent.isCis=j
	          if not ent.overdispersed:
		   ##print 'cis',j,
		   ##print '%7.3f %7.3f'%(ome,shift),
		   ##print ent.ID,ent.tripID,ent.id
		   shmat[j][0]+=shift
		   shmat[j][1]+=(shift**2)
		   shmat[j][2]+=1

    def subtractCisBonds(self,atn,elem,ID,stat,dosubt=True,cisis=[0,1,2]):
	Sum=0.0
	for ent in self.entlst:##entlstsh:
	   shift=ent.getShift(atn,elem,sestat=self,torslst='all')##self.pairlst)
	   if shift<>None:
	     if dosubt or not ent.overdispersed:
		if ent.isCis in cisis:
		  corr=stat[ent.isCis][0]
	          if dosubt:
			##print 'subtracting cis:',ID,ent.isCis,corr
			ent.predShifts[elem][atn]+=corr
		  Sum+=((shift-corr)**2)
		else:Sum+=(shift**2)
	return Sum

    def initializeFitData(self,elem,atn,aa,ss,sestatdct,mean):
	self.bdistvars    = sestatdct.bdistvars
	self.neighbors    = sestatdct.neighbors
	##self.tckdct       = sestatdct.tckdct
	self.tckdct       = {} #not coupled!!!
	self.torsOrder = sestatdct.torsOrder
	#packing hbond ring-current...
	if aa in 'AGP':self.chi1vars=None
	else:
	    try:self.chi1vars=read_dba('chi1dct'+elem+'_'+atn+'.pck')[(aa,ss)]
	    except IOError:self.chi1vars=[(0.0,0.0,0) for i in range(3)]
	for ent in self.entlst:
	    ent.predShifts={'N':{},'C':{},'H':{}}#remove for later runs!
	    ent.predShifts[elem][atn]=0.0
	    ent.hbonded={}
	self.hbondstats={}

    def transferAttributes(self,other):
	#now using copies of som of the vars!!! #TJEK!!!
	self.bdistvars    = other.bdistvars##[:]
	self.neighbors    = other.neighbors##[:]
	self.tckdct       = other.tckdct##.copy()
	self.signifschdct = other.signifschdct.copy()
	self.mean         = other.mean
	self.pairlst      = other.pairlst#[:]? (copy?)
	try:
	   self.torsOrder = other.torsOrder##[:]
	except AttributeError:
	   print 'WARNING no predefined order for other torsions - setting None'
	   self.torsOrder=None
	self.chi1vars=other.chi1vars[:]
	self.hbondstats={}

    def getRMSdct(self,entlst=[],doReturn=False):
	buf=initfil2('allRMS.txt')
	dct={}
	NMR=3.00
	for lin in buf:
	    bmrID,pdbID,rms=lin
	    if not pdbID[:4] in dct:dct[pdbID[:4]]={}
	    dct[pdbID[:4]][pdbID[4]]=eval(rms)
	if entlst==[]:
	  self.rmsdct=dct
	  entlst=self.entlst
	for ent in entlst:
	      try:
		if doReturn:
		   if ent.ID[:4] in dct:
		      if ent.ID[4] in dct[ent.ID[:4]]:
			return dct[ent.ID[:4]][ent.ID[4]]
		   return None
		ent.rms=dct[ent.ID[:4]][ent.ID[4]]
	      except KeyError:
		ent.rms='none'
		print 'warning1: no key:',ent.ID
		print dct[ent.ID[:4]]
		if len(dct[ent.ID[:4]])==1:
		  ent.rms=dct[ent.ID[:4]].values()[0]#single possibility
		  print 'warning: setting rms from guessed chain!',ent.ID,dct[ent.ID[:4]].keys()[0]
		  if ent.ID[4]<>'A':#seems not to be xray structure with bio-unit coordinates
		    print 'warning: setting rms from guessed chain! <> A',ent.ID,dct[ent.ID[:4]].keys()[0]
		if ent.rms=='none':#still
		    print 'WARNING: rms was not set!',ent.ID

    getRMSdict = staticmethod(getRMSdct)

    def putEntDict(self,elem,atn):
	self.entdct={}
	#NOTE: in entdct in only the entries with the (same) specified ss
	try:self.entlst
	except AttributeError:
	   ##print 'WARNING: no entries for',atn
	   return
	for i,ent in enumerate(self.entlst):
	   ##if ent.getShift(atn,elem)<>None:
		IDS=ent.id,ent.ID,ent.fris[0]
		##self.entdct[IDS]=i
		self.entdct[IDS[1:]]=i
		##print 'putting entry:',IDS

    def subtractRingCurrent(self,elem,atn,ID,arress,fitother=False,polpow=-2,dosubt=True,
			    maxrms=12.9,entlst=None,doReturn=False,fitmode='fitShifts'):
	##arress='FYHWDNEQSTCKRMAVILP'
	Sum=0.0;refSum=0.0
	if entlst==None:entlst=self.entlst
	for ent in entlst:
	   if doReturn:shift=-999
	   else:shift=ent.getShift(atn,elem,sestat=self,torslst='all')##self.pairlst)
	   if shift<>None:
	    if ent.rms<maxrms:
	      corr=0.0
	      ##print ent.resmodvars.keys()
	      for i,fitvars in enumerate(self.rcfitvars):
		mode=getmode(arress[i])
		if mode=='aromatic':
		  try:s,cstd=ent.rcvars[i]
		  except AttributeError:
		    ##print ent.resmodvars[arress[i]]
		    ##print ent.resmodvars[arress[i]][atn]
		    if arress[i] in ent.resmodvars:
		      if not atn in ent.resmodvars[arress[i]]:
			##print 'WARNING: no atn',atn,'in resmodvars for arres',arress[i],ent
			##print ent.resmodvars[arress[i]]
		        s,cstd=-1,None
		      else:
			rcdata=ent.resmodvars[arress[i]][atn]
			if isinstance(rcdata,list):
		          s,cstd=max(ent.resmodvars[arress[i]][atn])
			elif isinstance(rcdata,dict):
			  ##smin=999;stdmin=None
			  smin=-999;stdmin=None
			  for resnum in rcdata:
			    for chlab in rcdata[resnum]:
				src,cstdrc=rcdata[resnum][chlab]
				##print 'labdata:',atn,arress[i],resnum,chlab,src,cstdrc
				##if src<>None and src<smin:
				if src<>None and src>smin:#maximization (smin should be smax)
				  smin=src;stdmin=cstdrc
			  s=smin;cstd=stdmin
		        ##print arress[i],s,cstd,self.rcaafac
		    else:
		      s,cstd=0.0,999
		  if s>0.0 and abs(s)<10.0:#can be inf!
		   if cstd==None:pass##print 'WARNING: cstd==None!',s
		   else:
		    if fitmode=='fitShifts':
		      rcurcorr=dstdcos2(fitvars,(s*self.rcaafac,cstd))
		      if str(rcurcorr)<>'nan':
		        corr+=rcurcorr
		    else:
		      corr+=linlaw(fitvars,s*self.rcaafac)
		else:
		 if False:##fitother or (mode=='polar' and polpow<>None):
		  s,junk=ent.rcvars[i]
		  if s>0.0:
		    if mode=='aliphatic':s=s**(-1.0/3)
		    if mode=='polar' and polpow<>None:
			s=s**polpow
		        corr+=linlaw0(fitvars,s)
		    else:
		        corr+=powerlaw(fitvars,s)
	      if doReturn:
		##print 'returning ring current contribution:',corr
		return corr#for recalc shift procedure
	      if dosubt:ent.resmodcorr=corr
	      Sum+=((shift-corr)**2)
	      refSum+=(shift**2)
	return Sum,refSum

    def initResModels(self,elem,atn,ID,arress='FYHW',arsss='HS-',dmax=4.5):
      #arress='DNQE'#polar - two donor atoms
      #arress='STCM'#smal polar
      #arress='KRYW'#positively charged and YW
      #arress='IVLM'#aliphatic 
      if ID[0]=='G' and atn=='HA':atn='1HA'#to load the right files
      if arress==None:
	  arress='FYHWDNEQSTCKRMAVILP'
      kms='so^>v<dph8'
      cols='brgc'
      path=os.getcwd()+'/contStats1dnew2/'
      for ent in self.entlst:
	  ent.rcvars=[[0.0,0.0] for i in range(len(arress))]
      for i,arres in enumerate(arress):
	mode=getmode(arres)
	##print 'analyzing residue:',arres
	##lst=read_dba(path+'contStat'+ID[1]+arss[0]+ID[0]+arres[0]+'_'+atn+'.pck')
	for arss in arsss:
	 try:
	    lst=read_dba(path+'contStat'+ID[1]+arss+ID[0]+arres[0]+'_'+ID[0]+atn+'.pck')
	 except IOError:
	    try:lst=read_dba(path+'contStat'+arss+ID[1]+arres[0]+ID[0]+'_'+ID[0]+atn+'.pck')
	    except IOError:
		print 'WARNING no file:',path+'contStat'+arss+ID[1]+arres[0]+ID[0]+'_'+ID[0]+atn+'.pck'
		lst=[]
	 dct={}
	 for tup in lst:
	  sh0,plst,cvars,xvars,lrid,lrIDS=tup
	  ##print plst,cvars,xvars##,lrid,lrIDS
	  if mode=='aromatic':
	    dct[lrIDS]=cvars
	  elif mode=='polar':
	    dct[lrIDS]=plst
	  elif mode=='aliphatic':
	    dct[lrIDS]=cvars
	  ##print lrid,lrIDS
	  if lrid[2]==ID[0] and DSSPData.translate2generalSS2(lrid[0])==ID[1]:
	      #sidste betingelse for arres==ID[0] case
	      newIDS=(lrIDS[0],lrIDS[1])
	  else:
	      newIDS=(lrIDS[0],lrIDS[2])
	  try:
	      ent=self.entlst[self.entdct[newIDS]]
	      ##print ent
	      if mode=='aromatic' or mode=='aliphatic':
		if cvars[0]>ent.rcvars[i][0]:
		#might allready be initialized by another res
		 if len(cvars)>1:
	          ent.rcvars[i]=cvars
		  if abs(cvars[0])>10.0:#can be inf!
	            ent.rcvars[i]=0.0,cvars[0]
		 else:
	          ent.rcvars[i]=cvars[0],cvars[0]
	      elif mode=='polar':
	        if ent.rcvars[i][0]==0.0 or min(plst)<ent.rcvars[i][0] and min(plst)<>None:
		#might allready be initialized by another res
		 if len(plst)>1:
	          if plst[0]==None or plst[1]==None:ent.rcvars[i]=-999,0.0#this means None!
	          ##else:ent.rcvars[i]=average(array(plst)**-3),std(plst)
	          ##else:ent.rcvars[i]=average(array(plst)),std(plst)
	          else:
		    ent.rcvars[i]=average(plst),min(plst)#min indicates hbond
		 else:
	          if plst[0]==None:ent.rcvars[i]=-999,0.0#this means None!
	          ##else:ent.rcvars[i]=plst[0],cvars[0]
	          else:ent.rcvars[i]=plst[0],plst[0]
		 if arres in 'DENQST' and dmax>ent.rcvars[i][0]>0:
		  ent.setSideChainHbondStatus(min(plst),arres,argmin(plst),lrIDS,dmax=dmax)
	      ##print 'rcvars:',ent.rcvars
	  except KeyError:print 'warning: no key: (missing or bad shift?)',lrid,newIDS,lrIDS,sh0
	self.rcinitialized=arress

    def analyzeRingCurrent(self,elem,atn,ID,dofit=False,doplot=False,arress='FYHW',torslst=None,maxrms=12.9):
      alldata=[]
      for i,arres in enumerate(arress):
	data=[]
	fitdata=[]
	sumsh2=0.0
	for ent in self.entlst:
	   ent.resmodcorr=0.0#re-zero #remove for fitErrors???
	   shift=ent.getShift(atn,elem,sestat=self,torslst=torslst)
	   if shift<>None:
	     if ent.rms<maxrms:
	      if not ent.overdispersed:
	       if ent.rcvars[i][0]>0.0:
		 fitdata.append((ent.rcvars[i],shift))
		 sumsh2+=(shift**2)
		 data.append((shift,ent.rcvars[i][0],ent.rcvars[i][1]))
	if doplot:
	  C=array(data)
	  ##subplot(121)
	  scatter(C[:,1],C[:,0],c='b',s=50,alpha=0.5,faceted=False)##,marker=kms[i])
	  ##scatter(C[:,1]**-2,C[:,0],c=cols[i],s=20,alpha=0.2,faceted=False)
	  ##scatter(C[:,1]**-2,C[:,0],c=C[:,2],s=40,alpha=0.2,faceted=False)
	  ##scatter(C[:,1],C[:,0],c=C[:,2],s=50,alpha=0.5,faceted=False,marker=kms[i])
	  ##subplot(122)
	  ##scatter(cos(C[:,2]),C[:,0],s=(C[:,1]**1)*500,alpha=0.5,faceted=False,marker=kms[i],c=cols[i])
	  ##scatter(C[:,2],C[:,0],s=(C[:,1]**1)*500,alpha=0.5,faceted=False,marker=kms[i],c=cols[i])
	  print 'num:',len(C)
	if dofit:
          fitvars,chi2=leastSq.leastSquaresFit(dstdcos2,[-10.0,10.0],fitdata,max_iterations=1000)
          ##fitvars,chi2=leastSq.leastSquaresFit(dstdcos3c,[1.0,-10.0,10.0],fitdata,max_iterations=1000)
	  shstd=sqrt(sumsh2/len(fitdata))
	  rss=sqrt(chi2/len(fitdata))
          print 'fitresults',ID,arres,fitvars,rss/shstd,len(fitdata),(1-rss/shstd)*len(fitdata)
	alldata.append(fitdata)
      return alldata
	
    def putPackVars(self,elem,atn,ID):
##	self.entdct={}
##	for i,ent in enumerate(self.entlst):
##	   if ent.getShift(atn,elem)<>None:
##		IDS=ent.id,ent.ID,ent.fris[0]
##		self.entdct[IDS]=i
	if ID[0]=='G' and atn=='HA':atn='1HA'
	lst=read_dba('packnew'+ID+'.pck')
	for tup in lst:
	  dct,IDS=tup
	  if atn in dct:
	    vals=dct[atn]
	    ##print IDS,vals,
	    ##newIDS=(IDS[0][0]+IDS[0][3],IDS[1],IDS[2])
	    newIDS=(IDS[1],IDS[2])
	    try:
	      ent=self.entlst[self.entdct[newIDS]]
	      ##print ent
	      ent.packnew=list(vals)#vals[:-1]
	    except KeyError:
		print 'warning: no key: (missing or bad shift?)',ID,newIDS
	  else:print 'warning atom data is missing',ID,atn

    def performPackFit(self,plst,shlst,doplot,ID,axis,maxrms,col='b'):
	##shlst=log(array(shlst)**2)
	fitdata=numpy.transpose(array((plst,shlst)))
	fitvars,chi2=leastSq.leastSquaresFit(linlaw,(0.01,-0.01),fitdata)
	rss=sqrt(chi2/len(shlst))/std(shlst)
	print 'fitpackvars:',ID,axis,maxrms,'%7.4f %7.4f %8.5f %6.3f %4d %7.3f %7.3f'%\
	   (fitvars[0]/std(shlst),fitvars[1]/std(shlst),1-rss,(1-rss)*len(shlst),len(shlst),chi2,mean(shlst))
	if doplot:
	  scatter(plst,shlst,s=50,alpha=0.5,faceted=False,c=col)
	  t=numpy.linspace(min(plst),max(plst),10)
	  plot(t,linlaw(fitvars,t),col+'--')
	return fitvars,fitdata,chi2

    def fitPacking(self,elem,atn,ID,axis=1,torslst=None,maxrms=12.9,col='b',
		   dofit=True,doplot=False,type='major'):
	data=[]
	shlst=[]
	plst=[]#plst is used for fitting
	#for testing purposes:
	for ent in self.entlst:
	   shift=ent.getShift(atn,elem,sestat=self,torslst=torslst)##,torslst=[(1,1),(0,1)])
	   ##shift=ent.getShift(atn,elem,subt=False)
	   if shift<>None:
	    if not ent.overdispersed:
	     if ent.rms<maxrms:
	       try:
		pack=ent.packnew
		##plst.append(pack[axis])
		if ent.pack.major[axis]<>None:
		   if type=='major':
		     plst.append(ent.pack.major[axis])#can be based on outer reference atom
		   else:
		     plst.append(pack[axis])#specific atom based
		   ##pack[2]=shift
		   pack.append(shift)
		   pack.append(ent.rms)
		   pack[0]=plst[-1]#overwrite - also overwrittes ent.packnew[0]
		   ##data.append(pack)#data is not used
		   shlst.append(shift)
	       except AttributeError:
		   print 'WARNING: no packing data for key:',ent.id,ent.ID,ent.fris[0]
	return self.performPackFit(plst,shlst,doplot,ID,axis,maxrms,col)

    def stripOverDispersed(self,elem,atn,stddev,Num,torslst,maxdev=3.0,violdev=5.0):
	#depricated?!
	print 'removing outliers caused by overdispersion'
	for ent in self.entlst:
	   shift=ent.getShift(atn,elem,sestat=self,torslst=torslst)
	   if shift<>None:
	      ent.overdispersed=False#reinitialization
	      if abs(shift/stddev)>violdev:
		 print 'NOTE: removing shift permanently: %7.3f %7.4f'%(shift,abs(shift/stddev)),ent
	         ent.predShifts[elem][atn]=None#not deleted ireversible
	         ent.deleted=(atn,shift)
	      if abs(shift/stddev)>maxdev:
		 print 'note: not using shift for fitting (overdispersed): %7.3f %7.4f'%(shift,abs(shift/stddev)),ent
		 ent.overdispersed=True
		 Num-=1
	self.numShifts=Num
	return Num

    def evaluateRSS(self,elem,atn,ID,torslst=None,maxrms=12.9,strip=False,verb=True,cut=False,
		    fitmode='fitShifts',bottom=False):
	allshifts=SubContainer()
	dct={}
	violdev=5.0;maxdev=3.0;truncdev=3.0
	histlst=[]
	for ent in self.entlst:
	   shift=ent.getShift(atn,elem,sestat=self,torslst=torslst)
	   ##shift0=ent.getShift(atn,elem,subt='mean')
	   if shift<>None:
	      if ent.rms<maxrms:
	        if bottom:
		  histlst.append(shift)
		  if shift/self.std5<-truncdev:
		    diff=shift+self.std5*truncdev#<0
	            ent.predShifts[elem][atn]+=diff
		    print 'truncating small value',-diff
		    shift-=diff
	        if not cut or abs(shift/self.std5)<=maxdev:
	   	  shift0=ent.getShift(atn,elem,subt=False)-self.mean
		  IDS=ent.id,ent.ID,ent.fris[0]
		  dct[IDS]=shift,ent.rms,shift0
		  allshifts.update(shift)
	        if strip:
		  ent.overdispersed=False#reinitialize
	          if abs(shift/self.std5)>violdev:
		    print 'NOTE: removing shift permanently: %7.3f %7.4f'%(shift,abs(shift/self.std5)),ent
	            ent.predShifts[elem][atn]=None#not deleted ireversible
	            ent.deleted=(atn,shift)
		    ent.overdispersed=True
		  elif abs(shift/self.std5)>=maxdev:
		    print 'note: not using shift for fitting (overdispersed): %7.3f %7.4f'%(shift,abs(shift/self.std5)),ent
		    ent.overdispersed=True
	allshifts.setStats(delsumSq=False)
	if maxrms>3.1:
	  shave=allshifts.mean
	  if verb:print 'updating mean',ID,shave
	  for ent in self.entlst:
	    if ent.getShift(atn,elem)<>None:
	      ent.predShifts[elem][atn]+=shave
	  self.mean+=shave
	if verb:print ID,allshifts.mean,allshifts.std,allshifts.num
	if not cut:self.std5=allshifts.std
	return allshifts.sumSq,allshifts.num,histlst,dct

    def putFlanks(self,ss,elem,atn,ID,alldct,flankdcts,sestatdct,num=4,mode='init',donmode=False,xdct={}):
	for ent in self.entlst:
	   ##ent.flanks=None
	   ##shift=ent.getShift(atn,elem)
	   if True:##shift<>None:
	      if not ent.ID in alldct:
		alldct[ent.ID]=getrgEntDict(ent.ID)
	      if mode=='init':
	        ent.flankers=['','']
	        ##ent.cflankers=['','']
	        ent.cflankers=[[],[]]
	      for k in range(2):
		flfris=[]
		##for j in range(2,6):
		for j in range(2,2+num):
		  frij=str(string.atoi(ent.fris[0])+(1-2*k)*j)
		  flfris.append(frij)
	        if mode=='hblr':
		  ##donat='HO'[k]
		  if donmode:
		   if k==0:donats='HO'
		   else:   donats='sp'
		  else:
		   if k==0:
		    if atn in 'HN':donat='H'
		    else:donat='O'
		   elif k==1:
		    if atn in 'C':donat='s'
		    else:donat='p'
		   donats=[donat]
		  ##print ent.hbonded
		  for donat in donats:
		   if donat in ent.hbonded and ent.hbonded[donat]:
		     ##if donat=='p': print 'found hbpflank',ent.ID,ent.fris[0],ent
		     hbint=ent.hbondPartner[donat]
		     for j in [-1,0,1,2,-2]:
			frij=str(hbint+j)
		  	flfris.append(frij)
		   else:
			##print 'WARNING: found no hb-flanking res',ent.ID,ent.fris[0],donat,ent
			flfris+=[None,None,None,None,None]
		#if donmode:len(flfris)==10; else: len(flfris)==5
		##for fr,frij in enumerate(flfris):
		for frij in flfris:
		 if frij==None:
		  ent.flankers[k]+='x'
		  ##ent.flankers[k][fr]='x'
	          if MODE=='train':
		    ent.cflankers[k]+='3'
		  else:
		    ##ent.cflankers[k][fr]=('3','3',None)
		    ent.cflankers[k].append(('3','3',None))
		 else:
		  try:
		    rgent=alldct[ent.ID][frij]
		    gss=DSSPData.translate2generalSS2(rgent.ss)
		    if gss==ID[1]:
		      key=rgent.resname
		    else:
		      key=string.lower(gss)
		  except KeyError:
		      key='0'
		  ckey=('3','3',None)#not defined
		  if not key in '0sh-GPA':
		   allt=None
		   try:
		    osestat=sestatdct[ss][key]
		    newent=osestat.entlst[osestat.entdct[(ent.ID,frij)]]
		    ##print newent
		    allt=newent.allTorsions
		   except KeyError:
		    ##print osestat.entdct.keys()
		    ##print 'WARNING: no other chi1:',ent.ID,ent.fris[0],frij,key
		    for atn2 in xdct:
		      osestat=xdct[atn2][ss][key]
		      if (ent.ID,frij) in osestat.entdct:
		        newent=osestat.entlst[osestat.entdct[(ent.ID,frij)]]
		        allt=newent.allTorsions
			##print 'found missing chi1 in alternate sestatdct',atn2,ent.ID,ent.fris[0],frij,key
			break
		   if allt<>None:
			#LIMITATION: only uses flanking chi1s for residues with assigned shifts
			chi1j=allt[0][3]
			##tgnum,tgnam=tgg_torsions(chi1j)
			tgnum,tgnumlim,tgnam,frac=tgg_torsionsNew(chi1j)
			##if frac<>None:  print 'nontrivialfrac',frac,newent
			##print 'TJEKFLC:',chi1j,tgnum,tgnumlim,tgnam,frac
			##ckey=str(tgnum)#TODO:permute for Val
			ckey=(str(tgnum),str(tgnumlim),frac)
		   ##else:print 'still missing chi1:',ent.ID,ent.fris[0],frij,key
		  ent.flankers[k]+=key
	          if MODE=='train':
		    ent.cflankers[k]+=ckey[0]
		  else:
		    ent.cflankers[k].append(ckey)
	      ##print ent.flankers
	   ##print 'cflankers set',ent,atn,ent.cflankers
	return alldct,flankdcts

    def getAAclas_old(self,aa):
	if aa in 'FYHW':  return 'r' #aromatic
	elif aa in 'IVLA':return 'a' #aliphatic
	elif aa in 'STC': return 'p' #polar (small)
	elif aa in 'NQM' :return 'p' #polar (larger)
	elif aa in 'DEKR':return 'p' #polar (charged)
	#no sub-classification of polar residues
	else:             return aa  #outlier (Gly and Pro)

    def getAAclas(self,aa):#differences close to backbone
	if aa in 'GP0sh-':return aa  #small/outlier + term/ss
	elif aa in 'VIT': return 'b' #beta-branched
	elif aa in 'FYWH':return 'r' #aromatic
	elif aa in 'ND':  return 'n' #amide-CG
	elif aa in 'MC':  return 'c' #Sulfor containing
	else:             return 'u' #unbranched aliphatic/polar: A+S+QEKRL(MC)

    def getflcomb(self,i,aa,caa):
	if aa=='V':
	   caa={'0':'2', '1':'1', '2':'0', '3':'3'}[caa]
	if i==0:   return aa+caa
	elif i==2: return aa
	gaa=self.getAAclas(aa)
	if i==1:   return gaa+caa
	elif i==3: return gaa

    def get_allflankdcts(self,flankdct):
	lst=[flankdct,{},{},{}]
	for key in flankdct:
	   aa,caa=key
	   ##keys=[(gaa,caa),aa,gaa]
	   keys=[self.getflcomb(i,aa,caa) for i in range(1,4)]
	   for i in range(3):
		ckey=keys[i]#combined key
		dcti=lst[1+i]
		if not ckey in dcti:dcti[ckey]=SubContainer()
		dcti[ckey]+=flankdct[key]
	return lst

    def fitFlankers(self,elem,atn,ID,flankdct,fnum,direc,group=False,torslst=[]):
	for ent in self.entlst:
	   shift=ent.getShift(atn,elem,sestat=self,torslst=torslst)
	   if shift<>None:
             if not ent.overdispersed:
	        ##shift=shift0-sum(ent.flankcorrs)
		aa = ent.flankers[direc][fnum]
	        if MODE=='train':
		  caa=ent.cflankers[direc][fnum] #in '0123'
	        else:
		  caa=ent.cflankers[direc][fnum][0] #TODO CHECK!
		##if group:key=self.getAAclas(aa)
		##else:key=aa
		##key=(aa,caa)
		if aa<>'x':
		  key=aa+caa
		  if not key in flankdct:flankdct[key]=SubContainer()
		  flankdct[key].update(shift)

    def fitNeighbors(self,atn,elem,ID,ndct,direc,torslst=[]):
	for ent in self.entlst:##entlstsh:
	   shift=ent.getShift(atn,elem,sestat=self,torslst=torslst)
	   if shift<>None:
             if not ent.overdispersed:
		##print ent.allTorsions
		nchi1=ent.allTorsions[direc+1][3]
		ntgnum,ntgnam=tgg_torsions(nchi1)
		naa=ent.tripID[direc+1]
		##print k,nchi1,ntgnum,ntgnam,naa
		##print self.neighbors[k][naa][ID[1]]
		if naa=='X':
		  print 'WARNING:  skipping neighbor correction for non-standard amino acid',
		  print '(shift is',shift,')'
		else:
		  if not naa in 'AGP':
		    if ntgnum<3:
		      if not naa in ndct:ndct[naa]=[[0.0,0.0,0] for i in range(3)]
		      lst=ndct[naa][ntgnum]
		      lst[0]+=shift
		      lst[1]+=(shift**2)
		      lst[2]+=1
		  else:
		      if not naa in ndct:ndct[naa]=[0.0,0.0,0]
		      lst=ndct[naa]
		      lst[0]+=shift
		      lst[1]+=(shift**2)
		      lst[2]+=1

    def subtractNeighbors(self,atn,elem,ID,statdct,direc):
	for ent in self.entlst:##entlstsh:
	   shift=ent.getShift(atn,elem)
	   if shift<>None:
		nchi1=ent.allTorsions[direc+1][3]
		ntgnum,ntgnam=tgg_torsions(nchi1)
		naa=ent.tripID[direc+1]
		##print naa,ntgnum
		corr=0.0
		if naa<>'X':
		  if isinstance(statdct[naa],list):
		    if ntgnum<3:
		      corr=statdct[naa][ntgnum][0]
		    else:print 'WARNING: chi1 is not defined in the structure'
		  elif isinstance(statdct[naa],tuple):
		    #AGP
		    corr=statdct[naa][0]
		  else:print 'WARNING: TJEK instance!'
		ent.predShifts[elem][atn]+=corr

    def subtractPacking(self,elem,atn,ID,fitvars,axis=1,entlst=None,doReturn=False):
       if fitvars<>None:
	if entlst==None:entlst=self.entlst
	for ent in entlst:
	   if doReturn:shift=-999
	   else:shift=ent.getShift(atn,elem)
	   if shift<>None:
	      try:
		##scdm3=ent.packnew[0]
		scdm3=ent.packnew[axis]#BUG?
	  	corr=linlaw(fitvars,scdm3)
		##print 'scdm3,corr:',scdm3,corr
		##ent.predShifts[elem][atn]+=corr
		if doReturn:return corr#for recalc shift procedure
		ent.paccorr=corr
		##ent.paccorr+=corr
	      except AttributeError:
		try:
	          ##print 'packtjek',ent.allpacknew[atn]
	          scdm3=ent.allpacknew[atn][axis]#=trip.distdct
	  	  corr=linlaw(fitvars,scdm3)
		  if doReturn:
		    ##print 'using packing contribution:',corr
		    return corr#for recalc shift procedure
	        except AttributeError:
		  if doReturn:return 0.0
	        except KeyError:
		  ##print 'WARNING no key (packing):',atn,ent.fris,ID,ent.ID,ent
		  if doReturn:return 0.0
		##if doReturn:return 0.0
	   elif doReturn:print 'WARNING: nothing returned!!!'
       elif doReturn:return 0.0

    def subtractFlanks(self,elem,atn,ID,allflankdcts,fnum,direc,group=0,dosubt=True,entlst=None,doReturn=False):
	flankdct=allflankdcts[group]
	serr2=0.0;Num=0
	if entlst==None:entlst=self.entlst
	for ent in entlst:
	   if doReturn:shift=-999
	   else:shift=ent.getShift(atn,elem,sestat=self,torslst='all')##self.pairlst)
	   if shift<>None:
	     if dosubt or not ent.overdispersed or doReturn:
	      corr=0.0
	      aa = ent.flankers[direc][fnum]
	      if MODE=='train':
	        caa=ent.cflankers[direc][fnum]
    	        key =self.getflcomb(group,aa,caa)
    	        keyl=key
	      else:
	        caa,caal,frac=ent.cflankers[direc][fnum]
	        ##print 'cflankvars:',caa,caal,frac
    	        key =self.getflcomb(group,aa,caa)
    	        keyl=self.getflcomb(group,aa,caal)
	      ##print ent.flankers,key
	      if aa<>'x':# x means not H-bonded
	       if group<2 and caa=='3' and (not aa in '0sh-GPA'):#chi1 is not defined
		if group==0:
		   corr =allflankdcts[2][aa].mean
		   corrl=allflankdcts[2][aa].mean
		else:
		   gaa=self.getAAclas(aa)
		   corr=allflankdcts[3][gaa].mean
	       else:
                try:
                   corr =flankdct[key].mean
		   if key<>keyl:
		     frac=math.sqrt(frac)
		     sw=switch(frac,0.0,1.0)
                     corrl=flankdct[keyl].mean
		     corr =sw*corr + (1-sw)*corrl#differentiability enabled!
                except KeyError:
                   print 'WARNING flank KeyError:',group,caa,key,ent
	       if dosubt:
		##ent.predShifts[elem][atn]+=corr
		##ent.flankcorr+=corr
		ent.flankcorrs[direc][fnum]+=corr
	      serr2+=((shift-corr)**2)
	      Num+=1
	      if doReturn:return corr
	return serr2,Num

    def getOutliers(self,elem,atn,ID,mmdct,shavedct,doplot=False):#still only testing
	stats=shavedct[(ID[0],ID[1])][elem][atn]
	entlstsh=self.getEntries(atn,elem,ID)#entries in self.entlst having shifts for atn
	devlst=[]
	for ent in self.entlst:
	  devs=ent.getAllAtomDevs(shavedct[(ID[0],ID[1])])
	  if len(devs)>0:
	    a=array(devs.values())
	    devlst.append(sqrt(sum(a**2)/len(a)))
	    ent.devrms=   sqrt(sum(a**2)/len(a))
	if doplot:
	    hist(devlst,bins=20)
	    show()
	print average(devlst),std(devlst),len(devlst)
	print stats
	##1/0
	shlst=[]
	tck=read_dba('student_tck.pck')
	N=stats[2]
	critnum=0.1/N
	t2=splev(-log(critnum),tck)**2
	testnum=(N-1)/sqrt(N)*sqrt(t2/(N-2+t2))
	print 'testnum;',testnum
	for ent in entlstsh:
	   shift=ent.getShift(atn,elem,subt=False)
	   if shift<>None:## and acceptShift2(shift,mmdct,elem,atn) and ent.tripID<>None:
		shlst.append(shift)
		if not acceptShift2(shift,mmdct,elem,atn,ID[1]):
		    print (shift-stats[0])/stats[1]
		ent.prevNdev=(shift-stats[0])/stats[1]
	if doplot:
	    hist(shlst,bins=20)
	    show()
	print average(shlst),std(shlst),len(shlst)
	print stats

    ##def subtractCorrections(self,elem,atn,ID,mmdct,stats,doplot=False,maxdev=4.0):
    def removeOutliers(self,elem,atn,ID,mmdct,stats,doplot=False,maxdev=7.0):
	for ent in self.entlst:
	  shift=ent.getShift(atn,elem,subt='mean')
	  if shift<>None:
	   if ent.tripID==None:
	      ##ent.setShift(atn,elem,None)
	      ent.predShifts[elem][atn]=None
	   elif abs(shift-stats[0])/stats[1]>maxdev:
	      print 'rejecting shift (suspected typos)',shift,abs(shift-stats[0])/stats[1]
	      ent.predShifts[elem][atn]=None
	      ent.deleted=(atn,shift)
	   else:
	      ent.predShifts[elem][atn]=self.mean

    def deleteIrrelevantShifts(self,elem,atn):
	for ent in self.entlst:
	    shift=ent.getShift(atn,elem,subt=False)
	    if shift<>None:
	        ent.deleteIrrelevantShifts(elem,atn)

    def subtractContSSatn(self,atn,elem,ID,contavs,direc=0,method='comb',genp=None):
	genseq=self.generate_dkey_seqp(genp)
	for ent in self.entlst:
	   if ent.getShift(atn,elem)<>None:
	      if ent.bdist<>None:
		  dkey=self.getdkey(ent.bdist[direc],genseq)
		  if dkey<>None:
		    if method=='comb':
			corr=contavs[dkey].mean
			##print 'combcorr:',corr
		    elif method=='spec':
			try:corr=contavs[ID[0]][dkey].mean
			except KeyError:
			  print 'WARNING: KeyError (using contsscorr=0.0)',atn,ID,direc,dkey
			  corr=0.0
			##print 'speccorr:',corr
		    ##ent.predShifts[elem][atn]+=corr
		    ent.contsscorr[direc]=corr

    def analyzeAtoms(self,elem,atn,ID):
	if ID[0]=='H':#Histidine
	  for ent in self.entlst:
	    shift=ent.getShift(atn,elem)
	    if shift<>None:
		ent.showAtoms()

    def determineOxidState(self,elem,atn,ID,sestatdct,torslst=[]):
	if ID[0]=='C':#Cysteine
	  sestatred=SimpleCorSEstat([])
	  sestatoxi=SimpleCorSEstat([])
	  sestatred.transferAttributes(self)
	  sestatoxi.transferAttributes(self)
	  sestatdct.cysRed=sestatred
	  sestatdct.cysOxi=sestatoxi
	  ##pairlst=[(1,1)]+self.torsOrder[:4]
	  pairlst=self.pairlst
	  lst0=[]#reduced CYS
	  lst1=[]#oxidized CYS
	  for ent in self.entlst:
	    shift=ent.getShift(atn,elem,sestat=self,torslst=torslst)
	    ##shift=ent.getShift('C','C',False)
	    if shift<>None:
		##if 'CHI2' in ent.torsions[0][-1]:
		if 'CHI2' in ent.torsions[0][4]:
		    ##print 'reduced'
		    lst0.append(shift)
		    ent.reduced=True
		    ent.oxidized=False
		    sestatred.entlst.append(ent)
		else:
		    ##print 'oxidized'
		    lst1.append(shift)
		    ent.reduced=False
		    ent.oxidized=True
		    sestatoxi.entlst.append(ent)
	  print average(lst0),std(lst0),len(lst0)
	  print average(lst1),std(lst1),len(lst1)
	  self.redCorr=average(lst0)
	  self.oxiCorr=average(lst1)
	  #-----subtract average--------
	  for ent in self.entlst:
	    shift=ent.getShift(atn,elem)
	    if shift<>None:
	      corr=0.0
	      if ent.reduced:   corr=self.redCorr
	      elif ent.oxidized:corr=self.oxiCorr
	      ent.predShifts[elem][atn]+=corr
	  ##vars0=self.fitChi1atn(atn,elem,ID,None,self.mean,torslst=pairlst)
	  ##self.subtractChi1(elem,atn,ID,vars0)
	  ##for i in range(3):self.chi1vars[i]=(self.chi1vars[i][0]+vars0[i][0],vars0[i][1],vars0[i][2])
	  if self.chi1vars[0]==0.0:self.chi1vars=[(0.0,0.0,0) for i in range(3)]#bugfix
	  if False:#else will give numerical instabilities!
	    sestatred.usechi1=False
	    vars1=sestatred.fitChi1atn(atn,elem,ID,None,self.mean,torslst='all')##pairlst)
	    sestatred.subtractChi1(elem,atn,ID,vars1)
	    sestatoxi.usechi1=False
	    vars2=sestatoxi.fitChi1atn(atn,elem,ID,None,self.mean,torslst='all')##pairlst)
	    sestatoxi.subtractChi1(elem,atn,ID,vars2)
	    print 'cysredchi1 red:',vars1
	    print 'cysredchi1 oxi:',vars2
	    print self.chi1vars
	    if sestatred.chi1vars[0]==0.0:sestatred.chi1vars=[(0.0,0.0,0) for i in range(3)]
	    if sestatoxi.chi1vars[0]==0.0:sestatoxi.chi1vars=[(0.0,0.0,0) for i in range(3)]
	    for i in range(3):#TODO: only when significant according to AIC
	      sestatred.chi1vars[i]=(sestatred.chi1vars[i][0]+vars1[i][0],vars1[i][1],vars1[i][2])
	      sestatoxi.chi1vars[i]=(sestatoxi.chi1vars[i][0]+vars2[i][0],vars2[i][1],vars2[i][2])
	  sestatred.mean=0
	  sestatoxi.mean=0
	  print self.chi1vars
	  #TODO: repeat this procedure?
	  #chi1vars updated

    def subtractChi1(self,elem,atn,ID,chi1vars):
	for ent in self.entlst:
	   shift=ent.getShift(atn,elem)
	   if shift<>None:
	      if not ID[0] in 'AGP':
		chi1=ent.torsions[0][3]
		tgnum,tgnam=tgg_torsions(chi1)
		if tgnum<3:
		  corr=chi1vars[tgnum][0]
		  ent.predShifts[elem][atn]+=corr

    def subtractSideChainTors(self,atn,elem,ID,schnam,corrs):
	print 'subtracting side chain torsion:',ID,schnam,corrs
	for ent in self.entlst:
	   if ent.getShift(atn,elem)<>None:
	      try:
		scht=ent.torsions[0][4][schnam]
		tgnum,tgnam=tgg_torsions(scht)
		if tgnum<3:
		  corr=corrs[tgnum]
		  ent.predShifts[elem][atn]+=corr
	      except KeyError:pass

    def subtractHB_old(self,elem,atn,hbk,donat='O',ave=False):
	for ent in self.entlst:
	   if ent.getShift(atn,elem)<>None:
		if ent.hbonded[donat]:
		  if ave:corr=ave[donat][0]
		  else:
		    ##corr=self.hbondstats[donat][0]
		    corr=hbk[0]
		else:
		  if ave:corr=ave[donat][1]
		  else:
		    ##corr=self.hbondstats[donat][3]
		    corr=hbk[3]
		ent.predShifts[elem][atn]+=corr

    def subtractHBSimple(self,elem,atn,donat='O',dosubt=True,pars=None,entlst=None,doReturn=False):
	devlst=[]
	if pars==None:pars=tuple([self.hbondstats[donat][j] for j in [0,3]])
	if entlst==None:entlst=self.entlst
	for ent in entlst:
	    if doReturn:shift=-999
	    else:shift=ent.getShift(atn,elem,sestat=self,torslst='all')##self.pairlst)
	    if shift<>None:
	     if dosubt or not ent.overdispersed:
	        ##print 'analyzing simple two parameter hbfit with pars',pars,donat,ent.hbdata
	      ##if ent.rms<maxrms:
		if ent.hbonded[donat]:
		   ##print 'applying simple two parameter hbfit with pars',pars,donat,ent.hbdata[donat]
		   shift0,hdist,nodist,angN,angC,dihe,aai0,aais,aaip,aai2,delta=ent.hbdata[donat]
	 	   cangn=cos(angN*pi/180)
	 	   cangc=cos(angC*pi/180)
		   rm3=hdist**-3
		   SW=self.gethbweight(cangn,cangc,rm3,rm3on=2.7)
	    	   ##corr=pars[0]
		   ##print 'using corr:',pars[0],'*',SW
	    	   corr=pars[0]*SW
		else:
		   ##print 'using corr for non-hbonded:',pars[1]
	    	   corr=pars[1]
		if doReturn:
		   ##print 'returning correction for (simple) recalc shift procedure',corr
		   return corr
		if dosubt:ent.hbcorr[donat]=corr
		devlst.append(shift-corr)
	print 'mean of devlst is:',mean(devlst),std(devlst),len(devlst),self.numShifts
	##return (std(devlst)**2)*len(devlst)
	##return (std(devlst)**2)*len(devlst),std(devlst),len(devlst)
	return sum(array(devlst)**2),std(devlst),len(devlst)

    def subtractHB(self,elem,atn,hbpars,donat='O',torslst=[],dosubt=True,entlst=None,doReturn=False,maxrms=2.9):
	devlst=[]
	if entlst==None:entlst=self.entlst
	for ent in entlst:
	    if doReturn:shift=-999
	    else:shift=ent.getShift(atn,elem,sestat=self,torslst='all')##self.pairlst)
	    if shift<>None:
	     if dosubt or not ent.overdispersed:
	      if ent.rms<maxrms:
		##print 'performing hbond correction with pars',hbpars,donat,ent.hbdata
		if ent.hbonded[donat]:
		    shift0,hdist,nodist,angN,angC,dihe,aai0,aais,aaip,aai2,delta=ent.hbdata[donat]
	 	    cangn=cos(angN*pi/180)
	 	    cangc=cos(angC*pi/180)
		    rm3=hdist**-3
		    if len(hbpars)==4:
		       corr=CorSEstatDict.getHBsh(hbpars,rm3,cangn,cangc)
		    if len(hbpars)==8:
		       corr=self.calchbcorr(hbpars[:-1],rm3,cangn,cangc)+hbpars[-1]
		    ##print 'using corr (hbonded)',corr,donat,ent.hbdata[donat]
		else:
		    if len(hbpars)==4:
		      corr=hbpars[2] #correction is also accounted for by reevaluating mean
		    elif len(hbpars)==8:
		      corr=hbpars[-1]
		    ##else:print 'WARNING: no valid number of hbpars',len(hbpars)
		    ##print 'using corr (non-hbonded)',corr,donat
		##ent.predShifts[elem][atn]+=corr
		##ent.hbcorr=corr
		if doReturn:
		   ##print 'returning correction for (length dep.) recalc shift procedure',corr
		   return corr
		if dosubt:ent.hbcorr[donat]=corr
		devlst.append(shift-corr)
	print 'mean of devlst is:',mean(devlst),std(devlst),len(devlst),self.numShifts
	##return (std(devlst)**2)*len(devlst)
	##return (std(devlst)**2)*len(devlst),std(devlst),len(devlst)
	return sum(array(devlst)**2),std(devlst),len(devlst)

    def analyzeHBflanks(self,elem,atn,donat='O',subdct={},ind=0,subis=[]):
	Sum=0.0
	##print 'subis:',subis,ind,donat
	for ent in self.entlst:
	    shift=ent.getShift(atn,elem,sestat=self,torslst='all')##self.pairlst)
	    if shift<>None:
	     if not ent.overdispersed:
		if ent.hbonded[donat]:
		  #stats
		  corr=0.0
		  for j in subis:##range(ind):
		    aaj=ent.hbdata[donat][j+6]
		    if aaj<>20:
		      corr+=self.hbflanksubs[j][aaj]
		  corr*=self.hbflankfac
		  Sum+=((shift-corr)**2)
		  #new correction updating
		  if ind<>None:
		    aai=ent.hbdata[donat][ind+6]
		    if aai<>20:
		      if not aai in subdct:subdct[aai]=SubContainer()
		      subdct[aai].update(shift-corr)
		else:Sum+=(shift**2)
	return Sum

    def subtractHBflanks(self,elem,atn,ID,donat='O',subdct={},ind=0,
			 sethbflankfac=True,torslst=[],dosubt=True,dofit=True,doReturn=False,entlst=None):
        aa1s=aa13dict.keys();aa1s.sort();aa1s.append('X')#define arbitrary order (X for unknown)
	##print 'subtracting hbflanks:',ID,donat
	if dofit:
	  lindat=[]
	  for ent in self.entlst:
	    if doReturn:shift=-999
	    else:shift=ent.getShift(atn,elem,sestat=self,torslst='all')##self.pairlst)##torslst)
	    if shift<>None:
	     if not ent.overdispersed:
		if ent.hbonded[donat]:
		  corr=0.0
		  for ind1 in range(4):
		    aa1=ent.hbflanks[ind1]
		    aai=aa1s.index(aa1)
		    corr+=self.hbflanksubs[ind1][aai]
		  corr*=self.hbflankfac
	    	  lindat.append((corr,shift))
	  if len(lindat)>1:
    	    fitvarslin,chi2lin=leastSq.leastSquaresFit(linlaw0,[1.0],lindat)
	    ##print 'residue fac:',ID,fitvarslin
	    ##if sethbflankfac:self.hbflankfac=fitvarslin[0]
	    self.hbflankfac=fitvarslin[0]
	  else:
	    ##print 'WARNING: no hbflank data',atn,donat,ID
	    self.hbflankfac=1.0
	Sum=0.0
	if entlst==None:entlst=self.entlst
	for ent in entlst:
	    if doReturn:shift=-999
	    else:shift=ent.getShift(atn,elem,sestat=self,torslst='all')##self.pairlst)##torslst)
	    if shift<>None:
	     if dosubt or not ent.overdispersed:
		if ent.hbonded[donat]:
		  corr=0.0
		  for ind1 in range(4):
		    aa1=ent.hbflanks[ind1]
		    aai=aa1s.index(aa1)
		    corr+=self.hbflanksubs[ind1][aai]
		  corr*=self.hbflankfac
		  if doReturn:
		    ##print 'returning flank hbcorr:',corr,self.hbflankfac
		    return corr
		  Sum+=((shift-corr)**2)
		  ##if dosubt:ent.hbcorr[donat]+=corr
		  if dosubt:ent.hbcorr['L']+=corr
		else:
		  if doReturn:
		    ##print 'returning flank hbcorr (not Hbonded)'
		    return 0.0
		  Sum+=(shift**2)
	##print 'returning Sum',Sum
	return Sum

    def putNeighborData(self,dct,aa,ss):
	for ent in self.entlst:
	  ##print ent.ID,ent.fris[0]
	  key=ent.ID,ent.fris[0]
	  try:
	    ndat=dct[key]
	    ent.tripID=ndat[0]
	    ent.allTorsions=ndat[1]
	    print ent.tripID
	    print 'tors %10.5f %10.5f %10.5f %10.5f'%ent.torsions[0][:4],
	    print '%10.5f %10.5f %10.5f %10.5f'%ent.allTorsions[0][:4]
	  except KeyError:
	    print 'WARNING: no neighbor data for',key
	    ent.tripID=None
	    ent.allTorsions=None

    ##def gethbweight(self,cang,cangC,rm3,angCon=100.0,angNon=120,rm3on=2.9):
    def gethbweight(self,cang,cangC,rm3,angCon=110.0,angNon=150,rm3on=2.9):
	  SW=0.0
	  ##angNon=140.0
	  ##angCon=125.0
	  ##rm3on=2.9
	  SW =switch(cang,cos(angNon*pi/180),cos(100*pi/180))
	  SW*=switch(cangC,cos(angCon*pi/180),cos(100*pi/180))
	  SW*=switch(-rm3,-(rm3on**-3),-3.0**-3)
	  return SW

    def calchbcorr(self,param,*args):
        A,B,D,rm3on,angCon,angNon,m=param
	rm3,cang,cangC=args#scalars
	SW=self.gethbweight(cang,cangC,rm3,angCon,angNon,rm3on)
	return (A*(rm3**m)+B+D*cang)*SW

    def sumsqhbdiff(self,param,*args):
        A,B,D,rm3on,angCon,angNon,m=param
	rm3,cang,cangC,sh=args#arrays
	sumsq=0.0
	for i in range(len(cang)):
	    sumsq+=((self.calchbcorr(param,rm3[i],cang[i],cangC[i])-sh[i])**2)
        viol =10.0*max(0,max(rm3on-2.95,1.8-rm3on))**2
        viol+=max(0,max(angCon-170,100-angCon))**2
        viol+=max(0,max(angNon-170,100-angNon))**2
        viol+=(1000*max(0,max(m-3.0,-1.0-m))**2)##could explode!
        ##viol+=max(0,max(cdiheon-0.9,-cdiheon))**2
	##print param,sumsq+viol
        return sumsq+viol

    def subtractHBtype(self,atn,elem,dct,dosubt=True,entlst=None,doReturn=False):
	Sum=0.0
	if entlst==None:entlst=self.entlst
	for ent in entlst:
	   if doReturn:shift=-999
	   else:shift=ent.getShift(atn,elem,sestat=self,torslst='all')##self.pairlst)
	   if shift<>None:
	     if dosubt or not ent.overdispersed:
	      hbs=ent.getHBstatus()
	      if hbs>=0:
	        corr=dct[hbs].mean
	        ##ent.predShifts[elem][atn]+=corr
	        ##if dosubt:ent.hbcorr['H']+=corr
		if doReturn:return corr
	        if dosubt:ent.hbcorr['T']+=corr
	        Sum+=((shift-corr)**2)
	      else:
		if doReturn:return 0.0
	        Sum+=(shift**2)
	return Sum

    def fitHBtype(self,atn,elem,torslst=[]):
	dct=dict([(k,SubContainer()) for k in range(-1,3)])
	for ent in self.entlst:##entlstsh:
	   shift=ent.getShift(atn,elem,sestat=self,torslst=torslst)
	   if shift<>None:
	     if not ent.overdispersed:
	      hbs=ent.getHBstatus()
	      dct[hbs].update(shift)
	return dct

    def performHBfit(self,A,useWeights,nothbcorr,flanks=False,dofit=True,doplot=False,
		     fitAng=False,ID='none',advancedFit=False):
	 ##A[i]=tuple([shift,hdist,nodist,angN,angC,dihe]+aais)
	 sh  =array(A[:,0])#copy with no reference
	 sh -=nothbcorr
	 self.nothbcorr=nothbcorr
	 ##if flanks:
	 ##  flankcorr=self.hbflanksubs[0][[int(x) for x in A[:,6]]]
	 ##  for i in range(1,4):
	 ##    flankcorr+=self.hbflanksubs[i][[int(x) for x in A[:,i+6]]]
	 ##  flankcorr*=self.hbflankfac
	 ##  print 'tjek flankcorr:',average(flankcorr),std(flankcorr)
	 ##  sh-=flankcorr
	 rm3 =A[:,1]**-3
	 angN=A[:,3]/180.0*pi
	 angC=A[:,4]/180.0*pi
	 ##for angNon in linspace(105,150,10):
	 for rm3on in [2.9]:##[2.9,2.8,2.7,2.65,2.6,2.57,2.53,2.5,2.47,2.43,2.4,2.35,2.3,2.5]:
	   weights=[self.gethbweight(cos(angN[i]),cos(angC[i]),rm3[i],rm3on=rm3on) for i in range(len(sh))]
	   ##weights=[self.gethbweight(cos(angN[i]),cos(angC[i]),rm3[i]) for i in range(len(sh))]
	   w=array(weights);invweights=1.0/w
	   wsh=w*sh;wnum=sum(w);wave=sum(wsh)/wnum;wstd=sqrt(sum((wsh-wave)**2)/wnum)
	   print wave,wstd,wnum
	   if dofit:#fit only the H-bonded data
	     if useWeights:
		fitvars,chi2=leastSq.leastSquaresFit(linlaw,(10.0,-0.50),numpy.transpose(array((rm3,sh,invweights))))
	     else:
		fitvars,chi2=leastSq.leastSquaresFit(linlaw,(10.0,-0.50),numpy.transpose(array((rm3,sh))))
	     ##scatter(A[:,1],A[:,2],s=100,c=-cos(angN),alpha=0.2,faceted=False)
	     if doplot:
	      subplot(121)
	      scatter(rm3,sh,s=100,c=cos(angN)**6,alpha=0.2,faceted=False)
	      scatter([0],[nothbcorr],s=200,c='k',alpha=0.5,faceted=False)
	      ##scatter(A[:,2],sh,c=-cos(angN),s=100,alpha=0.2,faceted=False)
	      t=numpy.linspace(min(rm3),max(rm3),10)
	      plot(t,linlaw(fitvars,t),'k')
	     if useWeights:print 'fitresult:',self.donat,ID,fitvars[0],fitvars[1],sqrt(chi2/wnum)/wstd
	     else:         print 'fitresult:',self.donat,ID,fitvars[0],fitvars[1],sqrt(chi2/len(hblst))/std(sh)
	     try: self.linfit[self.donat]=fitvars#can be weighted (added donat as attribute)
	     except AttributeError:
	          self.linfit={}
	          self.linfit[self.donat]=fitvars#can be weighted
	     if fitAng:
	      fitvars,chi2=leastSq.leastSquaresFit(linlaw,(10.0,-0.50),numpy.transpose(array((cos(angN)**6,sh))))
	      print fitvars[0],fitvars[1],sqrt(chi2/len(hblst))/std(sh)
	     if advancedFit:
	     ##if ID=='comb':
	       ##try: sol=read_dba('advfithb.pck')
	       newFit=False
	       try: sol0=read_dba('advfithb'+ss+self.donat+atn+'.pck')
	       except IOError:
	          try:
		     sol0=self.linfit[self.donat]
		     if len(sol0)==2:
			newFit=True
	          except AttributeError:
		     newFit=True
	       if newFit:
		  sol=getGlobalOptimizedMin(self.sumsqhbdiff,(fitvars[0],fitvars[1],0.2,2.5,120.0,120.0,0.4),
                      args=(rm3,cos(angN),cos(angC),sh))
	       else:
		  sol=opt.fmin(self.sumsqhbdiff,sol0,args=(rm3,cos(angN),cos(angC),sh),xtol=0.0001)
               rss=sqrt(self.sumsqhbdiff(sol,rm3,cos(angN),cos(angC),sh)/(sum(sh**2)))
	       #TODO det sker at rss>1.0 => TJEK!! violations?
	       print 'advanced fitresult:',list(sol),rss
	       save_dba2(sol,'advfithb'+ss+self.donat+atn+'.pck')
	       ##self.linfit[self.donat]=sol#advanced fitvars
	       try: self.advfit[self.donat]=sol#advanced fitvars
	       except AttributeError:
	          self.advfit={}
	          self.advfit[self.donat]=sol
	       if False:##True:
          	t=linspace(1.5,3.0,100)
          	scatter(A[:,1],sh,s=100,alpha=0.2,faceted=False)
          	y=sol[1]+sol[0]*(t**(-3*sol[-1]))
          	sw=array([switch(-r**-3,-(sol[3]**-3),-3.0**-3) for r in t])
          	plot(t,y*sw,'r')
          	plot(t,sw,'k--')
		show()
	 if doplot:
	  subplot(122)
	  scatter(cos(angN)**6,sh,s=1000*rm3,alpha=0.2,faceted=False)
	  if fitAng:
	    t=numpy.linspace(min(cos(angN)**6),max(cos(angN)**6),10)
	    plot(t,linlaw(fitvars,t),'k')

    def fitHBatn(self,atn,elem,ID,hbcorrdct,
		 donat='H',cutdist=3.0,cutAngN=100,cutAngC=100,
		 doplot=True,fitAng=False,dofit=True,torslst=[],
		 rgentdct={},useWeights=True,maxrms=12.9,advancedFit=False):
	##print 'searching for hbonds',atn,ID,donat
	##lst=[]
	hblst=[]
	hbonded=[]
	nothbonded=[]
        aa1s=aa13dict.keys();aa1s.sort();aa1s.append('X')#define arbitrary order (X for unknown)
	for ent in self.entlst:
	  ent.hbonded[donat]=False
	  if dofit:shift=ent.getShift(atn,elem,sestat=self,torslst=torslst)
	  else:shift=-999
	  if shift<>None:
	    minhd=999
	    mini=None
	    ##print ent.hbonds.keys(),
	    if donat in ent.hbonds:
		hlst=ent.hbonds[donat]
		##if donat=='p':print 'hlst',hlst
		for i in range(len(hlst)):
		  tup=hlst[i]
		  fri1,donati,hdist,nodist,angN,angC,dihe=tup
		  if acceptHbond(hdist,donat,nodist,angN,angC,dihe):
		    delta=abs(int(ent.fris[0])-int(fri1))
		    ##print 'accepthbond:',donat,ent.fris,ent.ID,ent.id,ID,hdist,delta,ent
		    if delta>1:
		      if hdist<minhd:
			minhd=hdist;mini=i
		      ##print delta,
		      ##print 'HBOND? %4s %2s %5.3f %5.3f %4d %4d %4d'%tup
	    ##else:print 'no donat in hbonds:',donat,ent.fris,ent.ID,ent.id,ID,ent
	    if mini<>None:
		fri1,donatj,hdist,nodist,angN,angC,dihe=hlst[mini]
		delta=abs(int(ent.fris[0])-int(fri1))
		##try:aa1=rgentdct[ent.ID][fri1].resname
		ent.hbflanks=''
		aais=[]
		for ind in [0,1,-1,2]:
		  try:
		    aa1=rgentdct[ent.ID][str(eval(fri1)+ind)].resname
		  except KeyError:
		    pass##print 'WARNING: KeyError: no rgEntry:',ent.ID,fri1,ind; aa1='X'
		  ent.hbflanks+=aa1
		  aai=aa1s.index(aa1)
		  aais.append(aai)
		##print mini,minhd,hdist,i,len(hlst),hlst[mini],fri1,aa1,aai
		##lst.append((shift,hdist,nodist,angN,angC,dihe))
		if hdist<cutdist and angN>cutAngN and angC>cutAngC:
		  hbonded.append(shift)
		  ent.hbdata[donat]=[shift,hdist,nodist,angN,angC,dihe]+aais+[delta]#was tuple
		  ent.hbonded[donat]=True
		  ##print 'hbonded:',donat,ent.fris,ent.ID,ent.id,ID,hdist,delta,ent
		  if ent.rms<maxrms:
	   	   if not ent.overdispersed:
		    hblst.append(ent.hbdata[donat])#used for fitting
		  try:ent.hbondPartner[donat]=int(fri1)
		  except AttributeError:
		      ent.hbondPartner={}
		      ent.hbondPartner[donat]=int(fri1)
		elif not ent.overdispersed:
		  nothbonded.append(shift)
	    elif not ent.overdispersed:
		nothbonded.append(shift)
	    ##lst.append([shift]+list(pakcs))
##	hist(hbonded,   fc='r',alpha=0.5,bins=arange(-15,15,1))
##	hist(nothbonded,fc='b',alpha=0.5,bins=arange(-15,15,1))
	if not dofit:return None,None
	A=array(hblst)
	##print len(A)
	if len(hblst)<3:
	  self.hbondstats[donat]=[0.0,0.0,0,0.0,0.0,0]
	  hbcorrdct[ID[0]]=0.0,0.0,0,0.0,0.0,0
	  ##print 'WARNING: no hbond data!',donat,ID,len(A)
	  self.linfit[donat]=None
	  self.advfit[donat]=None
	else:
	 hbstats=average(hbonded),std(hbonded),len(hbonded)
	 nothbstats=average(nothbonded),std(nothbonded),len(nothbonded)
	 ##print 'hbondstat',donat,ID,hbstats,nothbstats
	 ##print sqrt((((hbstats[1]**2)*hbstats[2])+((nothbstats[1]**2)*nothbstats[2]))/(hbstats[2]+nothbstats[2]))
	 self.hbondstats[donat]=list(hbstats)+list(nothbstats)#was tuple
	 hbcorrdct[ID[0]]=      list(hbstats)+list(nothbstats)
	 self.performHBfit(A,useWeights,nothbstats[0],ID=ID,advancedFit=advancedFit)
	return A,nothbonded

    def visualizeAvestats(self,atn,elem,ID,col='b',doshow=True):
	aveStats=self.statdct[elem][atn]
	allstd=aveStats[2]
	V=numpy.array(aveStats[0])
	if doshow:
	    ##fig=plot(V[:,0],V[:,1]-aveStats[1],col,label=atn,alpha=0.75)
	    fig=scatter(V[:,0],V[:,1]-aveStats[1],c=col[0],alpha=0.20,faceted=False)
	    if atn=='N':self.figs[ID+'_'+atn]=fig
	##if doshow:plot(V[:,0],V[:,2],col+':',alpha=0.75)
	fitvarsave,chi2ave=leastSq.leastSquaresFit(linlaw,(0.1,25.0),V[:,:2])
	t=numpy.arange(-1.5,2.0,0.1)
	yave=linlaw(fitvarsave,t)-aveStats[1]
	##if doshow:plot(t,yave,col,alpha=0.75)
	print fitvarsave,chi2ave
	U=numpy.transpose(numpy.array((V[:,0],V[:,2])))
	fitvarsstd,chi2std=leastSq.leastSquaresFit(linlaw,(-2.0,15.0),U[:,:2])
	t=numpy.arange(-1.5,2.0,0.1)
	ystd=linlaw(fitvarsstd,t)
	##if doshow:plot(t,ystd,col,alpha=0.75)
	print fitvarsstd,chi2std
	print 'Statistics: %2s %4s %s %6.3f %6.3f %4d %2d'%(ID,atn,col,
	       fitvarsave[0]/allstd,fitvarsstd[0]/allstd,aveStats[3],len(V))
	aveStats+=(fitvarsave[0],fitvarsstd[0])
	##show()

    def analyze(self,verb=True):
	sdct=SimpleStat()
	self.stats=[[],[],[]]
	packlst=[]
	cmplst=[]
	for ent in self.entlst:
	    rgent=ent.rgEnt
	    rdssp=ent.rdsspEnt
	    if ent.pack.major[0]<>None:
		packlst.append(ent.pack.major)
		cmplst.append((log(ent.pack.major[2]),rdssp.solventAcc))
	    try:chi1=ent.torsions[3]
	    except IndexError:chi1=999
	    if rdssp.isExposed:      ent.putVal2dct(sdct,self.maxats,'rdssp_isExposed')
	    if rgent.isExposed:      ent.putVal2dct(sdct,self.maxats,'rgent_isExposed')
	    if rdssp.isN_Hbonded:    ent.putVal2dct(sdct,self.maxats,'isN_Hbonded')
	    if rdssp.isCo_Hbonded:   ent.putVal2dct(sdct,self.maxats,'isCo_Hbonded')
	    if rdssp.isAntiParallel: ent.putVal2dct(sdct,self.maxats,'isAntiParallel')
	    if rdssp.isParallel:     ent.putVal2dct(sdct,self.maxats,'isParallel')
	    if ent.isNotPacked:      ent.putVal2dct(sdct,self.maxats,'isNotPacked')
	    else:                    ent.putVal2dct(sdct,self.maxats,'isPacked')
	    ent.putVal2dct(sdct,self.maxats,'all')
	packmat=numpy.array(packlst)
	if verb:print '------ analysis: ------'
	print cmplst
	aa=ent.id[0]
	gss=DSSPData.translate2generalSS(ent.id[1])
	avg,std=numpy.average(packmat,0),numpy.std(packmat,0)
	avgl,stdl=exp(numpy.average(log(packmat),0)),exp(numpy.std(log(packmat),0))
	print 'packing:     %1s %1s %6.3f %6.3f %6.3f %6.3f %6.3f %6.3f'%tuple([aa,gss]+list(avg)+list(std))
	print 'log packing: %1s %1s %6.3f %6.3f %6.3f %6.3f %6.3f %6.3f'%tuple([aa,gss]+list(avgl)+list(stdl))
	for j in range(3):
	    for atn in self.maxats[j]:
		if verb:print '--------------------------'
		for k in sdct:
		  if atn in sdct[k]:
		    ave=numpy.average(sdct[k][atn])
		    #TODO hvorfor kan det blive nan?
		    std=numpy.std(sdct[k][atn])
		    num=len(sdct[k][atn])
		    resn3=aa13dict[ent.id[0]]
		    gss=DSSPData.translate2generalSS(ent.id[1])
		    if verb:print '%15s %3s %1s %4s %5.2f %6.3f %3d'%(k,resn3,gss,atn,ave,std,num)
		    if k=='all':self.stats[j].append((ave,std,num))
		  elif k=='all':self.stats[j].append([None]*3)
	self.packstat=((avg,std),(avgl,stdl))
	self.simpleStat=sdct

    def getSelection(self,lst,atsel,prop,tert=False,verb=False,
		     doshow=True,outfile=None,col='',marker='o'):
	lsts=[[],[]]
	cnts=[0,0]
	labs=[[],[]]
	totcnt=0
	if outfile<>None:
	    outfile.write('id     ID   fri')
	    for j in range(3):
	      for atn in atsel[j]:
		outfile.write(' %6s'%atn)
	    outfile.write('\n')
	proplst=[]
	for ent in lst:
	  ##if not ent.id[1] in 'GIB':#excluding 3-helix, pi-helix and bridge
	    hasAtSel,hasProp,lab=ent.selectEntry(atsel,prop,col)
	    print hasAtSel,hasProp,lab
	    if hasAtSel:
		totcnt+=1
		if outfile<>None:
		    outfile.write('%1d%2s%-4d %4s %3s'%(hasProp,ent.id,totcnt,ent.ID,ent.fris[0]))
		vals,dowarn,warnat=ent.getValues(atsel,self.stats,self.maxats,tert,outfile)
		if dowarn:
		    print 'WARNING: unusual chemical shift:',warnat,\
			  '%1d%2s%-4d %4s %3s'%(hasProp,ent.id,totcnt,ent.ID,ent.fris[0])
		    outfile.write(' WARNING %4s'%warnat)
		if outfile<>None:
		    outfile.write('\n')
		if verb:print hasProp,vals
		if isinstance(hasProp,int):
		    lsts[hasProp].append(vals)
		    labs[hasProp].append(lab)
		    cnts[hasProp]+=1
		else:
		    lsts[0].append(vals)
		    cnts[0]+=1
		    proplst.append(hasProp)
	print proplst
	print len(lsts[0]),len(lsts[1])
	print cnts
	if doshow:
	    if col=='chi1' or (len(col)>3 and col[:3] in ['chi','CHI']):cma=cm.hsv
	    else:cma=cm.jet
##          if isinstance(hasProp,int):
##            cols='br'
##            for i in range(2):
##                A=numpy.array(lsts[i])
##                scatter(A[:,0],A[:,1],c=cols[i],s=100,alpha=0.4,faceted=False)
##          else:
##            pass
	    A=numpy.array(lsts[1])
	    scatter(A[:,0],A[:,1],c=labs[1],s=40,alpha=0.4,faceted=False,
		    marker=marker,cmap=cma)
	    ##show()
	##if outfile<>None:outfile.close()
	return cnts
			
    def getMaxAts(self,lst,verb=False):
	maxs=[0,0,0]
	self.maxats=[[],[],[]]
	for ent in lst:
	  if verb:print ent.atnames[0][0],ent.counts[0],ent.ID
	  for j in range(3):
	    cntj=ent.counts[0][j]
	    if cntj>maxs[j]:
	      self.maxats[j]=ent.atnames[0][j]
	      maxs[j]=cntj
	for j in range(3):
	  self.maxats[j].sort()

    def findTrends(self,ID,atr='lpack',atsel=[],col='b'):
	self.bindct={}
	self.statdct={}
	for elem in 'HCN':
	    self.bindct[elem]={}
	    self.statdct[elem]={}
	for k in range(3):
	  for atn in self.maxats[k]:#only C
	    self.binDistribute(atn,'HCN'[k],ID)
	    self.calcBinStats(atn,'HCN'[k],atr)
	    #comment out above line for Gly so far...
	cols='bgrcmky'
	cnt=230
	for k in range(3):
	  elem='HCN'[k]
	  ks=self.statdct[elem].keys()
	  ks.sort()
	  for i in range(len(ks)):
	    atshow=False
	    atn=ks[i]
	    if (elem,atn) in atsel:
		atshow=True
		cnt+=1
		##subplot(cnt)
		##title(atn)
	    ##self.visualizeAvestats(atn,elem,ID,cols[i%len(cols)],doshow=True)
	    self.visualizeAvestats(atn,elem,ID,col,False)##atshow)

    def updatePhi(self):
	for ent in self.entlst:
	    ent.phi=ent.torsions[0][0]
	self.entlst.sort(key=operator.attrgetter('phi'))

    def updatePsi(self):
	for ent in self.entlst:
	    ent.psi=ent.torsions[0][1]
	self.entlst.sort(key=operator.attrgetter('psi'))

    def updateNener(self):
	for ent in self.entlst:
	    ent.nener=ent.rdsspEnt.energies[0]
	self.entlst.sort(key=operator.attrgetter('nener'))

    def corrOtherShiftsSideChain(self,elem,atn,k,ss,shavedct,keylst):
	cmpdct={}
	refdct={}
	for ent in self.entlst:
	   shift=ent.getShift(atn,elem,sestat=self,torslst='all')##self.pairlst)
	   if shift<>None:
	     for otherelem,otheratn in ent.iter_otheratns():
		if not [otherelem,otheratn,0] in keylst:
		 try:
		  oave,ostd,onum=shavedct[(k,ss)][otherelem][otheratn]
		  othershift=ent.getShift(otheratn,otherelem,subt=False)
		  print 'testo',(otherelem,otheratn),k,othershift
		  if othershift<>None:
		      if not (otherelem,otheratn) in cmpdct and otheratn<>atn:
			cmpdct[(otherelem,otheratn)]=[]
			refdct[(otherelem,otheratn)]=[]
		      cmpdct[(otherelem,otheratn)].append(((othershift-oave)/ostd,shift))
		      refdct[(otherelem,otheratn)].append(shift)
		 except KeyError:print 'WARNING: no side chain atom:',otheratn
	for key in cmpdct:
	  otherelem,otheratn=key
	  cmplst=cmpdct[key]
	  reflst=refdct[key]
	  totNum=len(cmplst)
	  print 'side chain atom',k,key,totNum
	  fitvarslin,chi2lin=leastSq.leastSquaresFit(linlaw0,[1.0],cmplst)
	  print 'cosresult:',k,otheratn,fitvarslin
	  rmsd=sqrt(chi2lin/totNum)
	  prevrmsd=std(reflst)
	  AIC=log(prevrmsd/rmsd)*totNum-1
	  print 'cossc AIC: %9.6f %7.3f %5d'%(rmsd,AIC,totNum),k,otheratn
	  ##if AIC>0 or i in self.specificCOS:


class SimpleCorSEstat(CorSEstat):

    def __init__(self,lst):
	self.entlst=lst


class CorSEstatDict(dict):

    def __init__(self,elem,atn):
	dict.__init__(self)
	self.elem=elem
	self.atn =atn

    def initTors(self,elem,atn,ss,sel='xray'):
	buf=initfil('tcksfree'+ss+elem+'_'+atn+sel+'.txt')
	print buf[-1]
	dct={}
	for lin in buf:
	    tor,knum,tck,rss,akaike=eval(lin)
	    ##print tor,knum,rss,akaike
	    if not tor in dct:dct[tor]=[]
	    dct[tor].append((akaike,knum,rss,tck))
	all=[]
	for tor in dct:
	    minvars=min(dct[tor])
	    ##print tor,minvars[:3]
	    all.append((minvars,tor))
	all.sort()
	self.torsOrder=[]
	for minvars,tor in all:
	    print tor,minvars[:3]
	    pair=(eval(tor[0]),eval(tor[1]))
	    self.torsOrder.append(pair)
	    self.tckdct[pair]=minvars[-1]
	print self.torsOrder

    def infocmp(self,x,y):
	if   x[-2]==None and y[-2]<>None:return 1
	elif x[-2]<>None and y[-2]==None:return -1
	else:return cmp(y[-1],x[-1])

    def acceptTorsAIC(self,AIC,n):
	if n<20:  return AIC>0.0
	elif n<30:return AIC>1.0
	elif n<40:return AIC>2.0
	else:     return AIC>3.0

    def initTorsNew(self,elem,atn,ss,pref='',store=None):
	self.spectorslst=[]
	##store=read_dba('alltcks'+ss+elem+'_'+atn+sel+'.pck')
	##store=read_dba('alltcks'+ss+elem+'_'+atn+'.pck')
	if store==None:
	   try: store=read_dba('alltcks'+ss+elem+'_'+atn+pref+'.pck')
	   except IOError:return
	print '---------- best: all torsions -------------'
	numtors=len(self.torsOrder)
	self.torsOrder=[]
	its=store.items()
	bestdct={}
	for k in store:
	  lst=store[k]
	  bestdct[k]=lst[-1][-2]
          ##lst.sort(lambda x,y: cmp(y[-1],x[-1]))#reverse
          lst.sort(lambda x,y: self.infocmp(x,y))
        its.sort(lambda x,y: cmp(y[1][0][-1],x[1][0][-1]))#reverse
	for tor,lst in its:
	 knum,knots,rss,tck,info=lst[0]
	 peri=isperi(tor[1])
	 if self.acceptTorsAIC(info,max(numtors,len(self.torsOrder))):
	  self.torsOrder.append(tor)
	  newtck=lst[0][-2]
	  ##if len(newtck)==3:
	  if isinstance(newtck[2],int):
	    self.tckdct[tor]=newtck
	    if peri:P=knum*2
	    else:   P=knum*2+3
	    for sestat in self[ss].values():sestat.tckdct[tor]=newtck#same values
	    print '---------- best: (comb) %s %2d %8.5f %8.3f %3d'%(tor,knum,rss,info,P)
	    if tor in self.spectorslst:del self.spectorslst[tor]
	    if tor in self.spectorsdctnei:del self.spectorsdctnei[tor]
	  elif isinstance(newtck,tuple):#neighbor splitting
	    nk,ntckdct,none=newtck
	    self.spectorsdctnei[tor]=nk,ntckdct#self.spectorsdctnei same object as sestat.spectorsdctnei
	    if peri:P=20*2*knum
	    else:   P=20*(2*knum+3)
	    print '---------- best: (nei%d) %s %2d %8.5f %8.3f %3d'%(nk,tor,knum,rss,info,P)
	    print 'setting neighbor torsion',tor,nk
	    if tor in self.spectorslst:del self.spectorslst[tor]
	  else:#aminoacid(i) type splitting
	    self.tckdct[tor]=(None,None,None)#should produce errors if used combined!
	    if peri:P=len(self[ss])*2*knum
	    else:   P=len(self[ss])*(2*knum+3)
	    print '---------- best: (spec) %s %2d %8.5f %8.3f %3d'%(tor,knum,rss,info,P)
	    ks=self[ss].keys();ks.sort()
	    for ksi,key in enumerate(ks):
		print 'setting specific torsion',key,tor,newtck[ksi][1]
		self[ss][key].tckdct[tor]=newtck[ksi]#specific values
	    self.spectorslst.append(tor)
	    if tor in self.spectorsdctnei:del self.spectorsdctnei[tor]
	  if not tor in self.allknots:
	    self.allknots[tor]=dict([(tup[0],tup[1]) for tup in lst])#dict of (knum,knots) items
	  else:
	    for tup in lst:
	      self.allknots[tor][tup[0]]=tup[1]#overwriting
	  for tup in lst:
	    knum,knots,rss,tck,info=tup
	    ##knum,knots,rss,tck,info=tup
	    ##print (tor,knum,rss,info)
	    print '%s %2d %8.5f %8.3f'%(tor,knum,rss,info)
	 else:
	    print 'permanently deleting:',tor,info
	    if tor in self.tckdct:del self.tckdct[tor]
	    ks=self[ss].keys();ks.sort()
	    for key in ks:
	      if tor in self[ss][key].tckdct:
		del self[ss][key].tckdct[tor]
        self.pairlst=self.torsOrder[:]
        self.isTorsFitted =True
        for k in self[ss]:
            sestat=self[ss][k]
            sestat.pairlst=self.pairlst#i.e. the same for all k
            sestat.torsOrder=self.torsOrder#i.e. the same for all k
	    ##print 'TJEKTORS0:',k,list(sestat.tckdct[(0,0)][1])

    def initializeFitDataAllSimple(self,elem,atn,ss):
	self.bdistvars=None
	self.neighbors=None
	self.tckdct={}
	self.torsOrder=[]

    def initializeFitDataAll(self,elem,atn,ss,gettck=True,simple=False):
      if simple:self.initializeFitDataAllSimple(elem,atn,ss)
      else:
	self.bdistvars=[]
	self.bdistvars.append(read_dba('contssstatdctl'+elem+'_'+atn+ss+'.pck'))
	self.bdistvars.append(read_dba('contssstatdctr'+elem+'_'+atn+ss+'.pck'))
	self.neighbors=[None]
	self.neighbors.append(read_dba('neighborprev'+elem+'_'+atn+'.pck')[elem][atn])
	self.neighbors.append(read_dba('neighborsubs'+elem+'_'+atn+'.pck')[elem][atn])
	self.tckdct={}
	if gettck:
	  self.initTors(elem,atn,ss)
	else:
	  self.torsOrder=[]#god ide?

    def iter_sestats_ss(self,ss):
	for sestat in self[ss]:yield sestat

    def putAllFlankers(self,ss,num=4,mode='init',donmode=False,xdct={}):
	for k in self[ss]:
	  sestat=self[ss][k]
	  sestat.putFlanks(ss,self.elem,self.atn,k+ss,self.allrgEntDict,'dummy',self,num=num,
			   mode=mode,donmode=donmode,xdct=xdct)

    def analyzeFlankers(self,ss,itnum,fnum,group=[None,None],pars=[None,None]):
	pairlst=self.pairlst
	used=0
	##for n in range(itnum):
	if itnum>0:
	    for direc in [0,1]:
		flankdct={}
		for aa in self[ss].keys():
		    sestat=self[ss][aa]
		    for ent in sestat.entlst:ent.flankcorrs[direc][fnum]=0.0#re-zero
		    sestat.fitFlankers(self.elem,self.atn,aa+ss, flankdct,fnum,direc,group=False,torslst='all')##pairlst)
		allflankdcts=sestat.get_allflankdcts(flankdct)
		#perform statistics
		for i in range(4):
		  ks=allflankdcts[i].keys();ks.sort()
		  for k in ks:
		    allflankdcts[i][k].setStats()
		for i in range(4):
		  ks=allflankdcts[i].keys();ks.sort()
		  for k in ks:
		    print 'fstat',i,fnum,direc,k,allflankdcts[i][k].getprint()
		#correct prediction or check
		faics=[0.0,0.0,0.0,0.0]
		if True:##group[direc]==None:
		  refsum2=0.0
		  for shift,ent in self.iter_entries(ss,12.9):
		    if not ent.overdispersed:refsum2+=(shift**2)
		  snum=0.0;Serr2s=[0.0,0.0,0.0,0.0]
		  for aa in self[ss].keys():
		    sestat=self[ss][aa]
		    for i in range(4):
		      serr2,num=sestat.subtractFlanks(self.elem,self.atn,aa+ss,allflankdcts,
						      fnum,direc,group=i,dosubt=False)
		      Serr2s[i]+=serr2
		      if i==0:snum+=num
		  faics=[]
		  ##flens=[17*3+6,5*3+6,20+3,10]
		  flens=(57,21,23,10)
		  for i in range(4):
		    rmsd=sqrt(Serr2s[i]/snum)
		    ##AIC=0.5*log(refsum2/Serr2s[i])*snum-flens[i]
		    AIC=0.5*log(refsum2/Serr2s[i])*snum-flens[i]*KAIC
		    print 'flank AIC: %1d %1d %1d %9.6f %6.3f %3d'%(fnum,direc,i,rmsd,AIC,flens[i])
		    faics.append(AIC)
		##if group[direc]<>None or max(AIC,gAIC)>0.0:
		##if group[direc]<>None or max(faics)>0.0:
		if max(faics)>0.0:
		    besti=argmax(faics)
		    used+=1
        	    self.isFlankFitted=True
		    if fnum+1>self.numflankers:
	              self.numflankers=fnum+1
		    if True:##group[direc]==None:
		      print 'using flanks:',fnum,direc,besti
		      group[direc]=besti
		      pars[direc]=allflankdcts
		    Serr2=0.0;snum=0.0;gSerr2=0.0
		    for aa in self[ss].keys():
		      sestat=self[ss][aa]
		      serr2,num=sestat.subtractFlanks(self.elem,self.atn,aa+ss,allflankdcts,
						      fnum,direc,besti)
		      Serr2+=serr2;snum+=num
		    rmsd=sqrt(Serr2/snum)
		    print 'flank rmsd',rmsd
		else:
		    print 'not using flanks',fnum,direc
		    group[direc]=None #dont use!
	return used

    def showFlankers(self,ss):
	searchstr=list('0h-sIVDNFYHWTSCLMQERKAGP')
	ssind=searchstr.index(string.lower(ss))
	del searchstr[ssind]
	for i in range(2):
	  print '------------'
	  for j in range(4):
	    print '**********'
	    rss2=0.0
	    ##for aa in searchstr:
	    ks=self.totaveflankdcts[i][j].keys();ks.sort()
	    for aa in ks:
	      print i,j,aa,self.totaveflankdcts[i][j][aa][0]
	      rss2+=(self.totaveflankdcts[i][j][aa][0]**2)
	    ##print flankrms,i,j,sqrt(rss2/22)

    def analyzeHBonds(self,ss):
	aves={}
	sum1=0.0;sum2=0.0
	Num1=0;Num2=0
	for donat in ('O','H','HA'):
	  for aa in self[ss]:
	    dev,std,num,dev2,std2,num2=self[ss][aa].hbondstats[donat]
	    sum1+=(dev*num)
	    Num1+=num
	    sum2+=(dev2*num2)
	    Num2+=num2
	  aves[donat]=sum1/Num1,sum2/Num2
	print aves
	self.avehbshifts[ss]=aves

    def getHBsh(param, *args):
      	  ##A,B,n=param
      	  ##A,B,n,C=param
      	  ##A,B,C=param
      	  ##A,B,C,s=param
      	  A,B,C,m=param
	  ##angNon=140.0
	  ##angCon=125.0
	  ##rm3on=2.5
	  angNon=150.0
	  angCon=110.0
	  rm3on=2.9
	  rclip=1.6
      	  rm3,cang,cangC=args
	  rm3=clip(rm3,0,rclip**-3)
	  SW =switch(cang,cos(angNon*pi/180),cos(100*pi/180))
	  SW*=switch(cangC,cos(angCon*pi/180),cos(100*pi/180))
	  SW*=switch(-rm3,-(rm3on**-3),-3.0**-3)
	  ##fac=(cang**2)**m
	  fac=1.0
	  ##return (A*(rm3**m)+B)*SW*fac+C
	  return (A*rm3+B)*SW*fac+C

    getHBsh = staticmethod(getHBsh)

    def fitAllHBcomb(Alst,nlst,doplot=True,fitAng=False,ind=None):
	 def linpow(param, *args):
      	  A,B,C,m=param
      	  rm3,cang,cangC,N,sh=args
	  sumsq=0.0
	  for i in range(len(sh)):
	    sumsq+=((CorSEstatDict.getHBsh(param,rm3[i],cang[i],cangC[i])-sh[i])**2)
	  sumsq+=sum((C-N)**2)
	  return sumsq
	 if ind==None:
	   A=vstack(Alst)
	   N=hstack([array(lst) for lst in nlst])
	 else:
	   A=array(Alst[ind])
	   N=array(nlst[ind])
	 sh=A[:,0]
	 rm3=A[:,1]**-3
	 angN=A[:,3]/180.0*pi
	 angC=A[:,4]/180.0*pi
	 ##scatter(A[:,3],A[:,4],c=sh,s=200*rm3,alpha=0.25,faceted=False);show();1/0
	 fitvars,chi2=leastSq.leastSquaresFit(linlaw,(10.0,-0.50),numpy.transpose(array((rm3,sh))))
	 ##scatter(A[:,1],A[:,2],s=100,c=-cos(angN),alpha=0.2,faceted=False)
	 if doplot:
	  ##subplot(121)
	  scatter(rm3,sh,s=100,c=cos(angN)**6,alpha=0.2,faceted=False)
	  ##pylab.colorbar()
	  ##scatter(A[:,2],sh,c=-cos(angN),s=100,alpha=0.2,faceted=False)
	  t=numpy.linspace(min(rm3),max(rm3),10)
	  plot(t,linlaw(fitvars,t),'r')
	 ##print 'hbondstat',fitvars[0],fitvars[1],sqrt(chi2/len(A))/std(sh)
	 if fitAng:
	  fitvars,chi2=leastSq.leastSquaresFit(linlaw,(10.0,-0.70),numpy.transpose(array((cos(angN)**6,sh))))
	  ##print fitvars[0],fitvars[1],sqrt(chi2/len(A))/std(sh)
	 if doplot:
	  ##subplot(122)
	  ##scatter(cos(angN)**6,sh,s=1000*rm3,alpha=0.2,faceted=False)
	  if fitAng:
	    t=numpy.linspace(min(cos(angN)**6),max(cos(angN)**6),10)
	    plot(t,linlaw(fitvars,t),'k')
         ##sol=opt.fmin(linpow,(fitvars[0],fitvars[1],1.0,fitvars[1]),args=(rm3,cos(angN),N,sh),xtol=0.00001)
         ##sol=opt.fmin(linpow,(fitvars[0],fitvars[1],fitvars[1]),args=(rm3,cos(angN),N,sh),xtol=0.00001)
         sol=opt.fmin(linpow,(fitvars[0],fitvars[1],fitvars[1],0.5),
		      args=(rm3,cos(angN),cos(angC),N,sh),xtol=0.0001,disp=0)
         ##sol=opt.fmin(linpow,(fitvars[0],fitvars[1],fitvars[1],125),args=(rm3,cos(angN),N,sh),xtol=0.0001)
	 allsh=hstack((sh,N))
	 rss=sqrt(linpow(sol,rm3,cos(angN),cos(angC),N,sh)/len(allsh))/std(allsh)
	 ##print list(sol),rss
	 ##print sqrt(linpow(sol,rm3,cos(angN),cos(angC),[],sh)/len(sh))/std(sh)
	 if False:##doplot:
	  clf()
	  scatter(rm3**sol[3],sh,s=100,c=cos(angN)**6,alpha=0.2,faceted=False)
	  plot(t**sol[3],sol[1]+sol[0]*(t**sol[3]))
	 ##show()
	 return sol,rss,len(allsh)

    fitAllHBcomb = staticmethod(fitAllHBcomb)

    def fitAllHBonds(self,ss,donat,rgentdct,maxrms=12.9,dofit=True):
	pairlst=self.pairlst
	hbcorrdct={}
	Alst=[]
	nothblst=[]
	for k in self[ss]:
	    sestat=self[ss][k]
	    A,nhblst=sestat.fitHBatn(self.atn,self.elem,k,hbcorrdct,donat,
				     doplot=False,dofit=dofit,torslst=pairlst,rgentdct=rgentdct,maxrms=maxrms)
	    if A<>None and len(A)>0:
	      Alst.append(A)
	      nothblst.append(nhblst)
	    ##else:
	    ##  print 'warning: no H-bonds:',donat,k
	    ##print sestat.hbondstats[donat]
	    ##print 'hbstat',donat,k,hbcorrdct[k]
	return hbcorrdct,Alst,nothblst

    def updatetcks(self,ss,sel='all',newtckdct=None):
	if newtckdct==None:newtckdct=read_dba('tckdct'+ss+self.elem+'_'+self.atn+sel+'.pck')
	for k in newtckdct:
	    self.tckdct[k]=newtckdct[k]

    def updatetcksNew(self,ss,newtckdct,pair=None):
	if pair==None:
	   for sestat in self[ss].values():sestat.tckdct=newtckdct
	else:
	   for sestat in self[ss].values():
	     if   isinstance(newtckdct,dict):
		sestat.tckdct[pair]=newtckdct[pair]
	     elif isinstance(newtckdct,tuple):
		sestat.tckdct[pair]=newtckdct

    def refitAllNeighbors(self,ss):
	prevrmsd=self.prevrss
	for i in range(1):
	  prevrmsd=self.refitAllNeighborsDir(ss,0,prevrmsd)
	  prevrmsd=self.refitAllNeighborsDir(ss,1,prevrmsd)
        self.evaluateMessage(ss,'nei')

    def refitAllNeighborsDir(self,ss,direc,prevrmsd):
	numchi1s=0
	allrss2=0.0
	pairlst=self.pairlst
	ndct={}
	for k in self[ss]:
	  sestat=self[ss][k]
	  sestat.fitNeighbors(self.atn,self.elem,k+ss,ndct,direc,torslst=pairlst)
	statdct={}
	rss2=0.0
	for aa in ndct:
	 if not aa in 'AGP':
	  statdct[aa]=[]
    	  if not aa in self.useneighchi1[direc]:self.useneighchi1[direc][aa]=False
	  ##print aa,ndct[aa]
	  ##print 'result neighb:',aa,
	  Sum=0.0;Num=0;sumnrss=0.0;sumoldrss=0.0
	  avelst=[];nstdlst=[];cntlst=[]
	  for i in range(3):
	    vars=ndct[aa][i]
	    if vars[2]==0:
	      ##print 'WARNING: no counts:',aa,i
	      ##statdct[aa].append((0.0,0.0,0))
	      statdct[aa].append([0.0,0.0,0])
	    else:
	      ave=vars[0]/vars[2];avelst.append(ave)
	      nrss=vars[1]-(ave**2)*vars[2]
	      nstd=sqrt(nrss/vars[2]);nstdlst.append(nstd);cntlst.append(vars[2])
	      sumnrss+=nrss
	      sumoldrss+=vars[1]
	      ##print 'result neighb:',aa,i,'%8.5f %6.3f %4d'%(ave,nstd,vars[2])
	      print '%8.5f'%ave,
	      Sum+=vars[0];Num+=vars[2]
	      rss2+=ave**2
	      statdct[aa].append([ave,nstd,vars[2]])
	  totave=Sum/Num
	  rssfac=sqrt(sumnrss/Num)/sqrt(sumoldrss/Num)
	  sumaverss=sumoldrss-(totave**2)*Num
	  rssfacave=sqrt(sumaverss/Num)/sqrt(sumoldrss/Num)
	  allowedNumPars=log(sumaverss/sumnrss)*Num/2
	  print '%8.5f %8.5f %8.3f %8.5f %8.3f %8.3f'%\
		 (totave,rssfac,(1-rssfac)*Num,rssfacave,(1-rssfacave)*Num,allowedNumPars)
	  ##if allowedNumPars>=2:
	  ##if allowedNumPars>=2 or self.useneighchi1[direc][aa]:
	  if allowedNumPars>=2*KAIC or self.useneighchi1[direc][aa]:
	     print 'use neighbor chi1:',aa,direc
	     numchi1s+=1
	     allrss2+=sumnrss
	     self.useneighchi1[direc][aa]=True
	     for i in range(3):
	        oldcorr=self.neighbors[1+direc][aa][ss][i][0]
	        self.neighbors[1+direc][aa][ss][i]=[oldcorr+avelst[i],nstdlst[i],cntlst[i]]
	  ##elif not self.useneighchi1[direc][aa]:
	  else: #not self.useneighchi1[direc][aa] and allowedNumPars<2
	     #only the mean is signif. parameter
	     allrss2+=sumaverss
	     print 'use average',aa,direc,totave,allowedNumPars
	     for i in range(3):
	        oldvars=self.neighbors[1+direc][aa][ss][i]
	        oldcorr=oldvars[0]
	        ##self.neighbors[1+direc][aa][ss][i][0]=oldcorr+totave
	        self.neighbors[1+direc][aa][ss][i]=(oldcorr+totave,sqrt(sumaverss/Num),Num)
	        statdct[aa][i][0]=totave#undo chi1 refinement
	 else: #aa in 'AGP'
	   vars=ndct[aa]
	   if vars[2]==0:
	      print 'WARNING: no counts:',aa
	      statdct[aa]=(0.0,0.0,0)
	   else:
	      ave=vars[0]/vars[2]
	      nstd=sqrt((vars[1]-(ave**2)*vars[2])/vars[2])
	      print 'result AGP:',aa,'%8.5f %6.3f %4d'%(ave,nstd,vars[2])
	      rss2+=ave**2
	      nrss=vars[1]-(ave**2)*vars[2]
	      allrss2+=nrss
	      statdct[aa]=((ave,nstd,vars[2]))
	      ##print self.neighbors[1+direc][aa][ss]
	      ##print self.neighbors
	      if isinstance(self.neighbors[1+direc][aa][ss],dict):
	        oldcorr=self.neighbors[1+direc][aa][ss][3][0]
	      else:#instance tuple
	        oldcorr=self.neighbors[1+direc][aa][ss][0]
	      self.neighbors[1+direc][aa][ss]=(oldcorr+ave,nstd,vars[2])
	##print statdct.keys()
	allrmsd=sqrt(allrss2/self.datNum)
	AIC=log(prevrmsd/allrmsd)*self.datNum
	print 'allresult: %9.6f %6.3f %2d'%(allrmsd,AIC,numchi1s)
	print 'devrms',sqrt(rss2/54)
	##if AIC>20+2*numchi1s or self.neighborFitted[direc]:
	if AIC>(20+2*numchi1s)*KAIC or self.neighborFitted[direc]:
	  self.neighborFitted[direc]=True
	  for k in self[ss]:
	    sestat=self[ss][k]
	    sestat.subtractNeighbors(self.atn,self.elem,k+ss,statdct,direc)
	  return allrmsd
	else:
	  for aa in self.neighbors[1+direc]:
	    if aa in 'AGP':
	      self.neighbors[1+direc][aa][ss]   =(0.0,0.0,0)
	    else:
	     for i in range(3):
	      self.neighbors[1+direc][aa][ss][i]=(0.0,0.0,0)
	return self.prevrss

    def show_neighbors(self,ss):
        aa1s=aa13dict.keys();aa1s.sort()
	for i in [1,2]:#prev,sub
	   for aa in aa1s:
		dat=self.neighbors[i][aa][ss]
		print i,aa,ss,
		if isinstance(dat[0],list):
		   Sum=0.0;Num=0
		   for tup in dat:
			Sum+=(tup[0]*tup[2])
			Num+=tup[2]
		   print '%7.3f'%(Sum/Num),
		   for tup in dat:print '%6.3f'%tup[0],
		   print
		else:print '%7.3f'%dat[0]

    def refitAllChi1s(self,ss):
	pairlst=self.pairlst
	##cisdct={}
	rss2=0.0
	sestatlst=[]
	for k in self[ss]:
	  sestatlst.append((k,self[ss][k]))
	#TODO: TJEK om denst. skal bruges:
	##sestatlst+=[('c',self.cysRed),('O',self.cysOxi)]
	#now try without c/O
	for k,sestat in sestatlst:
	  vars=sestat.fitChi1atn(self.atn,self.elem,k+ss,None,sestat.mean,torslst='all')##pairlst)
	  ##cisdct[k]=sestat.cisents
	  if not k[0] in 'AGP':
	    print 'vars',k,vars[0][0],vars[1][0],vars[2][0]
	    print sestat.chi1vars
	    sestat.subtractChi1(self.elem,self.atn,k+ss,vars)
	    if sestat.chi1vars[0]==0.0:sestat.chi1vars=[(0.0,0.0,0) for i in range(3)]#bugfix
	    for i in range(3):
		sestat.chi1vars[i]=(sestat.chi1vars[i][0]+vars[i][0],vars[i][1],vars[i][2])
		rss2+=(vars[i][0]**2)
	print 'chi1rms',sqrt(rss2/51)
		#chi1 updated
	##save_dba2(cisdct,'cisdct.pck')
        self.evaluateMessage(ss,'chi1')

    def refitAllCisBonds(self,ss):
	pairlst=self.pairlst
	shmat=[[0.0,0.0,0] for i in range(3)]
	for k in self[ss]:
	  sestat=self[ss][k]
	  sestat.fitCisBonds(self.atn,self.elem,k+ss,shmat,torslst='all')##pairlst)
	stat=[]
	for i in range(3):
	 if shmat[i][2]>0:
	  ave =shmat[i][0]/shmat[i][2]
	  cstd=sqrt((shmat[i][1]-(ave**2)*shmat[i][2])/shmat[i][2])
	  print 'cisvars:',i,ave,cstd,shmat[i][2]
	  stat.append((ave,cstd,shmat[i][2]))
	 else:
	  stat.append((0.0,0.0,0))
	prevrmsd=self.prevrss
	for i in range(3):
	  cisisum=0.0
	  for k in self[ss]:
	      cisisum+=self[ss][k].subtractCisBonds(self.atn,self.elem,k+ss,stat,dosubt=False,cisis=[i])
	  rmsd=sqrt(cisisum/self.datNum)
	  ##AIC=log(prevrmsd/rmsd)*self.datNum-1
	  AIC=log(prevrmsd/rmsd)*self.datNum-1*KAIC
	  print 'cisAIC %10.6f %6.3f %1d'%(rmsd,AIC,i)
	  if AIC>0.0 or self.cisvars[i][2]<>0:#... or allready fitted in prev iteration
	    print 'using cis',i,stat[i][0]
	    prevrmsd=rmsd
	    for k in self[ss]:
	      self[ss][k].subtractCisBonds(self.atn,self.elem,k+ss,stat,dosubt=True,cisis=[i])
	    self.cisvars[i][0]+=stat[i][0]
	    self.cisvars[i][1] =stat[i][1]
	    self.cisvars[i][2] =stat[i][2]
        self.evaluateMessage(ss,'cis')

    def getknotbounds(self,t,increase=False,peri=True):
	if t==None or len(t)==0:return None,None
	if increase:
	   maxsep=60;minsep=10;spac=1.5
	else:
	   maxsep=20;minsep=2 ;spac=3.0
	if peri:minval=-180.0
	else:minval=0.0
	if len(t)==1:
	   ##lb=array([max(minval,t[0]-maxsep)])
	   lb=array([clip(t[0]-maxsep,minval,180-maxsep)])
	   ##ub=array([min(180.0 ,t[0]+maxsep)])
	   ub=array([clip(t[0]+maxsep,minval+maxsep,180)])
	else:
	   t=array(t)
	   db=t[0]+180+180-t[-1]
	   da=t[1:]-t[:-1]
	   dt=clip(da/spac,minsep,maxsep)
   	   dtb=max(min(db/spac,  maxsep),minsep)
	   if peri:
	     b1=max(t[0] -dtb,-179.9)
	     ##b1=max(max(t[0] -dtb,minmax[0]),-179.9)
	     be=min(t[-1]+dtb, 179.9)
	     ##be=min(min(t[-1]+dtb,minmax[1]), 179.9)
	   else:
	     b1=max(t[0] -maxsep,0.1)
	     be=min(t[-1]+maxsep,-179.9)
	   lb=hstack((array([b1]),  t[1:]-dt))
	   ub=hstack((t[:-1]+dt, array([be])))
	   ##if len(lb)>2 and lb[1]<lb[0]:lb[1]=lb[0]+(lb[2]-lb[0])/4
	   ##if len(lb)>2 and lb[-1]<lb[-2]:lb[-2]=lb[-1]+(lb[-3]-lb[-1])/4
	print 'starting guess:',
	print t,lb,ub
	return lb,ub

    def getBestKnots(self,ar,shar,method,itnum,knum,smooth=True,doplot=False,col='b',tor=None,peri=True):

	    def getviol(ft):
		#defaults:
		##maxft=3**2;maxslop=0.5**2;maxbend=0.10**2
		##maxft=3.5**2;maxslop=0.7**2;maxbend=0.15**2
		maxft=1.3**2;maxslop=0.27**2;maxbend=0.055**2
    		viol=0.0
		ft2max=max(ft**2)
		if ft2max>maxft:
	   	   viol+=((ft2max-maxft)/maxft)
		slop2max=max((ft[:-1]-ft[1:])**2)
		if slop2max>maxslop:
	   	   viol+=((slop2max-maxslop)/maxslop)
		bend=(ft[:-2]+ft[2:]-2*ft[1:-1])**2
        	bend2max=max(bend)
		if bend2max>maxbend:
	   	   viol+=((bend2max-maxbend)/maxbend)
        	##print viol,ft2max,slop2max,bend2max
		return viol

            def fitKnotsAll(knots):
		if peri:bounds=(-180,180)
		else:bounds=(min(0,min(ar)),max(180,max(ar)))
		if len(knots)>0:
                  if std(knots)>300:return 1000+(std(knots)-300)**2
                  if abs(average(knots))>200:return 1000+(abs(average(knots))-200)**2
		  if peri:knots=transfAng(knots)
		  else:knots=knots%180
		  knots.sort()
		try:tck=splrep(ar,shar,t=knots,per=peri,xb=bounds[0],xe=bounds[1])
                except ValueError: return 9999.99
                except TypeError: return 9999.99
    		rss=sqrt(sum((splev(ar,tck)-shar)**2)/len(ar))
    		##rss2=  sum((splev(ar,tck)-shar)**2)
    		if smooth:
	            ##t=linspace(min(ar)+0.02,max(ar)-0.02,100)
		    if peri:
	              t=linspace(-180,180,100)
		    else:
	              t=linspace(0,180,50)
    		    ft=splev(t,tck)/std(shar)
        	    ##print 'violvars:',tor,knum,
    		    viol=getviol(ft)
		    return rss/std(shar)+viol
		    ##return sqrt(rss2/sum(shar**2))+viol
		return rss/std(shar)
		##return sqrt(rss2/sum(shar**2))

	    def fitKnotsSpec(knots):
		##if knots==None:return 99999
		if len(knots)>0:
		  if peri:
                    if std(knots)>300:return 1000+abs(std(knots)-300)
                    if abs(average(knots))>190:return 1000+(abs(average(knots))-190)**2
		    knots=transfAng(knots)
		  else:
                    if std(knots)>200:return 1000+abs(std(knots)-200)
                    if average(knots)>190:
			return 1000+(average(knots)-190)**2
                    elif average(knots)<-10:
			return 1000+(average(knots)+10 )**2
		    knots=knots%180
		  knots.sort()
		rss2=0.0;refrss2=0.0;sumviol=0.0
		for i in range(len(ar)):
		  ari=ar[i];shari=shar[i]
		  if len(ari)>0:
		   if peri:bounds=(-180,180)
		   else:bounds=(min(0,min(ari)),max(180,max(ari)))
		   try:tck=splrep(ari,shari,t=knots,per=peri,xb=bounds[0],xe=bounds[1])
                   except ValueError: return 9999.99
    		   rss2+=sum((splev(ari,tck)-shari)**2)
    		   refrss2+=((std(shari)**2)*len(ari))
    		   ##refrss2+=sum(shari**2)
    		   if smooth:
	            ##t=linspace(min(ari)+0.02,max(ari)-0.02,100)
		    if peri:
	              t=linspace(-180,180,100)
		    else:
	              t=linspace(0,180,50)
    		    ft=splev(t,tck)/std(shari)
        	    ##print 'violvars:',tor,knum,i,
		    ##return rss/std(shari)+viol
    		    viol=getviol(ft)
		    sumviol+=viol
		##print 'sumviol:',tor,knum,sqrt(rss2/refrss2),sumviol/len(ar)
		return sqrt(rss2/refrss2)+sumviol/len(ar)

	    #start outer function definition
            ##result=[linspace(-179,180-360.0/knum,knum)]
	    result=[None]
	    if tor in self.allknots and knum in self.allknots[tor]:
		result=[self.allknots[tor][knum]]#starting guess
	    if result[0]==None:
              if method=='combine':
		if knum==1:
		    result=[array([ar[len(ar)*knum/(knum+1)]])]
		elif knum>0:
		  if peri:
		    result=[linspace(ar[1],ar[len(ar)*knum/(knum+1)],knum)]
		  else:
		    result=[linspace(ar[len(ar)/(knum+1)],ar[len(ar)*knum/(knum+1)],knum)]
		else:result=[[]]
              elif method=='specific':
		ar0=[]
		for ari in ar:
		  if len(ari)>0:ar0.append(ar)
		if knum==1:
		    result=[average([ari[len(ari)*knum/(knum+1)] for ari in ar0])]
		elif knum>0:
		  if peri:
		    x0=max([ari[1] for ari in ar0])
		  else:
		    x0=max([ari[len(ari)/(knum+1)] for ari in ar0])
		  x1=max([ari[len(ari)*knum/(knum+1)] for ari in ar0])
		  result=[linspace(x0,x1,knum)]#starting guess
		else:result=[[]]
    	    bestf=999;bestknots=None
    	    numconv=0
	    counter=0
	    while counter<itnum or (numconv==0 and counter<2*itnum):
    	    ##for i in range(itnum):
                knots0=result[0]
	        if tor in self.allknots and knum in self.allknots[tor] and \
                (bestf<1.0 or counter==0) and knots0<>None and len(knots0)>0:
		#was bestf<999
		   if peri:knots0=transfAng(array(knots0))
		   else:knots0=array(knots0)%180
    		   knots0.sort()
		   lb,ub=self.getknotbounds(knots0,(numconv<1 and counter<2),peri)
		else:
                   lb=ones(len(knots0))*-180
                   ub=ones(len(knots0))*180
		print result,lb,ub,knum,tor,peri
                if method=='combine':fitfunc=fitKnotsAll
                elif method=='specific':fitfunc=fitKnotsSpec
		if knum==0:
                  result=(array([]),fitfunc([]),None,None,None,None,None)
		  print 'knum is 0'
		  print result
		else:
                  try:result=anneal(fitfunc,knots0,full_output=1,upper=ub,lower=lb,
                          maxiter=100,schedule='cauchy',learn_rate=0.5, dwell=10,
                          feps=0.0001)##,T0=1000)
		  except RuntimeError:
		    print 'WARNING: RuntimeError'
		    result=[knots0,9999]
		  if result==None:
                    ##result=([],fitfunc([]),None,None,None,None,None)
                    result=(knots0,9999,None,None,None,None,None)
        	print result
        	if result[1]<bestf:
            	  bestf=result[1]
            	  bestknots=result[0]
        	if result[1]<3.0:numconv+=1
		counter+=1
	    print 'numconv:',method,tor,knum,numconv,bestf
	    if numconv<1:print 'WARNING: no converged knots!',tor,knum,bestf
	    if bestknots<>None:
	     if knum>0:
	      if peri:bestknots=transfAng(bestknots)
	      else:bestknots=bestknots%180
    	      bestknots.sort()
	      if not tor in self.allknots:self.allknots[tor]={}
	      self.allknots[tor][knum]=bestknots
	    else:
		print 'WARNING no knots (None returned)'
		return None,9.99,None,0
	    if method=='combine':
	      if peri:bounds=(-180,180)
	      else:bounds=(min(0,min(ar)),max(180,max(ar)))
	      tck=splrep(ar,shar,t=bestknots,per=peri,xb=bounds[0],xe=bounds[1])
    	      ##newrss=sqrt(sum((splev(ar,tck)-shar)**2)/len(ar))/std(shar)
    	      newrss=sqrt(sum((splev(ar,tck)-shar)**2)/sum(shar**2))
	      if False:##doplot:
	        t=linspace(min(ar)+0.02,max(ar)-0.02,100)
	        t=linspace(-180.0,180.0,100)
	        ##plot(t,splev(t,tck),col)
	        plot(t,splev(t,tck),'k--')
	        ##if knum==4:scatter(ar,shar,c=col,alpha=0.5,faceted=False)
	        ##scatter(bestknots,splev(bestknots,tck),c=col,alpha=0.75,s=50,faceted=False)
	      ##return bestknots,bestf,tck,numconv
	      return bestknots,newrss,tck,numconv
            elif method=='specific':
	     tcklst=[]
	     rss2=0.0;refrss2=0.0##;Num=0
	     for i in range(len(ar)):
	      ari=ar[i];shari=shar[i]
	      if len(ari)>0:
	       if peri:bounds=(-180,180)
	       else:bounds=(min(0,min(ari)),max(180,max(ari)))
	       tck=splrep(ari,shari,t=bestknots,per=peri,xb=bounds[0],xe=bounds[1])
	       tcklst.append(tck)
     	       rss2+=sum((splev(ari,tck)-shari)**2)
    	       ##refrss2+=((std(shari)**2)*len(ari))
    	       refrss2+=sum(shari**2)
	       ##Num +=len(ari)
	       if doplot:
		print 'plotting data',col,i
	        t=linspace(min(ari)+0.02,max(ari)-0.02,100)
	        t=linspace(-180.0,180.0,100)
	        ##plot(t,splev(t,tck),col)
		if knum==4:
	          plot(t,splev(t,tck),'r')
	          scatter(ari,shari,c=col,alpha=0.5,faceted=False)
	        ##scatter(bestknots,splev(bestknots,tck),c=col,alpha=0.75,s=50,faceted=False)
	      else:
	       tcklst.append((None,None,None))
	     newrss=sqrt(rss2/refrss2)
	     print 'compare:',tor,knum,newrss,bestf
	     ##return bestknots,bestf,tcklst,numconv
	     return bestknots,newrss,tcklst,numconv
	     #the point is not to use smoothing in the target function

    def getneitype(self,opttor):
	if   opttor==(0, 0):return 1
	elif opttor==(0, 1):return 2
	seqtypes='-- - - bb--+bbbbb'
	tornum=opttor[1]-6
	if tornum<len(seqtypes):
	  if opttor[0]<>0:return opttor[0]
	  elif seqtypes[tornum]=='-':return 1
	  elif seqtypes[tornum]=='+':return 2
	return None

    def refitAllTors(self,ss,itnum=4,opt=0,method='combine',doplot=True,maxrms=12.9,tryspec=True,dobin=True,
		     opttor=None,store=None,appendNew=False):
	'''find best knots with optimized spline coeffiecients
	   and the optimum number of knots using Akaikes inf.'''
	#first get the data
        aa1s=aa13dict.keys();aa1s.sort();#introduce ordering
	neitype=None
	if opttor<>None:
	   alltorslst=[opttor]
	   neitype=self.getneitype(opttor)
	else:
	   alltorslst=self.torsOrder##+[(0,0,1)]
	if store==None:store={}
	print alltorslst
	print self.pairlst
	if opt==1:
	    allsh=[];allang=[]
	elif opt==2:#trivial nesting for opttor<>None: [["data"...]]
	    allsh=[[] for t in alltorslst];  allang=[[] for t in alltorslst]
	    sallsh=[[] for t in alltorslst];sallang=[[] for t in alltorslst]
	##for k in self[ss]:
	ks=self[ss].keys();ks.sort()
	neidata=[dict(zip(aa1s,[[] for aa in aa1s])),dict(zip(aa1s,[[] for aa in aa1s]))]
	#NOTE: only suitable for opttor<>None!
	for k in ks:#introduce ordering in loop
	    sestat=self[ss][k]
	    if opt==2:#optimize again after optimizing coefficients (opt==1 depricated)
	      for j,pair in enumerate(alltorslst):#j==0 for opttor<>None
		if len(self.pairlst)==0:sublst=[]
		elif opttor<>None:
		  sublst=self.pairlst[:]
		  if opttor in sublst:sublst.remove(opttor)
		else:sublst=self.pairlst[:j]+self.pairlst[j+1:]
	        anglst,shlst=sestat.fitTorsions(self.elem,self.atn,k,pair,
		    doreturn=True,torslst=sublst,maxrms=maxrms,neidata=neidata,neitype=neitype)#all except j
	        allsh[j] +=shlst
	        allang[j]+=anglst
	        sallsh[j].append(shlst)
	        sallang[j].append(anglst)
		print 'TJEK:',k,pair,len(shlst),
		if len(shlst)>0:print average(shlst),std(shlst)
		else:print
		##print shlst
	    ##allsh +=shlst
	    ##allang+=anglst
	print 'TJEK all:',std(allsh[0]),len(allsh),len(allang)
	if opt==1:A=array(allang)
	#find the best knots...
	cols='kbrgcmy'
	for i in range(len(alltorslst)):
          ##if doplot:subplot(321+i)
	  data=[]
	  store[alltorslst[i]]=data
	  bestinfo=-999; bestknum=None; besttck=None
	  ##if alltorslst[i][1]>22:
	  if not isperi(alltorslst[i][1]):
		knumrange=range(0,10);peri=False
	  else:
		knumrange=range(1,10);peri=True
	  previnfo=-999;prevsinfo=-999;prevsdiff=0.0;diffdiff=0.0
	  dospec=True
	  for knum in knumrange:
	    if opt==1:
		ar,shar=sestat.sortTorsData(A[:,i],allsh,dobin=dobin)
	    elif opt==2:
		ar,shar=sestat.sortTorsData(allang[i],allsh[i],dobin=dobin)
		ars,shars=sestat.sortTorsData(sallang[i],sallsh[i],'specific',dobin=dobin)
		nallang=[];nallsh=[]
		for naa in aa1s:
		  nallang.append(neidata[0][naa])
		  nallsh.append( neidata[1][naa])
		if neitype<>None:
		  arn,sharn=sestat.sortTorsData(nallang,nallsh,'specific',dobin=dobin)
		else:
		  arn,sharn=None,None
	    print 'TJEK:',knum,i,average(shar),std(shar)
	    ninfo=-999
	    ##scatter(ar,shar,alpha=0.5,faceted=False);show()
	    print len(ar),len(shar)
	    bestknots,bestf,tck,numconv=self.getBestKnots(ar,shar,'combine',itnum,knum,doplot=doplot,
						  smooth=True,col=cols[knum-3],tor=alltorslst[i],peri=peri)
	    ##bestknots,bestf,tck=self.getBestKnots(ar,shar,'combine',itnum,knum,doplot=(i==0 and knum==4)
	    ##if peri:info=-log(bestf)*len(shar)-2*knum-1
	    ##else:   info=-log(bestf)*len(shar)-2*knum-4
	    if peri:info=-log(bestf)*len(shar)-(2*knum+1)*KAIC
	    else:   info=-log(bestf)*len(shar)-(2*knum+4)*KAIC
    	    print 'bestknots',knum,alltorslst[i],info,bestknots,bestf,len(shar)
	    ##data.append((knum,list(bestknots),bestf,besttck,info))
	    ##if knum>=2 and (info<0 or info<previnfo):break
	    if knum>2 and (info<0 or info<previnfo) and not dospec:
		print 'testing no more knots for pair (early break):',alltorslst[i],knum,info,info-previnfo
		break
	    if info>bestinfo:
		bestinfo=info; bestknum=knum; besttck=tck
	    ##if tryspec and info>(len(shars)-1)*(knum+1):##100.0:#(else no chance)
	    if tryspec and info>(len(shars)-1)*(knum+1) and (knum<5 or prevsdiff>0.0 or diffdiff>=0.0):
	        sbestknots,sbestf, tcklst,snumconv=self.getBestKnots(ars,shars,'specific',itnum,knum,doplot=doplot,\
							   smooth=True,col=cols[knum-3],tor=alltorslst[i],peri=peri)
		if neitype<>None:
	         nbestknots,nbestf,ntcklst,nnumconv=self.getBestKnots(arn,sharn,'specific',itnum,knum,doplot=doplot,\
							   smooth=True,col=cols[knum-3],tor=alltorslst[i],peri=peri)
			##doplot=(i==0 and knum==4),smooth=True,col=cols[knum-3])
	        if peri:
		   ##sinfo=-log(sbestf)*len(shar)-knum-len(shars)*(knum+1)
		   sinfo= -log(sbestf)*len(shar)-(knum+len(shars)*(knum+1))*KAIC
		   if neitype<>None:
		    ninfo=-log(nbestf)*len(shar)-(knum+len(sharn)*(knum+1))*KAIC
	        else:
		   sinfo= -log(sbestf)*len(shar)-(knum+len(shars)*(knum+4))*KAIC
		   if neitype<>None:
		    ninfo=-log(nbestf)*len(shar)-(knum+len(sharn)*(knum+4))*KAIC
	        ##sinfo=-log(sbestf)*len(shar)-2*knum-4#only for testing! => TILBAGE IGEN!!!
    	        print 'sbestknots',knum,alltorslst[i],sinfo,sbestknots,sbestf
		if neitype<>None:
    	         print 'nbestknots',knum,alltorslst[i],ninfo,nbestknots,nbestf
		infolst=[info,sinfo,ninfo]
		argmin
		maxAIC=max(infolst)
		bestAICind=argmax(infolst)
		##if sinfo>info and sbestknots<>None:
		if bestAICind==1 and sbestknots<>None:
		   print 'better to use specific residue based fitting for torsion',
		   print round(sinfo-info,3),alltorslst[i],knum
		   info=sinfo;bestknots=sbestknots;tck=tcklst;bestf=sbestf
	    	   ##if sinfo>bestinfo:
	    	   if sinfo>bestinfo and snumconv>0 or numconv==0:
			 bestinfo=sinfo; bestknum=knum; besttck=tcklst#NOTE: type is list
		elif bestAICind==2 and nbestknots<>None:
		   print 'better to use specific neighbor based fitting for torsion',
		   print round(ninfo-info,3),alltorslst[i],knum
		   info=ninfo;bestknots=nbestknots;tck=(neitype,ntcklst,None);bestf=nbestf
	    	   if ninfo>bestinfo and nnumconv>0 or numconv==0:
			 bestinfo=ninfo; bestknum=knum; besttck=(neitype,ntcklst,None)#NOTE: tuple
	        elif knum>=2 and ((info<0 or info<previnfo) and (max(sinfo,ninfo)<0 or\
		 (max(sinfo,ninfo)<prevsinfo and diffdiff<0.0))):
		   print 'testing no more knots for pair:',alltorslst[i],knum,info,info-previnfo
		   break
		minfo=max(sinfo,ninfo)
		##diffdiff=sinfo-prevsinfo-prevsdiff
	        ##prevsdiff=sinfo-prevsinfo
	        ##prevsinfo=sinfo
		diffdiff=minfo-prevsinfo-prevsdiff
	        prevsdiff=minfo-prevsinfo
	        prevsinfo=minfo
	    else:
	        if tryspec:
		  print 'not trying specific',info,knum,prevsdiff,diffdiff
		dospec=False
	    previnfo=info
	    if bestknots==None:
		data.append((knum,bestknots,bestf,tck,info))
	    else:
		data.append((knum,list(bestknots),bestf,tck,info))
	  #end torsion loop------------------------------------------------------------------------
	  if knum<9:#there was a break
	   for knuml in range(knum,10):
	    data.append((knuml,None,-99.9,None,-99.9))
	  if bestinfo<0:print 'WARNING: angle insignificant according to akaike!',round(bestinfo,3),alltorslst[i]
	  elif opttor<>None:
	    #NOTE: below is repeated in initTorsNew
	    if isinstance(besttck[2],int):
    	      self.updatetcksNew(ss,besttck,opttor)
	    elif isinstance(besttck,tuple):#neighbor splitting
	      print 'setting neighbor torsion',opttor,bestf
	      self.tckdct[opttor]=(None,None,None)#should produce errors if used combined!
	      nk,ntckdct,none=besttck
	      self.spectorsdctnei[opttor]=nk,ntckdct#self.spectorsdctnei same object as sestat.spectorsdctnei
	    else:
	      self.tckdct[opttor]=(None,None,None)#should produce errors if used combined!
	      for ksi,key in enumerate(ks):
		print 'setting specific opttor',key,opttor,besttck[ksi][1]
		self[ss][key].tckdct[opttor]=besttck[ksi]#specific values
	      ##self.spectorslst.append(tor)
	    if appendNew:##not self.isTorsFitted:
	      self.pairlst.append(opttor)
	    totrss=self.evaluateRSSall(ss,maxrms=maxrms,usetors=self.pairlst,
				       strip=(self.test_for_overdispersion and self.fitmode=='fitShifts'),
				       cut=(self.fitmode=='fitShifts'))
	    print 'optresult:',opttor,totrss
          if doplot:title('%s %2d %8.3f'%(alltorslst[i],bestknum,bestinfo))
	if doplot:show()
        ##self.evaluateMessage(ss,'opt')
	if opttor==None:
          self.initTorsNew(self.elem,self.atn,ss,pref,store)
          self.evaluateMessage(ss,'tors')
	return store

    def refitAllTorsSplineCoeff(self,ss,num=None,maxrms=2.9,cycle=1):
	##pairlst=[(1,1)]+self.torsOrder[:4]
	if num<>None and not self.isTorsFitted:self.pairlst+=self.torsOrder[:num]
	pairlst=self.pairlst
	##for i,pair in enumerate(pairlst):
	if not self.isTorsFitted:
	  pairinds=[(0,[])]+2*[(1,[0]),(0,[1])]+[(1,[0])]
	  searchlst=range(2,len(pairlst))
	  fitnum=2
	else:
	  pairinds=[(0,range(1,len(pairlst)))]
	  searchlst=[len(pairlst)-1]
	  fitnum=1
	for j in searchlst:
	    pairinds+=[(j,range(j))]
	    for m in range(fitnum):
	      for k in range(j+1):
		subk=range(j+1)
		subk.remove(k)
		pairinds.append((k,subk))
	pairinds.append((0,range(1,len(pairlst))))
	if cycle:
	    pairinds=[]
	    for n in range(cycle):#2 cycles of fitting
	        for k in range(len(pairlst)):
		    subk=range(len(pairlst))
		    subk.remove(k)
		    pairinds.append((k,subk))
	print pairinds,len(pairinds)
	for i,subis in pairinds:
	    print 'fitting',i,subis
	    pair=pairlst[i]
	    subtors=[pairlst[j] for j in subis]
	    allsh =[]
	    allang=[]
	    for k in self[ss]:
		sestat=self[ss][k]
		if pair in self.spectorslst:
		  print 'fitting specific',pair,k
		  sestat.fitTorsions(self.elem,self.atn,k,pair,torslst=subtors,maxrms=maxrms)
		else:
		  print 'fitting combined',pair,k
		  anglst,shlst=sestat.fitTorsions(self.elem,self.atn,k,pair,
						doreturn=True,torslst=subtors,maxrms=maxrms)
		  allang+=anglst
		  allsh +=shlst 
	    if not pair in self.spectorslst:
	      ##allang=[-180.0]+allang+[180.0]
	      ##allsh =[0.0]   +allsh+ [0.0]
	      ##xy=zip(allang,allsh);xy.sort();xy=array(xy);ar=xy[:,0];shar=xy[:,1]
	      xy=zip([-180.0]+allang+[-180.0],[0.0]+allsh+[0.0]);xy.sort();xy=array(xy);ar=xy[:,0];shar=xy[:,1]
	      for j in range(len(ar)-1):
                if ar[j]==ar[j+1]:
            	  ar[j+1]+=normalvariate(0.0,0.001)#trick to avoid fit to fail when ar[j+1]==ar[j]
            	  ar[j]  +=normalvariate(0.0,0.001)
              ar.sort()
	      sestat.fitTorsions(self.elem,self.atn,k,pair,suplyData=(ar,shar))##,doplot=True)
	      #sestat is the "last" sestat in self[ss]
	      #prev. self.tckdct and sestat.tckdct were coupled objects
    	      self.updatetcksNew(ss,sestat.tckdct,pair)
	    self.subtors=subtors+[pair]#TODO: TJEK bliver "?=" gentaget for alle iterationer?
	    if i%5==0:
	      totrss=self.evaluateRSSall(ss,maxrms=maxrms,usetors=self.pairlst)
	      print 'result:',i,subis,totrss
	self.isTorsFitted=True
        self.setAllTorsionsCorr(ss)
        self.evaluateMessage(ss,'splin')

    def optimizeAllTorsions(self,ss,doplot=False,maxrms=12.9,tryspec=True,dobin=False,
			    doSplin=False,fitnum=2,expand=False,fittors=None):
	seqtypes ='-- - - bb--+bbbbb'
	torssets=[range(5, 11),[23,24],range(11,16),[25],range(16,23),[26]]#tentative priority
	for j in range(fitnum):
	   store={}
	   if fittors==None:
	    if not self.isTorsFitted:
	      fittors=[(0,0),(0,1),(1,1),(2,0),(1,0),(2,1)]
	      for st in torssets:
	        for k in range(3):
		  for tork in st:
		    fittors.append((k,tork))
	    else:fittors=self.torsOrder
	   print 'fittors:',fittors
	   for opttor in fittors:
	      self.refitAllTors(ss,3,2,None,doplot,maxrms,tryspec,dobin,opttor,store,appendNew=(not self.isTorsFitted))
	   if expand and j==0:
	     fittors=[]
	     for x in range(10):#10 was 8
	       for n in range(3):
		 fittors.append((n,27+x))
	     for opttor in fittors:
	       self.refitAllTors(ss,3,2,None,doplot,maxrms,tryspec,dobin,opttor,store,appendNew=True)
	     fittors=None#was BUG without this: now fittors becomes self.torsOrder for j>0
	   for k in self[ss]: print 'tjekkeys:',k,self[ss][k].tckdct.keys()
           self.initTorsNew(self.elem,self.atn,ss,'new',store)
	   for k in self[ss]: print 'tjekkeys:',k,self[ss][k].tckdct.keys()
           self.setAllTorsionsCorr(ss)
           self.evaluateMessage(ss,'tors')
           if j==0 and doSplin:self.refitAllTorsSplineCoeff(ss,6,maxrms,cycle=1)

    def combineContSSdcts(self,dct,odct):
	for key in odct:
	   if not key in dct: dct[key]=SubContainer()
	   dct[key]+=odct[key]

    def refitAllContSSdir(self,ss,direc,prevrmsd,genp=18,met=None,subtdct={},dosubt=False):
	if dosubt:
	  self.contFitted[direc]=True
	  for aa in self[ss]:
	    self[ss][aa].subtractContSSatn(self.atn,self.elem,aa+ss,subtdct,direc=direc,method=met,genp=genp)
	  return 0
	contssdcts={}
	##pairlst=[(1,1)]+self.torsOrder[:4]
	pairlst=self.pairlst
	dctdct={}
	numaac=0
	for aa in self[ss]:
	  dctdct[aa]={}
	  sestat=self[ss][aa]
	  genseq=sestat.generate_dkey_seqp(genp)
	  sestat.fitContSSatn(self.atn,self.elem,aa+ss,dctdct[aa],direc=direc,torslst='all',genseq=genseq)
	  numaac+=len(dctdct[aa])
	  self.combineContSSdcts(contssdcts,dctdct[aa])
	rss2=0.0
	contavs={}
	totrss2=0.0;totrss2aa=0.0
	totnum=0;totnumaa=0
	for k in contssdcts:
	  cont=contssdcts[k]
	  cont.setStats()
	  print 'contssstat:',k,cont.mean,cont.std,cont.num
	  rss2+=(cont.mean**2)
	  totrss2+=(cont.num*(cont.std**2))
	  totnum+=cont.num
	  contavs[k]=cont.mean
	  for aa in self[ss]:
	   if k in dctdct[aa]:
	    cont=dctdct[aa][k]
	    cont.setStats()
	    totrss2aa+=(cont.num*(cont.std**2))
	    totnumaa+=cont.num
	rmsd  =sqrt(totrss2/totnum)
	rmsdaa=sqrt(totrss2aa/totnumaa)
	AIC  =log(prevrmsd/rmsd)  *self.datNum
	AICaa=log(prevrmsd/rmsdaa)*self.datNum
	numkeys=len(contssdcts)
	print numkeys,numaac
	print '%dcontAIC   %5.2f %7.4f %7.4f %2d %4d'%(direc,AIC  -numkeys,prevrmsd,rmsd,  numkeys,self.datNum)
	print '%dcontAICaa %5.2f %7.4f %7.4f %2d %4d'%(direc,AICaa-numaac, prevrmsd,rmsdaa,numaac ,self.datNum)
	print 'contrms',sqrt(rss2/9)
	print 'totrms %9.6f %6.3f'%(rmsd,AIC)
	##return prevrmsd,AIC-numkeys,AICaa-numaac,contssdcts,dctdct
	return prevrmsd,AIC-numkeys*KAIC,AICaa-numaac*KAIC,contssdcts,dctdct

    def refitAllContSS(self,ss):
	goodps=[8,9,13,15]+range(17,24)
	for i in range(3):
	  for direc in [0,1]:
	    for shift,ent in self.iter_entries_simple(ss,12.9):ent.contsscorr[direc]=0.0#re-zero
            prevrmsd=self.evaluateMessage(ss,returnrss='all')
	    print 'prevrmsd:',prevrmsd
	    bestvars=[0.0,None,None]
	    for p in goodps:
		prevrmsd,AIC,AICaa,contssdcts,dctdct=self.refitAllContSSdir(ss,direc,prevrmsd,p)
		if max(AIC,AICaa)>bestvars[0]:
		   if AIC>AICaa:bestvars=[AIC,  'comb',contssdcts,p]
		   else:        bestvars=[AICaa,'spec',dctdct,p]
	    if bestvars[0]>0.0:
		print 'using for contSS: %d %s %2d %8.3f'%tuple([direc]+[bestvars[z] for z in [1,3,0]])
		self.refitAllContSSdir(ss,direc,prevrmsd,bestvars[3],bestvars[1],bestvars[2],dosubt=True)
                self.bdistvars[direc]=(bestvars[3],bestvars[1],bestvars[2])#p,met,subtdct
	    else:
                self.bdistvars[direc]=None
		self.contFitted[direc]=False
        self.evaluateMessage(ss,'contss')

    def fitAllHBtype(self,ss):
	for shift,ent in self.iter_entries(ss,12.9):ent.hbcorr['T']=0.0
        prevrmsd=self.evaluateMessage(ss,returnrss='all')
	print 'prevrmsd prior to hbtyp analysis:',prevrmsd #(hbtyp contribution reinitialized)
	alldct=dict([(k,SubContainer()) for k in range(-1,3)])
	for k in self[ss]:
	    sestat=self[ss][k]
	    dct=sestat.fitHBtype(self.atn,self.elem,torslst='all')##sestat.pairlst)
	    for hbs in dct:
		alldct[hbs]+=dct[hbs]
		dct[hbs].setStats()
		print 'hbtypestat:',k,hbs,dct[hbs].mean,dct[hbs].std,dct[hbs].num
	    ##if not comb:sestat.subtractHBtype(self.atn,self.elem,dct)
	for hbs in alldct:
	    alldct[hbs].setStats()
	    print 'hbtypestat all:',hbs,alldct[hbs].mean,alldct[hbs].std,alldct[hbs].num
	self.hbTypeDict=None
	##if comb:
	sum2=0.0
	for k in self[ss]:
	    sum2+=self[ss][k].subtractHBtype(self.atn,self.elem,alldct,dosubt=False)
	rmsd=sqrt(sum2/self.datNum)
	AIC=log(prevrmsd/rmsd)*self.datNum-3
	print 'hbtype AIC %9.6f %6.3f'%(rmsd,AIC)
	if AIC>0.0:
	    self.hbTypeDict=alldct
	    for k in self[ss]:
	      self[ss][k].subtractHBtype(self.atn,self.elem,alldct)
        self.evaluateMessage(ss,'hbtyp')

    def testHB3(self,ss,donat):
	'''fit to tertiary hydrogen bonding'''
        aa1s=aa13dict.keys();aa1s.sort();aa1s.append('X')#define arbitrary order (X for unknown)
	dct={};dct['none']=SubContainer()
	for k in self[ss]:
	    sestat=self[ss][k]
	    for ent in sestat.entlst:
		ent.hb3=None
	        shift=ent.getShift(self.atn,self.elem,sestat=sestat,torslst='all')##sestat.pairlst)
	        if shift<>None:
		   if ent.hbonded[donat]:
		     aa1=aa1s[ent.hbdata[donat][6]]
		     if aa1<>'X':
		      hbfri=str(ent.hbondPartner[donat])
		      IDS=ent.ID,hbfri
		      try:
			ient=self[ss][aa1].entdct[IDS]
			ent1=self[ss][aa1].entlst[ient]
			if ent1.hbonded[donat]:
		     	  aa2=aa1s[ent1.hbdata[donat][6]]
			  print aa1,ent.ID,ent.fris[0],hbfri,ient,ent1.id,ent1.ID,ent1.fris[0],aa2
			  if not aa2 in dct:dct[aa2]=SubContainer()
			  dct[aa2].update(shift)
			  ent.hb3=aa2#overskrives med ny donat
		        else:
		          dct['none'].update(shift)
			  ent.hb3='none'
		      except KeyError:print 'warning: no key:',IDS,aa1
	somehb=SubContainer()
	for hk in dct:
	    if hk<>'none':
		somehb+=dct[hk]
	    dct[hk].setStats()
	    print 'hb3',donat,hk,dct[hk].mean,dct[hk].std,dct[hk].num
	somehb.setStats()
	print 'hb3',donat,'some',somehb.mean,somehb.std,somehb.num
	for k in self[ss]:
	    sestat=self[ss][k]
	    for ent in sestat.entlst:
	        if ent.getShift(self.atn,self.elem)<>None:
		   if ent.hbonded[donat]:
		      if ent.hb3=='none':#bonded to edge
			ent.predShifts[self.elem][self.atn]+=dct['none'].mean
		      elif ent.hb3<>None:#a certain aa hb partner
			ent.predShifts[self.elem][self.atn]+=somehb.mean

    def getHBlst(self,fitmode):
	adv=(fitmode=='fitShifts')
	lst=[]
	bblst=['N','H','C','CA','HA']
	if self.atn in bblst:#now including all 5
	    if self.atn in ['CA','HA']:
	        lst.append(('HA',adv))#1 means try advanced fit (0 means dont try)
		lst.append(('H',0))
		lst.append(('O',0))
		lst.append(('s',0))#'s' means subs H
		lst.append(('p',0))#'p' means prev O
	    elif self.atn in ['N','H']:
	        lst.append(('H',adv))
		lst.append(('p',0))#'p' means prev O
	        lst.append(('HA',0))
		lst.append(('O',0))
		lst.append(('s',0))#'s' means subs H
	    elif self.atn=='C':
	        lst.append(('O',adv))
		lst.append(('s',0))#'s' means subs H
	        lst.append(('HA',0))
		lst.append(('H',0))
		lst.append(('p',0))#'p' means prev O
	elif self.atn in ['CB','HB']:
		lst.append(('H',0))
		lst.append(('O',0))
	        lst.append(('HA',0))
		lst.append(('s',0))#'s' means subs H
		lst.append(('p',0))#'p' means prev O
	return lst

    def refitAllHBonds(self,ss,fitmode):
	##for i in range(3):
	self.HBpars={}#TJEK
	hblst=self.getHBlst(fitmode)
	for donat,mode in hblst:
	  #initialize vars...
	  self.hbflanksubs=zeros((4,21))
	  for sestat in self[ss].values():
	    sestat.hbflanksubs=self.hbflanksubs
	    sestat.hbflankfac=1.0
	    sestat.donat=donat
	    for ent in sestat.entlst:
		##if not donat in ent.hbonded or ent.hbonded[donat]:
		    ent.hbcorr[donat]=0.0#reinitialize
	  hbcorrdct,Alst,nothblst=self.fitAllHBonds(ss,donat,self.allrgEntDict,maxrms=12.9)
	  sestatcomb=SimpleCorSEstat([])
	  sestatcomb.donat=donat
	  sestatcomb.performHBfit(vstack(Alst),1,average(hstack([array(lst) for lst in nothblst])),
				  flanks=False,ID='comb',advancedFit=mode)
	  self.sestatcomb=sestatcomb
	  ##show()
	  self.subtractHBonds(ss,donat,mode,fitrms=12.9)
	if False:##ss<>'H' and self.atn[0]=='H':
	  for shift,ent in self.iter_entries(ss,12.9):
	    ent.hbcorr['L']=0.0
    	  self.fitHBflanks(ss,'H')

    def iter_entries(self,ss,maxrms=2.9,yieldnum=2):
	for sestat in self[ss].values():
	   for ent in sestat.entlst:
	      shift=ent.getShift(self.atn,self.elem,sestat=sestat,torslst='all')##sestat.pairlst)
	      if shift<>None and ent.rms<maxrms:
	        if yieldnum==2:
		 yield shift,ent
	        elif yieldnum==3:
		 yield shift,ent,sestat

    def iter_entries_simple(self,ss,maxrms=2.9,yieldnum=2):
	for sestat in self[ss].values():
	   for ent in sestat.entlst:
	      if ent.allTorsions<>None:
	        if yieldnum==2:
		 yield -999,ent
	        elif yieldnum==3:
		 yield -999,ent,sestat

    def convertShifts2Errors(self,ss):
	for shift,ent in self.iter_entries(ss,12.9):
	   ent.convertShift2Error(shift,self.elem,self.atn)

    def setAllTorsionsCorr(self,ss):
	for sestat in self[ss].values():
	   for ent in sestat.entlst:
	      use=False
	      if MODE=='train':
		if ent.getShift(self.atn,self.elem)<>None:use=True
	      elif ent.allTorsions<>None:use=True
	      if use:
	   	sestat.setSubtractionTorsions(self.elem,self.atn,ent,torslst=sestat.pairlst)

    def exspandHbonds(self,ss):
        d2c=[0,2,1]
	for sestat in self[ss].values():
	  for ent in sestat.entlst:
	    for nk in 'sp':
	      if nk in ent.hbonds: del ent.hbonds[nk]
	      #if this is not done,...
	      #...ent.hbonds will contain data from initializations from other donats
	    shift=ent.getShift(self.atn,self.elem,subt=False)
	    if shift<>None:
	      for delta in [-1,1]:
		newfri=str(int(ent.fris[0])+delta)
		try:tripID=ent.tripID
		except AttributeError:
		   ##print 'WARNING no tripID',ent.id,ent.fris,ent;oaa=None
		   tripID=None
		if tripID==None:pass##print 'WARNING tripID is None',ent.id,ent.fris,ent
		else:
		  oaa=tripID[d2c[delta]]
	       	  try:
		    osestat=self[ss][oaa]
		    newent=osestat.entlst[osestat.entdct[(ent.ID,newfri)]]
		    if delta==-1:
			if 'O' in newent.hbonds:
			   ##print 'found adjecent H-bond','p',ent.fris,newfri,newent.hbonds['O'],ent
			   ent.hbonds['p']=newent.hbonds['O']
		    elif delta==1:
			if 'H' in newent.hbonds:
			   ##print 'found adjecent H-bond','s',ent.fris,newfri,newent.hbonds['H'],ent
			   ent.hbonds['s']=newent.hbonds['H']
		  except KeyError:
		    pass##print 'WARNING: no adjecent res:',delta,ent.fris,oaa,ent.ID,newfri
		    #this happens if res is at the end of the secondary element! (BUG)

    def corrOtherShifts(self,ss,shavedct,mode,keylst=None,doplot=False):
      cols='brgcmykw'
      d2c=[0,2,1]
      if keylst==None:keylst=self.getCorrAtoms()
      for i,lst in enumerate(keylst):
	if len(lst)==2:lst.append(0)
	otherelem,otheratn,delta=lst
	if not (otherelem,otheratn,delta) in self.cosdct:
	    self.cosdct[(otherelem,otheratn,delta)]=0.0
	cmplst=[]
	totAIC=0.0;totNum=0;totrss2=0.0
	fitdct={}
	for k in self[ss]:
	   sestat=self[ss][k]
	   cmplstk=[]
	   rss2=0.0;Num=0
	   try:
	    oave,ostd,onum=shavedct[(k,ss)][otherelem][otheratn]
	    for ent in sestat.entlst:
	      shift=ent.getShift(self.atn,self.elem,sestat=sestat,torslst='all')##sestat.pairlst)
	      if shift<>None:
	       if not ent.overdispersed:
		if delta==0:
		  othershift=ent.getShift(otheratn,otherelem,subt=False)
		else:
		  newfri=str(int(ent.fris[0])+delta)
		  oaa=ent.tripID[d2c[delta]]
	          try:
		    osestat=self[ss][oaa]
		    newent=osestat.entlst[osestat.entdct[(ent.ID,newfri)]]
		    othershift=newent.getShift(otheratn,otherelem,subt=False)
	   	    oave,ostd,onum=shavedct[(oaa,ss)][otherelem][otheratn]
		  except KeyError:
		    print 'WARNING: no other shift:',delta,ent.fris,oaa,ent.ID,newfri
		    othershift=None
		if othershift<>None:
		  relsh=(othershift-oave)/ostd
		  if mode=='fitErrors':relsh=log(relsh**2)#the deviation from normality
		  cmplstk.append((relsh,shift))
	          rss2+=(shift**2);Num+=1
	    fitvarslin,chi2lin=leastSq.leastSquaresFit(linlaw0,[1.0],cmplstk)#residue based fit
	    ##AIC=0.5*log(rss2/chi2lin)*Num-1
	    AIC=0.5*log(rss2/chi2lin)*Num-1*KAIC
	    print 'scos aic: %6.3f %7.3f %s %4s %5d'%(AIC,fitvarslin[0],k,otheratn,Num)
	    totAIC+=AIC
	    totNum+=Num
	    totrss2+=rss2
	    fitdct[k]=fitvarslin
	   except KeyError:
	    ##print 'otheratn KeyError:',k,otheratn#e.g. Gly have no CB
	    fitdct[k]=None
	   cmplst+=cmplstk
	fitvarslin,chi2lin=leastSq.leastSquaresFit(linlaw0,[1.0],cmplst)
	print 'cosresult:',otheratn,fitvarslin
	rmsd=sqrt(chi2lin/totNum)
	prevrmsd=sqrt(totrss2/totNum)
	##AIC=log(prevrmsd/rmsd)*totNum-1
	AIC=log(prevrmsd/rmsd)*totNum-1*KAIC
	print 'cos AIC: %9.6f %7.3f'%(rmsd,AIC),otheratn
	print 'cos totAIC:        %6.3f %7.3f %s'%(totAIC,fitvarslin[0],otheratn)
	##if (totAIC>AIC and not self.useCOS[i]) or i in self.specificCOS:
	if (totAIC>AIC and totAIC>0.0 and not self.useCOS[i]) or i in self.specificCOS:
	   print 'using specific fitting cos',lst,totAIC-AIC
	   ##if not i in self.specificCOS:
	   if not i in self.specificCOS:
	     self.specificCOS[i]={}
	     for k in self[ss]:
	      if fitdct[k]<>None:
		self.specificCOS[i][k] =fitdct[k][0]
	   else:
	     for k in self[ss]:
	      if fitdct[k]<>None:
		self.specificCOS[i][k]+=fitdct[k][0]
	if doplot:
	  C=array(cmplst)
	  scatter(C[:,0],C[:,1],s=40,alpha=0.5,faceted=False,c=col)
          t=array((min(C[:,0]),max(C[:,0])))
          plot(t,linlaw0(fitvarslin,t),col)
	if max(AIC,totAIC)>0.0 or self.useCOS[i]:
	 self.useCOS[i]=True
	 self.cosdct[(otherelem,otheratn,delta)]+=fitvarslin[0]
	 for k in self[ss]:
	   sestat=self[ss][k]
	   try:
	    oave,ostd,onum=shavedct[(k,ss)][otherelem][otheratn]
	    for ent in sestat.entlst:
	      if ent.getShift(self.atn,self.elem)<>None:
		if delta==0:
		  othershift=ent.getShift(otheratn,otherelem,subt=False)
		else:
		  newfri=str(int(ent.fris[0])+delta)
		  oaa=ent.tripID[d2c[delta]]
	          try:
		    osestat=self[ss][oaa]
		    newent=osestat.entlst[osestat.entdct[(ent.ID,newfri)]]
		    othershift=newent.getShift(otheratn,otherelem,subt=False)
	   	    oave,ostd,onum=shavedct[(oaa,ss)][otherelem][otheratn]
		  except KeyError:
		    othershift=None
		if othershift<>None:
		  relsh=(othershift-oave)/ostd
		  if mode=='fitErrors':relsh=log(relsh**2)
		  if i in self.specificCOS:#totAIC>AIC or prev. specific fitted
	     	    if fitdct[k]<>None:
		      ent.predShifts[self.elem][self.atn]+=linlaw0(fitdct[k],relsh)
		  else:
		    ent.predShifts[self.elem][self.atn]+=linlaw0(fitvarslin,relsh)
	   except KeyError:pass
	else:print 'not using cos',lst,max(AIC,totAIC)
      if False:##for k in self[ss]:
	 sestat = self[ss][k]
	 sestat.corrOtherShiftsSideChain(self.elem,self.atn,k,ss,shavedct,keylst)
      self.evaluateMessage(ss,'cos')

    def subtract_schb(self,ss,maxrms=12.9,donat=None,dosubt=True,entlst=None,doReturn=False):
	#TODO: her en en BUG mht. beregning af rmsd?
	#TODO: mulighed for kun at inkludere een sc gruppe (f.eks. DNQE)
	if self.schbfitvars==None:return 0.0#for recalc: no schbcorr
	Sum=0.0;refsum=0.0
	A,B,sc,rm3on=self.schbfitvars
	if entlst==None:
	  entlst=[]
	  for shift,ent in self.iter_entries(ss,maxrms):entlst.append((shift,ent))
	for shift,ent in entlst:
	 if dosubt or doReturn or not ent.overdispersed:
	  corr=0.0
	  go=False
	  try:
	     dat=ent.schbonded; go=True
	     print 'found old type data:',dat
	  except AttributeError:
	    try:
	     if donat in ent.posschbonds:
	        dat=ent.posschbonds[donat]; go=True
		print 'found data:',dat
	     else:
		go=False
		##print 'missing atom for schb',donat
	    except AttributeError:pass
	  if go:
	     print dat
	     if dat[1] in 'ST':
		corr=getSCHBsh2(0.0,sc,rm3on,dat[0],cos(dat[-2]*pi/180),cos(dat[-1]*pi/180))
		if dosubt:ent.hbcorr['S']+=corr
	     elif dat[1] in 'DNQE':
		corr=getSCHBsh2(A,  B, rm3on,dat[0],cos(dat[-2]*pi/180),cos(dat[-1]*pi/180))
		if dosubt:ent.hbcorr['S']+=corr
	     ##if doReturn:print 'returning correction for side chain hbond:',corr,donat,ent.ID,ent.id,ent.fris[0],ent
	  if doReturn:return corr
	  Sum+=((shift-corr)**2)
	  refsum+=(shift**2)
	return Sum,refsum

    def fitSCHBonds(self,ss,maxrms=12.9,doplot=False,fitmaxrms=2.9,abort=False):
	if self.atn in 'HN':
	    donat='H'; Nname='N'
	elif self.atn in ['CA','HA']:
	    donat='HA';Nname='CA'
	elif self.atn=='C':
	    donat='O'; Nname='C'
	else:return#not using side chain hbonds
	for shift,ent in self.iter_entries(ss,12.9):ent.hbcorr['S']=0.0#reinitialize
        ##prevrmsd=self.evaluateMessage(ss,returnrss='all')
        ##prevxrmsd=self.evaluateMessage(ss,returnrss='x')
        ##buf=initfil2('schbondangsHH.txt')
	##name='schbondangs'+ss+donat+atn+'.txt'
	name='schbondangs'+ss+donat+'.txt'
	try:
	    open(name,'r')
            buf=initfil2(name)
	    dct={}
	    for lin in buf:dct[tuple(lin[:5])]=lin[5:]
	    calcAngles=False
	    self.schbondangdct=dct
	except IOError:
	  try:
	    self.schbondangdct
	  except AttributeError:
	    dct={}
	    calcAngles=True
	    outfile=open(name,'w')
	if abort:return 0
	self.schbonds=[[],[]]
	for shift,ent in self.iter_entries(ss,12.9):##maxrms):
	  try:
	    dat=ent.schbonded
	    lrID=dat[5]
	    if not lrID in dct:
	       if calcAngles:
	         print 'need to calculate angles...'
	         vals=ent.calcSCHBvars(donat,Nname,self.atn)
	         if vals<>None:
	    	    angN,angC,dihe,dist=vals
	    	    outfile.write('%s %4s %4s %s %s %7.3f %7.3f %8.3f %7.3f\n'%\
	    	  	       tuple(list(dat[5])+[angN,angC,dihe,dist]))
	            if angN<100:del ent.schbonded
	            elif angC<100:del ent.schbonded
	         else:
	            print 'WARNING: no values measured:',lrID
	            del ent.schbonded
	       else:
	         print 'WARNING: no lrID:',lrID
	         del ent.schbonded
	    else:
	       angN=eval(dct[lrID][0])
	       if angN<100:del ent.schbonded
	       else:
	         angC=eval(dct[lrID][1])
	         if angC<100:del ent.schbonded
	    try:
	       cdons='FYHWNQSTKR'
	       dat=ent.schbonded#can be deleted now!
	       if not self.schbInitialized:
	         dat.append(angN);dat.append(angC)
	       if ent.rms<fitmaxrms and not ent.overdispersed:#OK TJEK!
	        if donat=='O':
	          if dat[1] in 'HWY':#aromatic NH/OH
	            self.schbonds[0].append(dat+[shift])
	          elif dat[2]==1 or not dat[1] in 'NQ':#aminde,amine,imine,OH!
	            self.schbonds[1].append(dat+[shift])
		else:
	          if dat[1] in 'ST':
	            self.schbonds[0].append(dat+[shift])
	          elif dat[1] in 'DNQE':
	            if dat[1] in 'DE' or dat[2]==0:#hb to carbonyl
	              self.schbonds[1].append(dat+[shift])
	    except AttributeError:pass
	  except AttributeError:pass
	self.schbInitialized=True
	slst=[]
	for tup in self.schbonds[0]:#ST
	   slst.append([tup[0]]+[tup[i] for i in [-3,-2,-1]])
	print 'slst',slst
	S=array(slst)
	alst=[]
	for tup in self.schbonds[1]:#DNQE
	   alst.append([tup[0]]+[tup[i] for i in [-3,-2,-1]])
	print 'alst',alst
	A=array(alst)
	sol,schbrssrat,num=fitschb(A,S,doplot=doplot)
	AIC=-log(schbrssrat)*num-4*KAIC
	print 'schb AIC (subset)',round(AIC,3)
	self.schbfitvars=sol
	save_dba2(self.schbonds,'schbonds'+ss+donat+atn+'.pck')
	sum2,refsum=self.subtract_schb(ss,fitmaxrms,donat,dosubt=False)
	if fitmaxrms==2.9: Num=self.datxNum
	else: Num=self.datNum
	rmsd=sqrt(sum2/Num)
	AIC=0.5*log(refsum/sum2)*Num-4*KAIC
	print 'schb AIC %9.6f %6.3f (final)'%(rmsd,AIC)
	if AIC<=0.0:
	  print 'not using schb',AIC
	  self.schbfitvars=None
	else:
	  ##self.subtract_schb(ss,maxrms,donat)
	  self.subtract_schb(ss,12.9,donat)#subtraction for all!!!#TJEK
          self.evaluateMessage(ss,'schb')

    def refitAllFlankers(self,ss,numflanks=4):
	print 'flankGroups:',self.flankGroups,self.numflankers
	for n in range(numflanks):
	    self.analyzeFlankers(ss,1,n,group=self.flankGroups[n],pars=self.flankParameters[n])
	    print 'flankGroups:',self.flankGroups,self.numflankers
        self.evaluateMessage(ss,'flank')
	print 'flankGroups:',self.flankGroups,self.numflankers
	print self.flankGroups

    def subtractHBonds_old(self,ss,hbcorrdct,ave=False,donat='O'):
	if ave:ave=self.avehbshifts[ss]
	rss2=0.0
	for k in self[ss]:
	    sestat=self[ss][k]
	    sestat.subtractHB_old(self.elem,self.atn,hbcorrdct[k],donat,ave)
	    try:c0=sestat.hbondstats[donat][0],sestat.hbondstats[donat][3]
	    except KeyError:
		print 'WARNING: no key',donat
		c0=0.0,0.0
	    hbk=hbcorrdct[k]
	    rss2+=((hbk[0]-hbk[3])**2)
	    sestat.hbondstats[donat]=[hbk[0]+c0[0],hbk[1],hbk[2],hbk[3]+c0[1],hbk[4],hbk[5]]
	    #hbondstats updated
	print 'hbrms',donat,sqrt(rss2/len(self[ss]))

    def fitHBflanks(self,ss,donat):
         aa1s=aa13dict.keys();aa1s.sort();aa1s.append('X')#define arbitrary order (X for unknown)
	 prevrmsd=self.prevrss
	 print 'prevrmsd',prevrmsd
	 self.hbflankFitted=[0,0,0,0]
	 ##for ind,subis in pairinds:
	 for n in range(3):
	  for ind in range(4):
	   subis=[]
	   for i in range(4):
	     if self.hbflankFitted[i] and i<>ind:subis.append(i)
	   print 'flankfitting',donat,ind,subis,n
	   flsum=0.0;subdct={};flnum=0
	   for k in self[ss]:
             self[ss][k].analyzeHBflanks(self.elem,self.atn,donat,subdct,ind,subis)
	   for sk in subdct:
	     subdct[sk].setStats()
	     print 'sub',aa1s[sk],ind,sk,subdct[sk].mean,subdct[sk].std,subdct[sk].num
	     self.hbflanksubs[ind][sk]=subdct[sk].mean
	     flnum+=subdct[sk].num
	   for k in self[ss]:
             flsum+=self[ss][k].analyzeHBflanks(self.elem,self.atn,donat,subdct,None,subis+[ind])
	   ##rmsd=sqrt(flsum/flnum)
	   rmsd=sqrt(flsum/self.datNum)
	   print 'rmsd: %10.6f'%(rmsd),ind,n
	   if not self.hbflankFitted[ind]:
	     ##AIC=log(prevrmsd/rmsd)*flnum-len(subdct)+1
	     AIC=log(prevrmsd/rmsd)*self.datNum-(len(subdct)-1)*KAIC
	     print 'flAIC: %10.6f %6.3f'%(rmsd,AIC),ind,n
	     if AIC<=0.0:
		print 'removing updates',ind,n,AIC
		for sk in subdct:
	          self.hbflanksubs[ind][sk]=0.0
	     else:
		self.hbflankFitted[ind]=True
		prevrmsd=rmsd
	   else:
		prevrmsd=rmsd
	 #end for n...
	 if sometrue(self.hbflankFitted):
	   facsum=0.0
	   for k in self[ss]:
	      facsum+=self[ss][k].subtractHBflanks(self.elem,self.atn,k,donat,dosubt=False)
	   rmsd=sqrt(facsum/self.datNum)
	   AIC=log(prevrmsd/rmsd)*self.datNum-len(self[ss]*KAIC)
	   print 'facAIC: %10.6f %10.6f %6.3f'%(rmsd,prevrmsd,AIC)
	   if AIC<=0.0:
	     for sestat in self[ss].values():sestat.hbflankfac=1.0
	   for k in self[ss]:
	     self[ss][k].subtractHBflanks(self.elem,self.atn,k,donat,dofit=False)
           self.evaluateMessage(ss,'HBfl'+donat)

    def subtractHBonds(self,ss,donat,advancedFit,fitrms=12.9):
        prevrmsd= self.evaluateMessage(ss,returnrss='all')
        if fitrms==12.9:
	  prevxrmsd=prevrmsd
	  Nadvfit=self.datNum
	else:
          prevxrmsd=self.evaluateMessage(ss,returnrss='x')
	  Nadvfit=self.datxNum
	print 'prevrmsds: %8.5f %8.5f'%(prevrmsd,prevxrmsd)
	self.isHBFitted=False
	sestat=self.sestatcomb
	nhbcorr=sestat.nothbcorr
	lp=sestat.linfit[donat]
	chbpars=lp[0],lp[1],nhbcorr,1.0
	print 'show chbpars comb:',chbpars
	if advancedFit:
	  alp=sestat.advfit[donat]
	  ahbpars=list(alp)+[nhbcorr]
	  print 'show ahbpars comb adv:',ahbpars
	hbpars2c=zeros(2)
	Sum2=0.0;totSum=0
	for k in self[ss]:
	    sestat=self[ss][k]
	    sum2k,stdk,Nk=sestat.subtractHBSimple(self.elem,self.atn,donat,dosubt=False)
	    Sum2+=sum2k;totSum+=Nk
	    parsk=array([sestat.hbondstats[donat][j] for j in [0,3]])
	    print 'parsk:',donat,k,parsk
	    ##hbpars2c+=(sestat.numShifts*parsk)
	    hbpars2c+=(Nk*parsk)
	##rmsd2=sqrt(Sum2/self.datNum)
	rmsd2=sqrt(Sum2/totSum)
	AIC2=log(prevrmsd/rmsd2)*Nadvfit-2*len(self[ss])*KAIC
	print 'hbAIC2: %10.6f %6.3f'%(rmsd2,AIC2),donat,Nadvfit,totSum
	##hbpars2c/=self.datNum
	hbpars2c=tuple(hbpars2c/totSum)
	print 'show hbpars2c:',donat,hbpars2c
	Sum2c=0.0;totSum=0
	for k in self[ss]:
	    sum2k,stdk,Nk=self[ss][k].subtractHBSimple(self.elem,self.atn,donat,pars=hbpars2c,dosubt=False)
	    Sum2c+=sum2k;totSum+=Nk
	##rmsd2c=sqrt(Sum2c/self.datNum)
	rmsd2c=sqrt(Sum2c/totSum)
	##AIC2c=log(prevrmsd/rmsd2c)*self.datxNum-2
	AIC2c=log(prevrmsd/rmsd2c)*totSum-2*KAIC
	print 'hbAIC2c: %10.6f %6.3f'%(rmsd2c,AIC2c),donat,Nadvfit,totSum
	Sum=0.0;totSum=0
	for k in self[ss]:
	    sestat=self[ss][k]
	    nhbcorr=sestat.hbondstats[donat][3]
	    lp=sestat.linfit[donat]
	    if lp==None:
		print 'WARNING: no hb pars',k
	    	hbpars=0.0,0.0,0.0,1.0
	    else:	
	        hbpars=lp[0],lp[1],nhbcorr,1.0
	        print 'show hbpars:',donat,k,hbpars
	    sumk,stdk,Nk=sestat.subtractHB(self.elem,self.atn,hbpars,donat,dosubt=False,maxrms=fitrms)
	    Sum+=sumk;totSum+=Nk
	##rmsd=sqrt(Sum/self.datxNum)
	rmsd=sqrt(Sum/totSum)
	##AIC=log(prevxrmsd/rmsd)*self.datxNum-3*len(self[ss])
	AIC=log(prevxrmsd/rmsd)*totSum-3*len(self[ss])*KAIC
	print 'hbAIC: %10.6f %6.3f'%(rmsd,AIC),donat,Nadvfit,totSum
	cSum=0.0;aSum=0.0;totSum=0
	for k in self[ss]:
	    sestat=self[ss][k]
	    if advancedFit:
		sumk,stdk,Nk=sestat.subtractHB(self.elem,self.atn,ahbpars,donat,dosubt=False,maxrms=fitrms)
		#comb and advanced fit
		aSum+=sumk
	    sumk,stdk,Nk=    sestat.subtractHB(self.elem,self.atn,chbpars,donat,dosubt=False,maxrms=fitrms)#comb
	    cSum+=sumk;totSum+=Nk
	##crmsd=sqrt(cSum/self.datxNum)
	crmsd=sqrt(cSum/totSum)
	##cAIC=log(prevxrmsd/crmsd)*self.datxNum-3
	cAIC=log(prevxrmsd/crmsd)*totSum-3*KAIC
	print 'hbcAIC: %10.6f %6.3f'%(crmsd,cAIC),donat,Nadvfit,totSum
	if advancedFit:
	    ##armsd=sqrt(aSum/self.datxNum)
	    armsd=sqrt(aSum/totSum)
	    ##aAIC=log(prevxrmsd/armsd)*self.datxNum-8
	    aAIC=log(prevxrmsd/armsd)*totSum-8
	    print 'hbaAIC: %10.6f %6.3f'%(armsd,aAIC),donat,Nadvfit,totSum
	else:aAIC=-999
	allhbAICs=[AIC2c,AIC2,cAIC,aAIC,AIC]
	maxAIC=max(allhbAICs)
	bestAICind=argmax(allhbAICs)
	print 'hbstatus:',ss,donat,bestAICind,maxAIC
	if maxAIC>0.0:
	  if bestAICind<=1:
	    if bestAICind==0:
		spars=hbpars2c
		print 'using simple two parameter hbfit (combined)',donat,spars
	    else:
		spars=None
		print 'using simple two parameter hbfit (specific)',donat,spars
	    for k in self[ss]:
		self[ss][k].subtractHBSimple(self.elem,self.atn,donat,pars=spars,dosubt=True)
	    self.HBpars[donat]=('simple',spars)
	  else:
	    dct={}
	    for k in self[ss]:
	        sestat=self[ss][k]
	        if bestAICind==2:  hbpars=chbpars
	        elif bestAICind==3:hbpars=ahbpars
	        elif bestAICind==4:
	          nhbcorr=sestat.hbondstats[donat][3]
	          lp=sestat.linfit[donat]
		  if lp==None:hbpars=0.0,0.0,0.0,1.0
		  else:hbpars=lp[0],lp[1],nhbcorr,1.0
		  dct[k]=hbpars
	        sestat.subtractHB(self.elem,self.atn,hbpars,donat,dosubt=True,maxrms=12.9)
	    print 'using length dependent parameter hbfit',donat,hbpars
	    print 'testhbpars',self.HBpars,donat
	    self.HBpars[donat]=('default',hbpars)
	    if bestAICind==4:self.HBpars[donat]=('default',dct)
        self.evaluateMessage(ss,'HB'+donat)

    def evaluateRSSall(self,ss,maxrms=12.9,returnData=False,usetors=None,strip=False,verb=True,
		       cut=False,bottom=False,doplot=False,splitCys=False):
	##if usetors==None:usetors=self.pairlst
	if strip:strip=self.test_for_overdispersion#NEW
	if usetors==None:usetors='all'#NOTE: new default!!
	##else:usetors=[]
	data={}
	Serr2=0.0;Num=0
	histdata=[]
	##for k in self[ss]:
	#for k in self[ss]:
	sestatlst=[]
	for k in self[ss]:
	  if not k=='C':
	    sestatlst.append((k,self[ss][k]))
	if splitCys:sestatlst+=[('c',self.cysRed),('O',self.cysOxi)]
	##if False:sestatlst+=[('c',self.cysRed),('O',self.cysOxi)]
	else:sestatlst.append(('C',self[ss]['C']))
	for k,sestat in sestatlst:
	    ##sestat=self[ss][k]
	    serr2,num,histlst,dct=sestat.evaluateRSS(self.elem,self.atn,k,usetors,maxrms,
						     strip,verb,cut,self.fitmode,bottom)
	    Serr2+=serr2
	    Num+=num
	    histdata+=histlst
	    if returnData:data[k]=(dct,sqrt(serr2/num))
	##if verb:print Num,
	print Num,
	if maxrms<3.0:self.datxNum=Num
	else:self.datNum=Num
	if bottom and doplot:
	    hist(histdata,fc='b',alpha=0.95,bins=200)
	    show()
	if returnData:return sqrt(Serr2/Num),data
	return sqrt(Serr2/Num)

    def evaluateMessage(self,ss,flag=None,returnrss=None,usetors=None):
	if flag<>None:
	  print 'TIME: %6s %6.2f %6.3f'%(flag,(time.time()-self.T_0)/60,(time.time()-self.prevtime)/60)
	  self.prevtime=time.time()
	rss5=self.evaluateRSSall(ss,maxrms=12.9,strip=False,splitCys=flag<>'init',usetors=usetors)
	rss =self.evaluateRSSall(ss,maxrms=12.9,splitCys=flag<>'init',
				 strip=(self.fitmode=='fitShifts'),
				 cut  =(self.fitmode=='fitShifts'),
				 bottom=(self.fitmode=='fitErrors' and flag=='before'),usetors=usetors)
	if flag<>None:
	  if not flag in ['init','before']:
	    AIC=log(self.prevrss/rss)*self.datNum
	    impr=1-rss/self.firstrss
	  else:
	    AIC=0.0;impr=0.0;self.firstrss=rss
	  print 'aftera %6s %4s %s %10.6f %10.6f %8.2f %7.4f'%(flag,self.atn,ss,rss5,rss,AIC,impr)
	  self.prevrss=rss
	if returnrss=='all':return rss 
	rss=self.evaluateRSSall(ss,maxrms=2.9,strip=False,cut=(self.fitmode=='fitShifts'),splitCys=flag<>'init',usetors=usetors)
	if flag<>None:
	  if not flag in ['init','before']:
	    AIC=log(self.prevxrss/rss)*self.datxNum
	    impr=1-rss/self.firstxrss
	  else:
	    AIC=0.0;impr=0.0;self.firstxrss=rss
	  print 'afterx %6s %4s %s %10.6f %8.2f %7.4f'%(flag,self.atn,ss,rss,AIC,impr)
	  self.prevxrss=rss
	if returnrss=='x':return rss 

    def subtractAllRingCurrent(self,ss,arress,polpow=-2):
	ks=self[ss].keys();ks.sort()
	sum2=0.0;refSum2=0.0
	for j,k in enumerate(ks):
	    sestat=self[ss][k]
	    sestat.rcfitvars=self.ringCurrentFitvars
	    sestat.rcaafac=self.rcaafacs[j]
      	    s2,r2=sestat.subtractRingCurrent(self.elem,self.atn,k+ss,arress,polpow=polpow,fitmode=self.fitmode)##,dosubt=False,maxrms=2.9)
      	    sum2+=s2;refSum2+=r2
	testAIC=log(refSum2/sum2)*self.datNum
	print 'testAICrcur',testAIC

    def fitResModels(self,fitdata,sumsh2s,fitmode,ss,doplot=False,polpow=-2.0,arress=None):#was fitPolar
	if arress==None:arress='FYHWDNEQSTCKRMAVILP'
	aafacs=self.rcaafacs
	#TODO: eet arres af gangen fittes og subtractes?
	totchi2=0.0;Num=0
	cols='brgc'
	schhbonds=[]
	totAIC=0.0
	combdata=[];combsumsh2s=0.0
	for i in range(len(fitdata)):
	    fitdatai=[]
	    mode=getmode(arress[i])
	    for j,datk in enumerate(fitdata[i]):
		for x in datk:
		  if mode=='aromatic':
		    ##fitdatai.append(((x[0][0]*aafacs[j],x[0][1]),x[1]))
	      	    if fitmode=='fitShifts':
		      fitdatai.append(((x[0][0]*aafacs[j],x[0][1]),x[1]))
	      	    else:
		      fitdatai.append((x[0][0]*aafacs[j],x[1]))
		  elif mode=='polar':
		   if True:##if x[0][0]>3.0:#not directly hydrogen bonded
              	      if polpow==None:
		        fitdatai.append((x[0][0]*aafacs[j],x[1]))
              	      else:
		        fitdatai.append(((x[0][0]**polpow)*aafacs[j],x[1]))
##		   if x[0][1]<3.5:#posible side-chain hbond
##		     if not arress[i] in 'MC':#no sulfor
##		       schhbonds.append((x[0][1],x[1]))#regardless of canonical mc-mc hbond
		  elif mode=='aliphatic':
		    fitdatai.append(((x[0][0]**(-1.0/3))*aafacs[j],x[1]))
	    print fitdatai[0],len(fitdatai)
	    ##save_dba2(fitdatai,'resmoddata'+arress[i]+self.atn+ss+'.pck')
            ##fitvars,chi2=leastSq.leastSquaresFit(linlaw,[-1.0,1.0],fitdatai,max_iterations=1000)
	    if mode=='aromatic':
	      if fitmode=='fitShifts':
		fitvars,chi2=leastSq.leastSquaresFit(dstdcos2,[-10.0,10.0],fitdatai,max_iterations=1000)
	      else:
		fitvars,chi2=leastSq.leastSquaresFit(linlaw,[1.0,-1.0],fitdatai,max_iterations=1000)
	      combdata+=fitdatai;combsumsh2s+=sumsh2s[i]
	    else:
              if polpow==None or mode=='aliphatic':
		fitvars,chi2=leastSq.leastSquaresFit(powerlaw,[0.1,-2.0],fitdatai,max_iterations=1000)
              else:#polpow<>None and mode=='polar'
		fitvars,chi2=leastSq.leastSquaresFit(linlaw0,[0.1],fitdatai,max_iterations=1000)
	    totchi2+=chi2;Num+=len(fitdatai)
            rss=sqrt(chi2/len(fitdatai))
            ##print fitvars,rss
            shstd=sqrt(sumsh2s[i]/len(fitdatai))
            print 'fitresults comb',arress[i],fitvars,rss/shstd,len(fitdatai),(1-rss/shstd)*len(fitdatai)
	    totAIC+=(log(shstd/rss)*len(fitdatai))
	    self.ringCurrentFitvars[i]=fitvars
	    if doplot:
	     print i,fitdatai
	     if len(fitdatai)==0:print 'WARNING: no data!'
	     else:
	      A=array(fitdatai)
	      scatter(A[:,0],A[:,1],s=40,c=cols[i],alpha=0.5,faceted=False)
    	      t=numpy.linspace(min(A[:,0]),max(A[:,0]),10)
    	      ##plot(t,linlaw(fitvars,t),cols[i])
    	      plot(t,powerlaw(fitvars,t),cols[i])
	if doplot:show()
	#now combine the arres: --------------------------
	if fitmode=='fitShifts':
	  fitvars,chi2=leastSq.leastSquaresFit(dstdcos2,[-10.0,10.0],combdata,max_iterations=1000)
	else:
	  fitvars,chi2=leastSq.leastSquaresFit(linlaw,[1.0,-1.0],combdata,max_iterations=1000)
	self.cringCurrentFitvars=fitvars
	combAIC=0.5*log(combsumsh2s/chi2)*len(combdata)
	print 'totrss:',sqrt(totchi2/Num)
	return sqrt(totchi2/Num),totAIC,combAIC

    def fitRCaafacs(self,fitdata,ks,fitres='all',arress=None):
	if arress==None:arress='FYHWDNEQSTCKRMAVILP'#all residues (name "historical")
	facres=[]
	for j,k in enumerate(ks):
	  if fitres=='all' or k in fitres:
	    lindat=[]
	    for i in range(len(fitdata)):#FYHW
	       mode=getmode(arress[i])
	       dataij=fitdata[i][j]
	       for x in dataij:
		 if mode=='aromatic':
		   ##corr=dstdcos2(self.ringCurrentFitvars[i],(x[0][0]*self.rcaafacs[j],x[0][1]))
		  if self.fitmode=='fitShifts':
		   corr=dstdcos2(self.ringCurrentFitvars[i],x[0])
		  else:
		   corr=linlaw(self.ringCurrentFitvars[i],x[0][0])
		 else:
		   if mode=='aliphatic':
		     s=(x[0][0]**(-1.0/3))*self.rcaafacs[j]
		   else:
		     s=x[0][0]*self.rcaafacs[j]
		   corr=powerlaw(self.ringCurrentFitvars[i],s)
	    	 lindat.append((corr,x[1]))
    	    fitvarslin,chi2lin=leastSq.leastSquaresFit(linlaw0,[1.0],lindat)
	    print 'residue fac:',k,fitvarslin
	    facres.append(fitvarslin[0])
	  else:facres.append(1.0)
	self.rcaafacs=facres
	return facres

    def initResModels(self,ss,arress='FYHW',dmax=4.5):
	ks=self[ss].keys();ks.sort()
	for k in ks:
	    sestat=self[ss][k]
	    sestat.initResModels(self.elem,self.atn,k+ss,arress,dmax=dmax)

    def fitAllRingCurrent(self,ss,mode,doplot=False,arress=None,fitfac=True,maxrms=12.9,polpow=-2):
	'''fits ring-current shifts but
	   can also be used for more residue models:
	   "polar" and "aliphatic" are sub-models'''
	if arress==None:
	  arress='FYHWDNEQSTCKRMAVILP'
	self.usedArress=arress
	fitdata=[[]  for i in range(len(arress))]
	sumsh2s=[0.0 for i in range(len(arress))]
	ks=self[ss].keys();ks.sort()
	totnum=0
	for k in ks:
	    sestat=self[ss][k]
      	    ##sestat.putEntDict(self.elem,self.atn)
      	    data=sestat.analyzeRingCurrent(self.elem,self.atn,k+ss,arress=arress,
				torslst='all',doplot=doplot,maxrms=maxrms)
	    for i in range(len(data)):
	       ##fitdata[i]+=data[i]
	       fitdata[i].append(data[i])#append a list of data points
	       for x in data[i]:
	          sumsh2s[i]+=(x[1]**2)
		  totnum+=1
	          ##fitdata[i].append((x[1],x[0][0],x[0][1]))
	if doplot:show()
	self.ringCurrentFitvars=[None]*len(arress)
	self.cringCurrentFitvars=None
	if fitfac:
	  fitnum=4
	  ##try:self.rcaafacs
	  ##except AttributeError:
	  ##  self.rcaafacs=ones(len(self[ss]))
	  self.rcaafacs=ones(len(self[ss]))
	else:
	  fitnum=1
	  self.rcaafacs=ones(len(self[ss]))
	for i in range(fitnum):
	  totrss,totAIC,combAIC=self.fitResModels(fitdata,sumsh2s,mode,ss,polpow=polpow,arress=arress)
	  ##if fitfac:facres=self.fitRCaafacs(fitdata,ks)##,fitres='G')
	  if fitfac:facres=self.fitRCaafacs(fitdata,ks,fitres=[knoc for knoc in ks if knoc<>'C'])
	  testprevrms=sqrt(sum(sumsh2s)/totnum);testrat=testprevrms/totrss
	  print 'rcur AIC %10.6f %6.3f %6.3f %1d %6.3f %7.4f %7.3f'%(totrss,totAIC,combAIC,i,testprevrms,1/testrat,log(testrat)*totnum)
	  if i==0:
	    totAIC0 = totAIC-8*KAIC
	    combAIC0=combAIC-2*KAIC
	##totAICr = totAIC-8-len(ks)
	##combAICr=combAIC-2-len(ks)
	totAICr = totAIC-(8+len(ks))*KAIC
	combAICr=combAIC-(2+len(ks))*KAIC
	self.useRingCurrent=False
	allAICs=[totAIC0,totAICr,combAIC0]##,combAICr]
	maxAIC=max(allAICs)
	bestAICind=argmax(allAICs)
	if maxAIC<0.0:
	  print 'not using ring current (rcur)'
          self.evaluateMessage(ss,'rcur')
	else:
	  self.useRingCurrent=True
	  if bestAICind==2:
	    print 'using combined residue model for ring current (rcur)',combAIC0
	    self.rcaafacs=ones(len(self[ss]))
	    self.fitResModels(fitdata,sumsh2s,mode,ss,polpow=polpow,arress=arress)
	    for i,arres in enumerate(arress):
	      self.ringCurrentFitvars[i]=self.cringCurrentFitvars
	  else:
	    if totAIC0>totAICr:
	      print 'not using individual residue models for ring current (rcur)'
	      self.rcaafacs=ones(len(self[ss]))
	      self.fitResModels(fitdata,sumsh2s,mode,ss,polpow=polpow,arress=arress)
	  print self.ringCurrentFitvars
	  if doplot:show()
	  self.subtractAllRingCurrent(ss,arress,polpow)#sets resmodcorr
          self.evaluateMessage(ss,'rcur')

    def fitAllPacking(self,ss,doplot=False,axis=1,type='major',maxrms=12.9,reinit=True,tryspec=True,abort=False):
	for k in self[ss]:
	  sestat=self[ss][k]
      	  ##sestat.putEntDict(self.elem,self.atn)
	  if not self.packFitted:
      	    sestat.putPackVars(self.elem,self.atn,k+ss)
	  if reinit:
	    for ent in sestat.entlst:ent.paccorr=0.0 #re-initialize
	if abort:return
        ##self.evaluateMessage(ss,'test')
	sestatlst=[]
	for k in self[ss]:
	  ##if not k=='C':
	    sestatlst.append((k,self[ss][k]))
	##sestatlst+=[('c',self.cysRed),('O',self.cysOxi)]
	cols='brgc'
	sumchi2=0.0;Num=0
	for i in range(len(sestatlst)):
	    k,sestat=sestatlst[i]
    	    fitvars,data,chi2=sestat.fitPacking(self.elem,self.atn,k+ss,torslst='all',axis=axis,type=type,
			              		col=cols[i%len(cols)],dofit=True,doplot=doplot,maxrms=maxrms)
	    sumchi2+=chi2;Num+=len(data)
	    if i==0:alldata=data
	    else:alldata=vstack((alldata,data))
	    sestat.packfitvars=fitvars
	    ##sestat.subtractPacking(self.elem,self.atn,k+ss,fitvars)
	##save_dba2(alldata,'packdata'+str(axis)+self.atn+ss+'.pck')
	allstd=std(alldata[:,1])
	allrssrel=sqrt(sumchi2/Num)/allstd
	allowedNumPars=-log(allrssrel)*Num
	print 'pack all rss result AIC:',allrssrel,allowedNumPars,sumchi2,Num,len(alldata),allstd
	sestatcomb=SimpleCorSEstat([])
	cfitvars,cdata,cchi2=sestatcomb.performPackFit(alldata[:,0],alldata[:,1],False,'cm',axis,maxrms)
	sestatcomb.packfitvars=cfitvars
	combrssrel=sqrt(cchi2/Num)/allstd
	callowedNumPars=-log(combrssrel)*Num
	print 'pack comb rss result AIC:',combrssrel,callowedNumPars,Num,len(cdata)
	if tryspec and allowedNumPars-callowedNumPars>1*(len(sestatlst)-1)*KAIC:
	  print 'using individual residues for packing',allowedNumPars-callowedNumPars
	  for k,sestat in sestatlst:
	    sestat.subtractPacking(self.elem,self.atn,k+ss,sestat.packfitvars,axis)
	elif callowedNumPars>1.0*KAIC:
	  print 'using combined residues for packing',allowedNumPars-callowedNumPars
	  for k,sestat in sestatlst:
	    sestat.subtractPacking(self.elem,self.atn,k+ss,sestatcomb.packfitvars,axis)
	    sestat.packfitvars=sestatcomb.packfitvars
	else:
	  print 'not using packing',max(allowedNumPars,callowedNumPars)
	  for k,sestat in sestatlst:
		sestat.packfitvars=None
	        for ent in sestat.entlst:ent.paccorr=0.0 #re-initialize
	if doplot:show()
        self.evaluateMessage(ss,'pack')
	self.packFitted=True

    def putAllrgEnts(self,ss):
	self.allrgEntDict={}
	for k in self[ss]:
	    print k,
	    sestat=self[ss][k]
	    try:sestat.entlst
	    except AttributeError:sestat.entlst=[]
	    for ent in sestat.entlst:
		if not ent.ID in self.allrgEntDict:
		    self.allrgEntDict[ent.ID]=getrgEntDict(ent.ID)

    def fitXdsspData(self,ss,data):
	A=array(data)
        from plot import plotBinned
	return plotBinned(A,axes=(2,-1),dofit=True)
	##scatter(A[:,0],A[:,-1],alpha=0.2,faceted=False,c='r')

    fitXdsspData = staticmethod(fitXdsspData)

    def getnXdssp(self,xdcts,vadcts,bdcts,ss,ID,newfri):
	try:
	   tco,kappa,alpha=xdcts[ss][ID][newfri]
	   vangs=vadcts[ss][ID][newfri]
	   bends= bdcts[ss][ID][newfri]
	   return alpha,vangs,bends
	except KeyError:
	   for oss in xdcts:
	    if oss<>ss:
	     try:
	        dct=xdcts[oss][ID]
	        if newfri in dct:
	   	  tco,kappa,alpha=xdcts[oss][ID][newfri]
	   	  vangs=vadcts[oss][ID][newfri]
	   	  bends= bdcts[oss][ID][newfri]
	   	  return alpha,vangs,bends
	     except KeyError:pass
	   ##print 'warning: no key:',ID,newfri,ss,'dont use value!'
	   return 361,[361 for i in range(17)],[361 for j in range(4)]

    def putTwistAngles(self,ss,pref=''):
        aa1s=aa13dict.keys();aa1s.sort();aa1s.append('X')#define arbitrary order (X for unknown)
        d2c=[0,2,1]
	##dct=read_dba('hblrtorsdict'+ss+'.pck')
	dct={}##read_dba('hblrtorsdict'+ss+pref+'.pck')
	if ss=='S':
	    if self.atn in 'HN':
		inds=[0,2];don0='H';pdon='p'
	    else:
		inds=[1,3];don0='O';pdon='s'
	else:
	    don0='H';pdon='O'
	##for shift,ent in self.iter_entries(ss,12.9):
	for shift,ent in self.iter_entries_simple(ss,12.9):
	    try:xid,vangs=dct[ent.ID][ent.fris[0]]
	    except KeyError:
		##print 'warning: no hb twist angle for key:',ent.ID,ent.fris[0]
		if   ss=='S':vangs=[361,361,361,361]#last two are prev and subs
		elif ss=='H':vangs=[361,361]#twist from N and O, respectively
		vangs=ent.twistAngles
	  	##print 'setting hb twist angle',ent.fris[0],ent,vangs
	    if ss=='S':
		vangs=[vangs[k] for k in inds]#only two angles left again
	    ##ent.allTorsions[0]=list(ent.allTorsions[0])+list(vangs)
	    ##print ent.allTorsions[0]
	    ent.allTorsions[0]=list(ent.allTorsions[0])[:27]+list(vangs)
	    for donat in [don0,pdon]:##'HO':
		if donat in ent.hbonded and ent.hbonded[donat]:
		   ent.allTorsions[0]+=ent.hbdata[donat][3:6]#[angN,angC,dihe]
		else:ent.allTorsions[0]+=[361,361,361]
	    #add psi and psi of hbondPartner - also for Helixes?
	    xbb=[361,361]
	    if ent.hbonded[don0]:
	      aai=ent.hbdata[don0][6]
	      if aai<>20:#non-standard amino acid
		key=aa1s[aai]
		if not (key=='P' and self.atn in 'HN'):
		 if key in self[ss] and don0 in ent.hbondPartner:
	          osestat=self[ss][key]
	          hbfri=str(ent.hbondPartner[don0])
	          try:
	            newent=osestat.entlst[osestat.entdct[(ent.ID,hbfri)]]
		    if newent.allTorsions<>None:
	              xbb=newent.allTorsions[0][:2]
		  except KeyError:
		    pass##print 'WARNING: no hbondPartner entry:',hbfri,ent.fris,key,ent.ID
	    ent.allTorsions[0]+=xbb
	##for shift,ent in self.iter_entries(ss,12.9):
	for shift,ent in self.iter_entries_simple(ss,12.9):
	    for delta in [-1,1]:
		  newfri=str(int(ent.fris[0])+delta)
		  oaa=ent.tripID[d2c[delta]]
		  nvangs=[361 for _ in range(10)]#10 was 8
	          try:
		    osestat=self[ss][oaa]
		    newent=osestat.entlst[osestat.entdct[(ent.ID,newfri)]]
		    if newent.allTorsions<>None:
		       nvars=newent.allTorsions[0]
		       if len(nvars)>=37:
		          nvangs=list(nvars[27:37])##-10:])#overwrite
		  except KeyError:
		    pass##print 'WARNING: no neighbor entry:',delta,ent.fris,oaa,ent.ID,newfri
		    #OK at the end of secondary elements!
		  ent.allTorsions[d2c[delta]]=list(ent.allTorsions[d2c[delta]][:27])+nvangs

    def putXdssp(self,ss,pref=''):
	xdcts=read_dba('dsspxinfoss'+pref+'.pck')
	xdct=xdcts[ss]
	vadcts=read_dba('allvirttorsDicts'+pref+'.pck')
	vadct=vadcts[ss]
	bdcts=read_dba('allbendanglesDicts'+pref+'.pck')
	bdct=bdcts[ss]
	data=[]
	for shift,ent in self.iter_entries(ss,12.9):
	  try:
	    if ent.ID[-1]=='_':entID=ent.ID[:-1]+' '
	    else:entID=ent.ID
	    tco,kappa,alpha=xdct[entID][ent.fris[0]]
	    vangs=vadct[entID][ent.fris[0]]
	    bends= bdct[entID][ent.fris[0]]
	    ##ent.xdssps=[tco,kappa,alpha]
	    ##data.append([transftco(tco),kappa,alpha])
	    ##print 'testlens:',entID,ent.fris[0],len(vangs),len(bends)
	    if ent.allTorsions<>None:
	      ent.allTorsions[0]=list(ent.allTorsions[0])+[alpha]+list(vangs)+list(bends)
	      for n in range(2):
		delta=2*n-1;nind=n+1
		newfri=str(int(ent.fris[0])+delta)
		nalpha,nvangs,nbends=self.getnXdssp(xdcts,vadcts,bdcts,ss,entID,newfri)
	   	##print 'testlens:',n,entID,ent.fris[0],len(nvangs),len(nbends)
		ent.allTorsions[nind]=list(ent.allTorsions[nind])+[nalpha]+list(nvangs)+list(nbends)
		##data[-1]+=[ntco,nkappa,nalpha]
	    ##data[-1].append(shift)
	  except KeyError:
	    ##print 'WARNING: no key (for virtual angles):',entID,ent.fris[0],ss,ent
	    if ent.allTorsions<>None:
	      for n in range(3):
		if len(ent.allTorsions[n])<27:
		  ent.allTorsions[n]=list(ent.allTorsions[n][:5])+[361 for i in range(22)]
	##save_dba2(data,'xdsspData'+ss+self.atn+'.pck')
	##A=array(data)
        ##from plot import plotBinned
	##for i in range(3):
	##    subplot(131+i)
	##    plotBinned(A,axes=(i,-1))
	##show()

    def getCorrAtoms(self):
	##lst=[['C','CA'],['H','HA'],['C','C'],['N','N'],['C','CB'],['H','H'],['C','C',-1],['N','N',1]]
	##lst=[['C','CA'],['H','HA'],['C','C'],['N','N'],['C','CB'],['H','H'],['H','HB'],['H','DHB']]
	##lst=[['C','CA'],['H','HA'],['C','C'],['N','N'],['C','CB'],['H','H'],['H','HB']]
	lst=[['C','CA'],['H','HA'],['C','C'],['N','N'],['C','CB'],['H','H'],['H','HB'],['C','C',-1],['N','N',1]]
	##lst=[['C','CA'],['C','CB']]
	outlst=[]
	for pair in lst:
	  if not (self.elem==pair[0] and self.atn==pair[1]):outlst.append(pair)
	return outlst
	#allways try all of the above and use Akaike to determine which is signficant

    def stripBadEntries(self,name,thr):
	bufx=initfil2(name+'.txt')
	bufa=initfil2(name+'All.txt')
	bufs=(bufx,bufa)
	badIDS=[]
	for buf in bufs:
	  for lin in buf:
	    IDS=eval(lin[0]+lin[1]+lin[2])
	    if eval(lin[-1])>thr:badIDS.append(IDS)
	for shift,ent in self.iter_entries(ss,12.9):
	  IDS=ent.id,ent.ID,ent.fris[0]
	  if IDS in badIDS or IDS[1]=='1B9CA':
	    print 'NOTE: removing shift permanently (post-stripping)',IDS
	    ent.predShifts[elem][atn]=None#not deleted ireversible
	    ent.deleted=(atn,shift)

    def initializeVars(self,ss,shavedct,mode='fitShifts'):
	self.fitmode=mode
	self.test_for_overdispersion=True
	if mode=='fitErrors':self.convertShifts2Errors(ss)
	else:
          minmaxdct=read_dba('minmaxdct.pck')
	  ambdct=getambgroups()
	  metdct=getmethyls()
	self.T_0=time.time()
	self.prevtime=self.T_0
        if mode=='fitShifts':self.putAllrgEnts(ss)
        self.subtors=[]
        self.avehbshifts={}
        self.cisvars=[[0.0,0.0,0] for i in range(3)]
        self.totaveflankdcts=[[{},{},{},{}],[{},{},{},{}]]
        self.pairlst=[]
        self.tckdct={}
	self.torsOrder=[]##(0,0),(0,1),(1,0),(1,1),(2,0),(2,1)]#phi and psi
	self.isTorsFitted=False
        ##self.initTorsNew(self.elem,self.atn,ss,pref='xCYR')#pairlst and torsOrder are overwritten
        self.bdistvars=[{},{}]
        for k in self[ss]:
	    ##print 'initializing',k
            sestat=self[ss][k]
            sestat.pairlst=self.pairlst
            sestat.tckdct={}
            sestat.signifschdct={}
            if mode=='fitShifts':
		sestat.putEntDict(self.elem,self.atn)
	        sestat.numShifts=0
	    sestat.linfit={}
	    sestat.advfit={}
	    sestat.usechi1=False
	    sestat.mean=0.0
	    sestat.chi1vars=[(0.0,0.0,0) for i in range(3)]
	    avedct={}
            for ent in sestat.entlst:
              ent.hbdata={}
              ent.hbcorr={}
              ent.resmodcorr=0.0
	      ent.paccorr=0.0
	      ent.torscorr=0.0
	      ent.contsscorr=zeros(2)
	      if ss=='S':  ent.flankcorrs=zeros((2,9))
	      elif ss=='H':ent.flankcorrs=zeros((2,8))
	      else:        ent.flankcorrs=zeros((2,4))
       	      ##ent.overdispersed=False#new: reconsider overdisp for errors
	      ##ent.flankcorr=0.0
	      if mode=='fitShifts':
		ent.isCis=-1
		ent.modifyShifts(ambdct[k],metdct[k],avedct,k)
       		ent.overdispersed=False
	        if ent.predShifts[self.elem][self.atn]<>None:
	           ent.predShifts[self.elem][self.atn]=0.0
	        if ent.getShift(self.atn,self.elem)<>None:sestat.numShifts+=1
	        if k=='P':ent.devrms=-9.9
	        for na in avedct:
		  sc=avedct[na];sc.setStats()
		  ##print 'new atom:',k,na,sc.mean,sc.std,sc.num
		  nelem=getelem(na)
		  shavedct[(k,ss)][nelem][na]=sc.mean,sc.std,sc.num
    		ent.cleanUp()
	      else:shavedct=self.shavedct
	    sestat.std5=9999
        self.isFlankFitted=False
        if mode=='fitShifts':
	  if ss=='H':self.putAllFlankers(ss,8)
	  else:      self.putAllFlankers(ss,4)
	  if self.atn[0] in 'H':dmax=3.0
	  else:dmax=5.0
	  if self.atn=='C':
            self.initResModels(ss,arress='FYHWNQSTKR',dmax=dmax)##None)##'FYHW') #only for protons?
	  else:
            self.initResModels(ss,arress='FYHWDNEQST',dmax=dmax)##None)##'FYHW') #only for protons?
	#NOTE: raekkefoelge af arress er vigtig - skal bruge baade i schb og resmodels
##        self[ss]['P'].getOutliers(self.elem,self.atn,'P'+ss,minmaxdct['P'],shavedct)#sets devrms
        rss=self.evaluateRSSall(ss,maxrms=2.9,usetors=[]);self.prevxrss=rss
        print 'before',rss
        rss=self.evaluateRSSall(ss,maxrms=12.9,usetors=[]);self.prevrss=rss
        print 'before all',rss
        self.evaluateMessage(ss,'init')
        if mode=='fitShifts':
	  if 'C' in self[ss]:
            self[ss]['C'].determineOxidState(self.elem,self.atn,'C'+ss,self)
            self.evaluateMessage(ss,'cys')
          if 'P' in self[ss]:self[ss]['P'].getOutliers(self.elem,self.atn,'P'+ss,minmaxdct['P'],shavedct)#sets devrms
        else:
	  self[ss]['C'].redCorr=0.0
	  self[ss]['C'].oxiCorr=0.0
          self.cysOxi.mean=0.0
          self.cysRed.mean=0.0
        self.neighbors=[None,{},{}]
        self.useneighchi1=[{},{}]
        for i in range(1,3):
            for aa in 'IVDNFYHWTSCLMQERK':
                self.neighbors[i][aa]={ss:[[0.0,0.0,0] for j in range(3)]}
            for aa in 'AGP':
                self.neighbors[i][aa]={ss:[0.0,0.0,0]}
	self.schbInitialized=False
        keylst=self.getCorrAtoms()
	self.cosdct={}
	self.contFitted=[False,False]
	self.neighborFitted=[False,False]
        self.groupFlankers=False
	self.schbfitvars=None
	self.useRingCurrent=False
	self.hbTypeDict=None
	self.packFitted=False
	self.packFitted=True
        self.specificCOS={}
	self.useCOS=[False for x in keylst]
	if ss=='S':#also hblrfri
	    self.flankGroups=    [[None,None] for i in range(9)]
	    self.flankParameters=[[None,None] for i in range(9)]
	elif ss=='H':#larger range
	    self.flankGroups=    [[None,None] for i in range(8)]
	    self.flankParameters=[[None,None] for i in range(8)]
	else:
	    self.flankGroups=    [[None,None] for i in range(4)]
	    self.flankParameters=[[None,None] for i in range(4)]
        if mode=='fitShifts':
	    self.stripBadEntries('residueErrorsConv',4.86)##5.0)
	    self.putXdssp(ss)
            self.fitAllPacking(ss,abort=True)
            if self.atn[0]=='H':self.fitSCHBonds(ss,fitmaxrms=12.9,doplot=False,abort=True)
	self.numflankers=0
	self.hbflankFitted=[0,0,0,0]
	self.HBpars={}
        self.exspandHbonds(ss)
	self.allknots={}#used as starting guess for spline fitting subsequent iterations
	self.spectorsdctnei={}
	for sestat in self[ss].values():sestat.spectorsdctnei=self.spectorsdctnei
	self.shavedct=shavedct

    def setAllRand(self,elem,atn):
	##weights=array(initfil2f('optweights.txt')[6][:3])
	weights=array([1.0, 0.1558, 1.4430])##, 1.0, 1.3243, 0.4456, 0.8315, 0.9304, 0.3207]
        if randMODE in [None,'A']:
	    print 'no splitting of coil state',randMODE
	    return
	if randMODE=='R':sgn=1
	elif randMODE=='C':sgn=-1
	##randcut=-3.327
	randcut=-6.389
	for shift,ent in self.iter_entries(ss,12.9):
	    sdmin,sdmax,bend,pack,hbener=ent.getrandvars()
	    ent.setrandscore(sdmin,pack,hbener,weights)
	    if (ent.randscore-randcut)*sgn>=0.0:
		 print 'ent removed: %7.3f %7.4f'%(shift,ent.randscore),ent
	         ent.predShifts[elem][atn]=None#not deleted ireversible

    def analyzeAllCorSEstats(self,ss,elem,atn,shavedct,mode='fitShifts',savename=None,cosTime='end'):
        ##self.initializeVars(ss,shavedct,mode)
	if mode=='fitErrors':self.initializeVars(ss,shavedct,mode)
	if shavedct==None:shavedct=self.shavedct
	self.fitmode=mode
        if ss=='-':self.setAllRand(elem,atn)
	#remove NMR structures:
	if False:##for shift,ent in self.iter_entries(ss,12.9):
	    if ent.rms>3.3:
	         ent.predShifts[elem][atn]=None#not deleted ireversible
	##if mode=='fitErrors':self.convertShifts2Errors()
	##self.spectorsdctnei={}
	##for sestat in self[ss].values():sestat.spectorsdctnei=self.spectorsdctnei
        ##save_dba2(self,'sestatdctInit'+ss+elem+'_'+atn+'.pck')
        ##for aa in 'GIVWFHMSTNQDEKPLA':
	##  if aa in self[ss]:del self[ss][aa]
        ##save_dba2(self,'sestatdctInitshortCYR'+ss+elem+'_'+atn+'.pck')
	##return 0
        ##self.setAllTorsionsCorr(ss)
	self.T_0=time.time()
	self.prevtime=self.T_0
        self.evaluateMessage(ss,'before')
        ##for aa in 'GIVWFYHMSTCNQDEKRP':
	##  if aa in self[ss]:del self[ss][aa]
        ##save_dba2(self,'sestatdctshortLA'+ss+elem+'_'+atn+'.pck')
	##n1sestatdct=neighborCorSEstatDict(self,ss,elem,atn,n=1)
	numiter=4
	defrms=12.9;deffitnum=2
	if ss=='H':defnumflanks=8
	else:      defnumflanks=4
        for i in range(numiter):
	  if mode=='fitErrors':
	    if ss in 'S':defnumflanks=9
            self.fitAllPacking(ss,doplot=False,axis=1,type='spec',maxrms=12.9)##'type=major')
            self.fitAllRingCurrent(ss,mode,doplot=False,maxrms=12.9,arress='FYHW')
            self.refitAllHBonds(ss,mode)
            self.refitAllContSS(ss)
            self.refitAllNeighbors(ss)
            for _ in range(3):self.refitAllFlankers(ss,defnumflanks)
            self.refitAllChi1s(ss)
            if ss=='-':self.refitAllCisBonds(ss)
	    if i<2:self.optimizeAllTorsions(ss,tryspec=False,dobin=False,fitnum=1)
	  elif mode=='fitShifts':
            self.refitAllContSS(ss)
            self.refitAllNeighbors(ss)
            self.refitAllChi1s(ss)
            if ss=='-':self.refitAllCisBonds(ss)
            self.fitAllRingCurrent(ss,mode,doplot=False,maxrms=12.9,arress='FYHW',fitfac=(i>0))
	    if ss in 'S' and i==1:
		self.putAllFlankers(ss,0,'hblr')
		defnumflanks=9
	    if ss in 'SH' and i==1:self.putTwistAngles(ss)
            for _ in range(3):self.refitAllFlankers(ss,defnumflanks)
	    if i==2:deffitnum=1
	    self.optimizeAllTorsions(ss,doplot=False,maxrms=defrms,tryspec=(i>-1),
					dobin=(i<-1),doSplin=(i<-2),fitnum=deffitnum,expand=(ss in 'SH' and i==1))
            self.refitAllHBonds(ss,mode)
            if atn in ['H','HA']:self.fitSCHBonds(ss,fitmaxrms=12.9,doplot=False)
            self.fitAllPacking(ss,doplot=False,axis=1,type='spec',maxrms=12.9,tryspec=(i>-1))##'type=major')
	    defrms=12.9
	    ##if savename<>None:save_dba2(self,savename+str(i)+ss+self.elem+'_'+self.atn+'.pck')
	    if i==1:self.test_for_overdispersion=False
	  if cosTime=='loop':
	    if i>0:self.corrOtherShifts(ss,shavedct,mode)
          self.evaluateMessage(ss,'final')
	if cosTime<>'loop':
	  for j in range(3):self.corrOtherShifts(ss,shavedct,mode)
        self.evaluateMessage(ss,'Final')
	self.shavedct=shavedct
	if savename<>None:
         save_dba2(self,savename+ss+self.elem+'_'+self.atn+'.pck')

    def saveVarsCorSEstats(self,ss,elem,atn,name='sestatdctvarsAIC'):
          for k in self[ss]:
            del self[ss][k].entlst
            del self[ss][k].entdct
	  try:
            del self.cysRed.entlst
            del self.cysOxi.entlst
	  except AttributeError:pass
	  del self.allrgEntDict
          save_dba2(self,name+ss+self.elem+'_'+self.atn+'.pck')

    def getAverageShift(self,ss):
	sc=SubContainer()
	for aa in self[ss]:
	  sestat=self[ss][aa]
	  for ent in sestat.entlst:
	   if ent.allTorsions<>None:
	    psh=ent.predShifts[elem][atn]
	    if psh<>0.0 and psh<>None:
	     shift0=ent.getShift(atn,elem,subt=False)
	     if shift0<>None:
		##sc.update(shift0)
		sc.update(exp(shift0))
	return sc

    def recalcPredShifts(self,ss,elem,atn,shavedct,compare=True,savename=None,protdct=None,verb=0):
			 ##corrdct={},redores=None,window=[],updmode='init',minresid=1):
	if protdct<>None:
	  corrdct = protdct.corrdct
	  redores = protdct.redores
	  window  = protdct.window
	  updmode = protdct.updmode
	  minresid= protdct.minresid
	  if isinstance(redores,list):redores=999#OK???
	else:
	  corrdct={}
	  updmode='init'
	if not atn in corrdct:corrdct[atn]={}
	#TODO allow ss to change => mean+COS+SEL+CYS+CIS will change!
	refstds={'CA':0.88, 'CB':1.1, 'C':0.982, 'N':2.231, 'H':0.443, 'HA':0.239}
	errlst=[]
	if ss=='S':numflankers=9
	elif ss=='H':numflankers=8
	else:numflankers=4
	cdct=dict(zip(['torsions','Hbonding','ringCurrent','packing','COS','contSS',
			'chi1','chiN','cys','flankRes','neighbors','cisBonds'],
			[SubContainer() for i in range(12)]))
	try:shavedct=self.shavedct
	except AttributeError:
	    print 'WARNING: no shavedct saved!'
	##for donat in self.HBpars: print 'hbparstjek:',donat,self.HBpars[donat]
	##for i in range(3): print 'showcis',i,self.cisvars[i][0]
	##print 'flankpars:',self.flankParameters
	##print 'flankGroups:',self.flankGroups,self.numflankers
	##print 'starting shift recalculation',ss,atn,'.......................'
	##keylst=[['H','H'],['C','CA'],['C','C',-1]]#for N
	##keylst=[['H','H'],['C','CA']]#for N shorter
	keylst=None##[['H','HA'],['C','C'],['N','N']]
        if keylst==None:keylst=self.getCorrAtoms()
	scdonat=None
	if atn in 'HN':scdonat='H'
	elif atn in ['CA','HA']:scdonat='HA'
	elif atn=='C':scdonat='O'
        d2c=[0,2,1]
	totdev=0.0
	atotdev=0.0
	for aa in self[ss]:
	  ##print 'predicting residue:',aa
	  sestat=self[ss][aa]
	  for ent in sestat.entlst:##entlstsh:
	   if compare:shift=ent.getShift(atn,elem,sestat=sestat,torslst='all')##sestat.tckdct)
	   else:
	    shift=-999
	    if ent.allTorsions==None:shift=None
	   shift0=ent.getShift(atn,elem,subt=False)
	   if shift0<>None and shift<>None:
	    if ent.rms<12.9:
	     resint=string.atoi(ent.fris[0])-minresid
	     ##print 'predicting entry:',ent.id,ent.ID,ent.fris,resint,atn,ent
	     if not resint in corrdct[atn]:corrdct[atn][resint]={}
	     coar=corrdct[atn][resint]
	     pred=sestat.mean
	     ##pred=0.0#initilization
	     if verb>0:print 'display: mean',sestat.mean
	     if updmode=='init' or (updmode=='mutate' and redores-1<=resint<=redores+1) or \
	                           (updmode=='dcov' and window[0]-3<=resint<=window[1]+3):
				   #double-cross-over (should be "5", "3" is an approx.)
	      #----------------------torsions-------------------
	      ##torscorr=sestat.getSubtractionTorsions(elem,atn,ent,sestat.tckdct)#recalculated from "tcks"
[truncated: 349,848 more chars]
