# Supplementary material for: In situ high-resolution structure of the baseplate antenna complex in Chlorobaculum tepidum
Source: Nat Commun. 2016 Aug 18;7:12454. doi: 10.1038/ncomms12454 (PMC4992139; doi:10.1038/ncomms12454)
Supplement: Supplementary Data 5 — README instruction file - all datasets 1-5 should be combined into one single zip file. [file ncomms12454-s6.txt]

###########################
########About GASyCS#######
###########################
GASyCS calculates the structure within the space of the eight degrees of freedom for the symmetry. GASyCS will switch instantaneously between different symmetric conformations and to run many calculations in parallel efficiently. The optimization follows a basin hopping strategy, which allows for instant large variations of the protein conformation, using a genetic algorithm and subsequent local conformational optimization.

###################################
###Installation and dependencies###
###################################
In the header of the python a few models are imported, please install all though modules - conveniently using the enthought python distribution


###########################
######running GASyCS#######
###########################
unzip the program zip file and copy all the contents to a common program folder
prior to running gasycs a set of monomer structures must be prepared. Calculate a set of structures with e.g. and copy the monomer structures to a folder, "../anneal_monom/" parallel to the program folder
prepare a file in the program folder "enersort" with the file name in the first column and the nmr hybrid force field constraint energy in the fourth column.
F.ex. using: "grep total anneal*pdb | sort -n -k4 > enersort"
run gasycs using: "python gasycs9.py inc size > logfile"
first number "inc" is an incremental number; use 1-8 in 8 parallel calculations
size is the population size

gasycs outputs a set of 14-mer structures

for help, please contact: jtn@chem.au.dk
